# Supplementary material for: Oleic Acid Promotes the Biosynthesis of 10-Hydroxy-2-decenoic Acid via Species-Selective Remodeling of TAGs in Apis mellifera ligustica
Source: Int J Mol Sci. 2023 Aug 29;24(17):13361. doi: 10.3390/ijms241713361 (PMC10487919; doi:10.3390/ijms241713361)
Supplement: Supplementary file 1 [file ijms-24-13361-s001.zip]

Archive with 6 entries (6 files):
- Supplementary Figures S1-S3.pdf
- Supplementary Table 4.xlsx
- Supplementary Table 5.xlsx
- Supplementary Table 6.xlsx
- Supplementary Table 7.xlsx
- Supplementary Tables S1-S3.pdf
