# Supplementary material for: Oleic Acid Promotes the Biosynthesis of 10-Hydroxy-2-decenoic Acid via Species-Selective Remodeling of TAGs in Apis mellifera ligustica
Source: Int J Mol Sci. 2023 Aug 29;24(17):13361. doi: 10.3390/ijms241713361 (PMC10487919; doi:10.3390/ijms241713361)
Supplement: Supplementary file 1 [file ijms-24-13361-s001.zip › Supplementary Table 4.xlsx]

## Sheet: OA.vs.con_pos_Diff
Table S4 The different lipids between OA and con groups in positive ion mode
Compound_ID	Name	Formula	Molecular Weight	RT [min]	lipidmaps_Results	lipidblast_Results	pos_OA1	pos_OA2	pos_OA3	pos_OA4	pos_con1	pos_con2	pos_con3	pos_con4	FC	log2FC	Pvalue	ROC	VIP	Up.Down	Lipid Subclass
Com_752_pos	1-(1Z-octadecenyl)-2-linoleoyl-sn-glycero-3-phosphoethanolamine	C41 H78 N O7 P	727.551	12.698	Full match	No results	4.99414e+08	5.69559e+08	5.16186e+08	6.00091e+08	1.04554e+08	1.009e+08	1.04529e+08	1.13065e+08	5.16549	2.36891	8.22566e-07	1	3.2392	up	PE
Com_61_pos	PC (16:0/18:3)	C42 H78 N O8 P	755.545	10.071	Partial match	Full match	2.10724e+09	2224778957	2.37305e+09	2.36775e+09	5.12185e+09	5.02004e+09	4.87301e+09	4.4493e+09	0.466129	-1.1012	1.96627e-06	1	2.24292	down	PC
Com_3207_pos	PE (18:1/19:2)	C42 H78 N O8 P	755.546	12.192	Partial match	Full match	2.03288e+06	1.67688e+06	1.82447e+06	1.68689e+06	5.66184e+06	7.34386e+06	5.93159e+06	5.90814e+06	0.290642	-1.78268	5.22611e-06	1	1.25679	down	PE
Com_865_pos	PE (18:2/18:3)	C41 H72 N O8 P	737.499	9.585	Partial match	Full match	3.53301e+07	3.39734e+07	4.08354e+07	3.72725e+07	9.17969e+07	1.16534e+08	1.00998e+08	9.52024e+07	0.364401	-1.4564	8.88155e-06	1	1.54628	down	PE
Com_4760_pos	PG (16:1/18:2)	C40 H73 O10 P	2284.56	9.625	No results	Invalid mass	3.78132e+06	4.49626e+06	4.34231e+06	3.55738e+06	9.15309e+06	1.12481e+07	1.14011e+07	1.08727e+07	0.379081	-1.39942	1.43155e-05	1	2.77202	down	PG
Com_814_pos	PE (16:0/18:3)	C39 H72 N O8 P	713.499	10.379	Partial match	Full match	8.28992e+07	6.83505e+07	8.52414e+07	7.62209e+07	1.72001e+08	1.94907e+08	1.77866e+08	1.66375e+08	0.439728	-1.18532	2.40621e-05	1	1.85582	down	PE
Com_20_pos	Triolein	C57 H104 O6	884.782	17.241	Full match	No results	3.13441e+10	3.34208e+10	2.89615e+10	3.29803e+10	1.95584e+10	2.0774e+10	1.97328e+10	1.81949e+10	1.61905	0.695144	3.40759e-05	1	2.81578	up	-
Com_24_pos	TAG (18:1-18:1-18:1)	C57 H104 O6	901.808	17.243	No results	Invalid mass	2.89894e+10	3.13294e+10	2.69925e+10	3.07462e+10	1.8028e+10	1.90656e+10	1.82361e+10	1.67969e+10	1.63681	0.710888	3.74403e-05	1	2.81988	up	TAG
Com_684_pos	PC (17:1/17:1)	C42 H80 N O8 P	757.552	10.073	No results	Invalid mass	1.52038e+08	1.67296e+08	1.61154e+08	1.68388e+08	3.56273e+08	3.99494e+08	3.34408e+08	3.22954e+08	0.459177	-1.12288	6.14954e-05	1	2.40802	down	PC
Com_351_pos	PC (19:1/18:2)	C45 H84 N O8 P	797.593	11.452	Partial match	Full match	4.127e+08	4.94622e+08	5.12796e+08	4.67002e+08	8.48765e+08	9.0643e+08	1.0364e+09	1.06174e+09	0.489737	-1.02992	6.50136e-05	1	2.91927	down	PC
Com_913_pos	PC (14:0e/22:2)	C44 H86 N O7 P	771.614	12.487	Partial match	Full match	2.77231e+08	3.27687e+08	2.54462e+08	2.66444e+08	6.15165e+07	4.7939e+07	7.31034e+07	7.29625e+07	4.40599	2.13947	7.18604e-05	1	2.89295	up	PC
Com_843_pos	PC (20:0/18:3)	C46 H86 N O8 P	811.608	12.488	Partial match	Full match	5.17885e+07	6.36723e+07	6.03489e+07	4.64125e+07	1.3036e+08	1.53344e+08	1.45777e+08	1.17431e+08	0.406322	-1.29931	8.74545e-05	1	1.78073	down	PC
Com_1319_pos	PC (19:1/18:3)	C45 H82 N O8 P	795.576	10.552	Partial match	Full match	4.19872e+07	3.37584e+07	4.72591e+07	3.78704e+07	9.77502e+07	1.09532e+08	9.67478e+07	8.15407e+07	0.417239	-1.26105	0.000101524	1	1.80642	down	PC
Com_2882_pos	PC (16:0/18:5)	C42 H74 N O8 P	751.514	8.483	Partial match	Full match	9.01047e+06	8.93537e+06	1.06774e+07	7.75195e+06	3.24684e+07	4.28127e+07	2.91076e+07	2.67147e+07	0.277454	-1.84968	0.000123328	1	2.33026	down	PC
Com_239_pos	TAG (16:0-18:0-20:3)	C57 H104 O6	906.764	17.249	No match	Invalid mass	2.61457e+09	2.47753e+09	2.25249e+09	2.54193e+09	1.68176e+09	1.78117e+09	1.64807e+09	1.50491e+09	1.49435	0.579522	0.000156408	1	2.26344	up	TAG
Com_1576_pos	PC (19:2/18:5)	C45 H76 N O8 P	789.528	9.639	Partial match	Full match	3.00935e+07	4.08638e+07	4.03547e+07	3.26132e+07	8.21622e+07	8.78623e+07	1.22472e+08	9.5843e+07	0.370617	-1.432	0.000156663	1	2.71706	down	PC
Com_6407_pos	PC (16:2/17:2)	C41 H74 N O8 P	739.514	8.729	Partial match	Full match	1.48386e+06	1.40595e+06	1.19711e+06	1.03669e+06	3.20917e+06	3.24141e+06	3.83858e+06	4.8558e+06	0.338305	-1.5636	0.000166899	1	3.06813	down	PC
Com_3019_pos	TAG (16:0-16:0-17:0)	C52 H100 O6	837.778	17.409	No results	Invalid mass	1.8332e+07	1.92765e+07	2.06256e+07	2.19236e+07	4.83677e+07	4.17169e+07	3.63089e+07	3.87146e+07	0.485486	-1.0425	0.000169487	1	1.97897	down	TAG
Com_1332_pos	TAG (15:0-16:1-18:1)	C52 H96 O6	833.746	16.806	No results	Invalid mass	1.58394e+08	1.59148e+08	1.69323e+08	1.59659e+08	2.22424e+08	2.00936e+08	2.16619e+08	2.27812e+08	0.745023	-0.424644	0.0002935	1	1.09163	down	TAG
Com_5737_pos	PE (18:4/20:4)	C43 H70 N O8 P	759.481	9.59	Partial match	Full match	1.88534e+06	2.01306e+06	2.76375e+06	2.16549e+06	4.47794e+06	6.1847e+06	4.81257e+06	4.84989e+06	0.434322	-1.20316	0.000296016	1	2.37189	down	PE
Com_1666_pos	PE (14:1e/24:2)	C43 H82 N O7 P	755.582	13.064	Partial match	Full match	1.5485e+08	1.78247e+08	1.86843e+08	1.86659e+08	6.07553e+07	4.48481e+07	4.54418e+07	6.76787e+07	3.23056	1.69178	0.000427591	1	3.22685	up	PE
Com_4219_pos	PC (15:0/16:2)	C39 H74 N O8 P	715.514	9.2	Partial match	Full match	4.09506e+06	2.42615e+06	4.38804e+06	3.13557e+06	8.82843e+06	1.26327e+07	1.58998e+07	1.28687e+07	0.279612	-1.8385	0.00043714	1	2.79694	down	PC
Com_107_pos	TAG (18:0-18:1-18:1)	C57 H106 O6	903.815	17.258	No results	Invalid mass	5.22052e+09	6.45981e+09	4.89678e+09	5.18129e+09	3.07593e+09	2.44423e+09	3.23033e+09	2.47331e+09	1.93859	0.955011	0.000475113	1	3.11721	up	TAG
Com_425_pos	TAG (16:0-16:0-16:0)	C51 H98 O6	823.762	17.28	No results	Invalid mass	3.88969e+08	4.16571e+08	5.64548e+08	4.48258e+08	1.28993e+09	8.81352e+08	9.40613e+08	9.28923e+08	0.449995	-1.15202	0.000536711	1	1.06528	down	TAG
Com_253_pos	PC (18:1/19:1)	C45 H86 N O8 P	799.608	12.347	Partial match	Full match	1.1822e+09	1.23439e+09	1.29219e+09	1.20927e+09	1.62997e+09	1.8081e+09	1.84458e+09	1.96281e+09	0.678777	-0.55899	0.000567062	1	1.87777	down	PC
Com_4861_pos	TAG (12:0-18:3-18:3)	C51 H86 O6	811.668	15.186	No results	Invalid mass	1.67436e+06	1.54773e+06	2.14383e+06	1.54508e+06	5.31537e+06	4.8744e+06	6.80156e+06	3.79169e+06	0.332531	-1.58844	0.000568111	1	1.89043	down	TAG
Com_230_pos	PC (16:1/18:3)	C42 H76 N O8 P	753.53	9.189	Partial match	Full match	4.05536e+08	4.0048e+08	6.02802e+08	3.99942e+08	1.26491e+09	1.3901e+09	1.44741e+09	1.20979e+09	0.340491	-1.55431	0.000588647	1	2.39513	down	PC
Com_55_pos	PC (18:2/18:3)	C44 H78 N O8 P	779.545	9.325	Partial match	Full match	3.58755e+09	3.76908e+09	5.05097e+09	3.42327e+09	1.00489e+10	1.14801e+10	9.61751e+09	7.13699e+09	0.413517	-1.27398	0.000619442	1	3.0119	down	PC
Com_3273_pos	TAG (16:0-16:0-19:0)	C54 H104 O6	865.808	17.688	No results	Invalid mass	1.98815e+07	2.51987e+07	2.00854e+07	2.13864e+07	4.92215e+07	3.79032e+07	3.54527e+07	3.81842e+07	0.538387	-0.893284	0.000669275	1	2.05589	down	TAG
Com_108_pos	PC (18:1/17:2)	C43 H80 N O8 P	769.561	10.4	Partial match	Full match	2.19755e+09	2.50415e+09	2.71488e+09	2.07607e+09	3.79415e+09	3.74387e+09	4.30123e+09	4.2399e+09	0.59037	-0.760308	0.000747219	1	2.69687	down	PC
Com_1979_pos	PG(16:1(9Z)/18:1(9Z))	C40 H75 O10 P	746.509	10.304	Full match	No results	5.12159e+07	5.65563e+07	5.29116e+07	5.11509e+07	7.38265e+07	8.40345e+07	8.48817e+07	9.37125e+07	0.629608	-0.667475	0.000755509	1	1.4543	down	PG
Com_6657_pos	PC (17:1/18:5)	C43 H74 N O8 P	763.514	8.262	Partial match	Full match	153104	290977	338105	187617	984038	1.00667e+06	1.84199e+06	849287	0.207135	-2.27136	0.000793468	1	1.92025	down	PC
Com_2558_pos	1-STEAROYL-2-DOCOSAHEXANOYL-SN-GLYCERO-3-PHOSPHOCHOLINE	C48 H84 N O8 P	833.59	12.493	Full match	No results	1.25743e+07	1.13523e+07	1.07047e+07	8.37917e+06	2.29521e+07	2.55895e+07	2.2569e+07	2.06212e+07	0.468872	-1.09273	0.000858705	1	1.63338	down	-
Com_3193_pos	PC (14:0/17:0)	C39 H78 N O8 P	719.547	11.039	Partial match	Full match	1.00997e+07	1.10654e+07	9.34742e+06	1.16547e+07	1.50693e+07	1.70384e+07	1.59513e+07	1.55215e+07	0.663209	-0.592464	0.000987263	1	1.15843	down	PC
Com_2993_pos	PC (19:2/18:3)	C45 H80 N O8 P	793.561	9.834	Partial match	Full match	1.7517e+07	1.15519e+07	1.81926e+07	1.4259e+07	3.6664e+07	3.22618e+07	4.44539e+07	2.85789e+07	0.433369	-1.20633	0.00105236	1	2.45067	down	PC
Com_5442_pos	TAG (14:1-18:3-18:3)	C53 H88 O6	837.684	15.311	No results	Invalid mass	1.39723e+06	2.10452e+06	2.41925e+06	1.56274e+06	6.51742e+06	6.58091e+06	9.15895e+06	4.17778e+06	0.283099	-1.82062	0.00108938	1	2.57754	down	TAG
Com_439_pos	PC (17:1/18:3)	C43 H78 N O8 P	767.546	9.631	Partial match	Full match	1.61306e+08	2.132e+08	2.52954e+08	1.92438e+08	5.08122e+08	5.72075e+08	7.35172e+08	3.99005e+08	0.370262	-1.43338	0.00109076	1	2.40843	down	PC
Com_1292_pos	DAG (18:2/18:3)	C39 H66 O5	631.517	11.167	No results	Invalid mass	2.26762e+07	2.1305e+07	2.8905e+07	1.87184e+07	4.2507e+07	4.87677e+07	6.00336e+07	4.03857e+07	0.477869	-1.06531	0.00113689	1	1.13932	down	DAG
Com_3659_pos	1-icosanoyl-2-[(5Z,8Z,11ZZ,14Z,17Z)-eicosapentaenoyl]-sn-glycerol	C43 H74 O5	670.551	14.769	Full match	No results	6.50468e+06	6.09197e+06	6.11789e+06	5.22549e+06	1.31147e+07	1.16428e+07	9.01283e+06	1.09469e+07	0.535366	-0.901404	0.00115316	1	1.51473	down	-
Com_7033_pos	PE (12:0/18:3)	C35 H64 N O8 P	657.436	8.212	No results	Full match	517535	755496	908633	574026	1.9227e+06	3.14202e+06	1.83397e+06	1.64505e+06	0.322539	-1.63246	0.00116616	1	1.80249	down	PE
Com_1352_pos	TAG (15:0-16:0-18:1)	C52 H98 O6	835.762	17.104	No results	Invalid mass	9.52334e+07	1.26518e+08	1.21083e+08	1.22101e+08	2.29492e+08	1.79629e+08	1.8078e+08	1.82781e+08	0.601715	-0.732847	0.00121507	1	1.64603	down	TAG
Com_1887_pos	TAG (17:1-18:1-18:2)	C56 H100 O6	890.733	16.872	No match	Invalid mass	1.34596e+08	1.44475e+08	1.42797e+08	1.37467e+08	8.62419e+07	6.84282e+07	6.40156e+07	7.11149e+07	1.93007	0.948653	0.00121538	1	2.98773	up	TAG
Com_4042_pos	PC (18:1e/27:0)	C53 H106 N O7 P	899.763	16	No results	Invalid mass	1.22559e+07	1.31463e+07	1.12715e+07	9.90514e+06	1.68695e+07	1.86053e+07	2.31281e+07	1.93391e+07	0.597609	-0.742726	0.00125982	1	1.7843	down	PC
Com_124_pos	PE (18:1/18:3)	C41 H74 N O8 P	739.514	10.462	Partial match	Full match	1.14393e+09	1.30299e+09	1.33399e+09	1.33516e+09	2.8392e+09	2.9554e+09	2.61868e+09	2.0389e+09	0.489474	-1.03069	0.0012956	1	1.93579	down	PE
Com_218_pos	PC (16:0/16:0)	C40 H80 N O8 P	733.562	11.587	Partial match	Full match	1.19367e+09	1.40251e+09	1.52825e+09	1.39316e+09	1.7599e+09	2.08137e+09	2.13889e+09	2.16945e+09	0.677037	-0.562693	0.00149313	1	2.2388	down	PC
Com_355_pos	TAG (17:0-18:1-18:2)	C56 H102 O6	887.793	17.124	No results	Invalid mass	1.18873e+09	1.54103e+09	1.31467e+09	1.31624e+09	8.92823e+08	7.98394e+08	1.01981e+09	8.39827e+08	1.50968	0.594247	0.00156	1	2.95667	up	TAG
Com_2109_pos	PC (16:1/17:2)	C41 H76 N O8 P	741.53	9.402	Partial match	Full match	2.43687e+07	1.98444e+07	2.17233e+07	2.19153e+07	5.59502e+07	5.71906e+07	7.51388e+07	9.63274e+07	0.308677	-1.69583	0.00156178	1	2.55216	down	PC
Com_2308_pos	DAG (18:1/18:2)	C39 H70 O5	635.548	12.931	No results	Invalid mass	4.99001e+07	4.84928e+07	6.40481e+07	6.39574e+07	3.17426e+07	3.59036e+07	3.28911e+07	2.4686e+07	1.80796	0.854361	0.00175531	1	1.6998	up	DAG
Com_3778_pos	PC (17:2/17:2)	C42 H76 N O8 P	753.53	9.845	Partial match	Full match	3.28683e+07	3.32349e+07	3.71724e+07	2.52846e+07	2.112e+06	6.43818e+06	2.2102e+06	2.21172e+06	9.91052	3.30896	0.0017653	1	3.3378	up	PC
Com_5124_pos	CL (16:2-18:1-18:3-18:3)	C79 H136 O17 P2	1435.95	15.251	No results	Invalid mass	344057	332372	428374	224822	1.0068e+06	1.01734e+06	1.19359e+06	1.0741e+06	0.309804	-1.69057	0.00180828	1	1.83705	down	CL
Com_196_pos	PC (14:0/16:0)	C38 H76 N O8 P	705.53	10.47	Partial match	Full match	4.47439e+08	5.25545e+08	6.24738e+08	5.04606e+08	8.33484e+08	9.42557e+08	9.37844e+08	9.12098e+08	0.579795	-0.786384	0.00181037	1	1.59424	down	PC
Com_4103_pos	PC (22:6e/18:0)	C48 H86 N O7 P	819.611	12.648	Partial match	Full match	2.70989e+07	2.89826e+07	2.68119e+07	2.8473e+07	9.80509e+06	5.89708e+06	6.4458e+06	9.32649e+06	3.53831	1.82306	0.00181824	1	3.15276	up	PC
Com_1861_pos	PE (14:0e/22:2)	C41 H80 N O7 P	729.566	12.827	Partial match	Full match	1.71062e+08	1.47507e+08	1.00779e+08	1.28423e+08	1.98971e+07	2.2687e+07	2.47424e+07	7.92545e+06	7.27915	2.86377	0.00188332	1	3.30548	up	PE
Com_2222_pos	DAG (18:3/18:3)	C39 H64 O5	629.501	10.42	No results	Invalid mass	1.11784e+07	1.43707e+07	2.00612e+07	1.46572e+07	3.11391e+07	4.10481e+07	3.51776e+07	2.70486e+07	0.448375	-1.15722	0.00206491	1	1.6878	down	DAG
Com_4817_pos	PC (22:5e/17:2)	C47 H82 N O7 P	803.578	14.682	No results	Invalid mass	1.83551e+07	1.80028e+07	1.82678e+07	2.02755e+07	1.25314e+07	1.08885e+07	1.04154e+07	1.35708e+07	1.58	0.659921	0.00206769	1	2.96741	up	PC
Com_252_pos	PC (18:3/18:3)	C44 H76 N O8 P	777.529	8.676	Partial match	Full match	5.93641e+08	5.39485e+08	9.55621e+08	5.20638e+08	1.72735e+09	2.21941e+09	1.32383e+09	1.44047e+09	0.388819	-1.36283	0.00212402	1	2.64288	down	PC
Com_3191_pos	PS (17:1/17:1)	C40 H74 N O10 P	759.504	10.235	Partial match	Full match	4.9096e+06	4.85343e+06	5.6779e+06	4.64096e+06	6.43312e+06	6.8632e+06	7.24504e+06	6.39774e+06	0.745455	-0.423807	0.00212609	1	2.47198	down	PS
Com_1433_pos	TG(18:2(9Z,12Z)/20:0/20:1(11Z))[iso6]	C61 H112 O6	940.843	17.227	Full match	No results	2.20423e+08	2.23325e+08	1.88259e+08	2.34778e+08	1.15637e+08	9.03791e+07	1.19319e+08	7.65814e+07	2.15663	1.10878	0.00212769	1	2.6095	up	TAG
Com_377_pos	TAG (18:0-18:0-18:2)	C57 H106 O6	908.78	17.529	No match	Invalid mass	1.29012e+09	1.34042e+09	1.27086e+09	1.21308e+09	9.23955e+08	1.07572e+09	1.03729e+09	9.45655e+08	1.2842	0.36087	0.00218316	1	2.12527	up	TAG
Com_3473_pos	1,2-di-O-arachidonoyl-sn-glycero-3-phosphocholine	C48 H80 N O8 P	829.559	10.305	Full match	No results	5.34632e+06	6.20542e+06	1.01634e+07	7.66639e+06	1.7569e+07	2.63795e+07	1.48973e+07	1.71751e+07	0.386493	-1.37149	0.00221899	1	2.33058	down	PC
Com_3941_pos	PS (18:0/18:0)	C42 H82 N O10 P	791.58	12.6	No match	Invalid mass	2.68251e+07	3.12843e+07	2.9508e+07	2.84383e+07	1.96235e+07	2.14027e+07	2.1663e+07	2.4269e+07	1.33461	0.41642	0.00226639	1	1.65646	up	PS
Com_2512_pos	PE (20:0/18:3)	C43 H80 N O8 P	769.561	12.804	Partial match	Full match	9.78657e+06	1.48055e+07	1.79431e+07	1.35945e+07	2.89503e+07	3.6479e+07	3.78103e+07	3.0476e+07	0.419769	-1.25233	0.00228287	1	1.9163	down	PE
Com_6231_pos	PC (16:3/18:3)	C42 H72 N O8 P	749.499	7.88	Partial match	Full match	1.84553e+06	1.35925e+06	2.22156e+06	1.49784e+06	4.53032e+06	4.73905e+06	4.81306e+06	4.74535e+06	0.367764	-1.44315	0.00240907	1	2.00549	down	PC
Com_710_pos	PC (16:1/17:1)	C41 H78 N O8 P	743.546	10.272	Partial match	Full match	1.77787e+08	2.08291e+08	2.13678e+08	1.85086e+08	3.09705e+08	2.76769e+08	3.36398e+08	4.02289e+08	0.592262	-0.755692	0.00271407	1	1.96592	down	PC
Com_1892_pos	1,3-dilinolenoylglycerol	C39 H64 O5	612.475	10.425	Full match	No results	2.19558e+07	2.2785e+07	3.37682e+07	2.60499e+07	4.48841e+07	6.08424e+07	5.02274e+07	4.09416e+07	0.531037	-0.913116	0.00280286	1	1.48065	down	-
Com_6114_pos	PC (18:3/18:4)	C44 H74 N O8 P	775.514	8.199	Partial match	Full match	362287	301369	275453	200547	2.30655e+06	3.06265e+06	1.46555e+06	900564	0.147332	-2.76286	0.00284208	1	2.08822	down	PC
Com_3263_pos	TAG (12:0-12:0-16:0)	C43 H82 O6	711.637	15.823	No results	Invalid mass	1.38434e+07	1.87216e+07	1.51755e+07	1.20381e+07	3.14457e+07	3.56822e+07	2.42236e+07	4.50905e+07	0.438125	-1.19059	0.00294567	1	1.29028	down	TAG
Com_1754_pos	PC (15:0/16:1)	C39 H76 N O8 P	717.53	9.953	Partial match	Full match	5.98211e+07	6.00762e+07	6.96532e+07	5.20306e+07	8.20343e+07	9.09303e+07	7.92072e+07	9.95201e+07	0.686911	-0.541804	0.00323857	1	2.21484	down	PC
Com_1354_pos	PC (18:3e/20:0)	C46 H88 N O7 P	797.629	12.71	Partial match	Full match	1.24098e+08	2.44146e+08	1.35663e+08	1.35314e+08	4.50231e+07	4.23596e+07	4.20916e+07	4.8357e+07	3.59453	1.8458	0.00325827	1	2.93373	up	PC
Com_7220_pos	PC (22:6e/18:5)	C48 H76 N O7 P	809.523	7.007	No match	Invalid mass	353511	306216	434759	264577	776285	535825	886464	606779	0.484453	-1.04557	0.00362464	1	1.42484	down	PC
Com_1423_pos	TAG (16:0-16:0-16:1)	C51 H96 O6	826.701	16.934	No match	Invalid mass	1.08037e+08	9.79618e+07	1.13785e+08	1.29896e+08	2.40268e+08	1.81195e+08	1.7659e+08	1.60573e+08	0.592755	-0.754492	0.00376874	1	1.22584	down	TAG
Com_5677_pos	LPC 19:2	C27 H52 N O7 P	533.348	2.448	Partial match	Full match	958986	903360	1.41644e+06	710928	2.19319e+06	2.00142e+06	2.12858e+06	2.89965e+06	0.432591	-1.20892	0.00389584	1	1.25512	down	PC
Com_1450_pos	TAG (14:0-16:0-16:0)	C49 H94 O6	795.73	16.948	No results	Invalid mass	7.0861e+07	7.06067e+07	9.98204e+07	1.13887e+08	2.16448e+08	1.37475e+08	2.04746e+08	1.7425e+08	0.484603	-1.04512	0.00391883	1	1.51812	down	TAG
Com_903_pos	TAG (16:2-18:2-18:3)	C55 H92 O6	865.715	15.727	No results	Invalid mass	1.43686e+07	2.03848e+07	2.45956e+07	1.74906e+07	6.16447e+07	7.02413e+07	1.05142e+08	3.88959e+07	0.278481	-1.84435	0.00392496	1	1.5852	down	TAG
Com_23_pos	LPC 18:0	C26 H54 N O7 P	523.364	4.661	Partial match	Full match	1.91829e+09	2.80088e+09	2.72595e+09	1.98761e+09	3.68185e+09	4.72443e+09	5188479149	3.67161e+09	0.546306	-0.872219	0.00407596	1	1.08264	down	PC
Com_1055_pos	PC (14:0e/24:2)	C46 H90 N O7 P	799.645	13.541	Partial match	Full match	1.80092e+08	1.94572e+08	1.7668e+08	1.6849e+08	5.73249e+07	3.88945e+07	4.83508e+07	8.39028e+07	3.15063	1.65564	0.00444662	1	2.61051	up	PC
Com_450_pos	TAG (14:1-16:1-18:2)	C51 H90 O6	815.7	15.937	No results	Invalid mass	3.70986e+08	4.71593e+08	5.18213e+08	4.33839e+08	7.57338e+08	6.84604e+08	7.81641e+08	5.70685e+08	0.642255	-0.638782	0.00447517	1	1.00375	down	TAG
Com_1826_pos	PC (12:0/18:3)	C38 H70 N O8 P	699.484	8.031	Partial match	Full match	1.11278e+07	1.8053e+07	2.80281e+07	1.51027e+07	5.24173e+07	6.53988e+07	6.16815e+07	4.53997e+07	0.321532	-1.63697	0.00468391	1	1.33677	down	PC
Com_128_pos	1,2-di-[(9Z,12Z,15Z)-octadecatrienoyl]-sn-glycero-3-phosphocholine	C44 H76 N O8 P	777.528	9.86	Full match	No results	2.35959e+09	2.38879e+09	2.56022e+09	2.00238e+09	3.27925e+09	3.32154e+09	3.45e+09	3.30718e+09	0.697036	-0.520695	0.00476645	1	1.13761	down	PC
Com_83_pos	PC (16:1/16:1)	C40 H76 N O8 P	729.53	9.672	Partial match	Full match	1.15446e+09	1.30374e+09	1.78957e+09	1.18606e+09	1.8577e+09	2.67496e+09	2.48083e+09	2.8048e+09	0.55344	-0.853502	0.00485642	1	1.27645	down	PC
Com_2061_pos	PE (18:2/20:2)	C43 H78 N O8 P	767.546	11.5	Partial match	Full match	6.64108e+07	5.58343e+07	4.77311e+07	4.45398e+07	8.25293e+07	1.01326e+08	8.8397e+07	7.59648e+07	0.61604	-0.698903	0.00525009	1	1.03641	down	PE
Com_4267_pos	PE (16:1/18:3)	C39 H70 N O8 P	711.483	9.385	Partial match	Full match	3.7562e+06	3.65806e+06	4.28763e+06	1.78371e+06	1.25665e+07	1.38919e+07	1.2586e+07	1.17725e+07	0.265376	-1.91389	0.00528447	1	2.91088	down	PE
Com_5295_pos	2-Tritriacontyl-5-hydroxy-7-methoxychromone	C43 H74 O4	654.556	14.98	Full match	No results	4.22721e+06	3.45631e+06	4.41784e+06	4.0746e+06	1.10101e+07	9.28327e+06	9.06132e+06	5.94873e+06	0.458198	-1.12596	0.00586406	1	2.63786	down	-
Com_1285_pos	PC (22:6e/18:2)	C48 H82 N O7 P	815.567	8.209	No match	Invalid mass	2.59639e+07	4.43307e+07	3.11537e+07	2.67664e+07	5.08319e+07	6.79296e+07	8.58429e+07	5.46456e+07	0.49456	-1.01578	0.00604246	1	1.67048	down	PC
Com_6846_pos	2-Oxo-3-(phosphonooxy)propyl formate	C4 H7 O7 P	197.994	6.798	Full match	No results	939342	734131	825358	706338	1.24165e+06	1.28816e+06	1.15274e+06	967733	0.689242	-0.536918	0.0061984	1	1.00512	down	-
Com_322_pos	PE (16:0/18:2)	C39 H74 N O8 P	715.515	11.079	Partial match	Full match	9.09074e+08	8.55109e+08	8.51338e+08	8.98922e+08	1.47588e+09	1.28112e+09	1.09915e+09	1.37949e+09	0.671254	-0.575068	0.00626948	1	2.46879	down	PE
Com_1625_pos	TAG (15:2-16:1-18:1)	C52 H92 O6	829.715	16.129	No results	Invalid mass	5.40528e+07	6.23252e+07	6.12973e+07	5.73213e+07	9.72934e+07	9.41255e+07	1.1821e+08	7.79452e+07	0.606327	-0.721831	0.00638071	1	2.2384	down	TAG
Com_1586_pos	PC (14:0/14:0)	C36 H72 N O8 P	677.499	9.34	Partial match	Full match	4.74376e+07	5.74389e+07	8.09442e+07	4.34234e+07	9.12e+07	1.65069e+08	1.04804e+08	1.35961e+08	0.461225	-1.11646	0.00664803	1	1.89864	down	PC
Com_138_pos	TAG (18:1-18:2-20:0)	C59 H108 O6	929.84	17.577	No results	Invalid mass	3.49985e+09	4.41421e+09	2.88412e+09	3.41467e+09	2.14096e+09	1.08669e+09	1.83715e+09	1.77311e+09	2.07854	1.05557	0.00748477	1	2.59054	up	TAG
Com_6469_pos	N-myristoylsphingosine-1-phosphocholine	C37 H75 N2 O6 P	674.54	14.657	Full match	No results	4.05452e+06	2.9228e+06	2.38587e+06	3.07088e+06	6.29543e+06	5.38555e+06	5.29942e+06	5.40262e+06	0.555513	-0.848107	0.00756149	1	1.89327	down	SM
Com_6586_pos	TAG (14:2-18:2-18:3)	C53 H88 O6	842.639	15.289	No match	Invalid mass	804781	978678	1.8955e+06	1.65975e+06	4.28965e+06	3.78983e+06	4.16599e+06	2.93734e+06	0.351629	-1.50787	0.00783891	1	2.73535	down	TAG
Com_2007_pos	TAG (12:0-18:2-18:3)	C51 H88 O6	813.684	15.568	No results	Invalid mass	3.18782e+07	3.50836e+07	3.90579e+07	3.09605e+07	6.9396e+07	6.22272e+07	7.79226e+07	4.51065e+07	0.537911	-0.894561	0.00854883	1	1.72781	down	TAG
Com_190_pos	PC (19:1/19:1)	C46 H88 N O8 P	813.624	12.825	Partial match	Full match	3.81068e+09	2.7182e+09	3.19502e+09	3.05046e+09	1.97611e+09	2.55937e+09	1.84585e+09	2.29173e+09	1.47288	0.558638	0.00882449	1	1.3173	up	PC
Com_1151_pos	TAG (14:1-18:2-18:3)	C53 H90 O6	839.7	15.693	No results	Invalid mass	2.4874e+07	4.1333e+07	4.7948e+07	4.57132e+07	7.48998e+07	1.02612e+08	9.83062e+07	6.06667e+07	0.475113	-1.07366	0.0089635	1	1.52854	down	TAG
Com_2663_pos	PE (17:0/18:3)	C40 H74 N O8 P	727.512	10.987	Partial match	Full match	8.2947e+06	1.70653e+07	9.62927e+06	1.25823e+07	2.88444e+07	2.72972e+07	2.95439e+07	2.449e+07	0.43178	-1.21163	0.00917272	1	1.63517	down	PE
Com_2042_pos	2-(12-Tridecyn-1-yl)furan	C17 H26 O	246.198	1.241	Full match	No results	3.6294e+07	3.0373e+07	2.48441e+07	4.11034e+07	1.48868e+07	2.01799e+07	2.25385e+07	1.91614e+07	1.7275	0.788688	0.00927384	1	1.20831	up	-
Com_1647_pos	PE (18:2/20:5)	C43 H72 N O8 P	761.496	10.435	Partial match	Full match	3.27952e+07	4.92901e+07	5.12694e+07	4.34809e+07	6.63681e+07	7.91464e+07	7.22589e+07	7.63325e+07	0.601265	-0.733927	0.00937339	1	1.35817	down	PE
Com_2863_pos	TAG (17:2-18:2-18:3)	C56 H94 O6	879.731	15.91	No results	Invalid mass	921104	2.41013e+06	1.74802e+06	2.38204e+06	5.45705e+06	5.92385e+06	9.61667e+06	3.28296e+06	0.307295	-1.7023	0.0097017	1	1.25928	down	TAG
Com_3728_pos	PC(22:0/18:3(9Z,12Z,15Z))	C48 H90 N O8 P	839.638	13.636	Full match	No results	713500	791044	1.82617e+06	626150	3.56354e+06	3.90194e+06	3.4521e+06	3.5617e+06	0.273278	-1.87156	0.00989257	1	1.5428	down	PC
Com_129_pos	PE (16:0/18:1)	C39 H76 N O8 P	717.53	12.013	Partial match	Full match	3.03142e+09	2.40798e+09	2.74176e+09	2.97777e+09	3.77762e+09	3.4876e+09	3.32661e+09	3.70224e+09	0.780668	-0.357219	0.0100416	1	1.83511	down	PE
Com_610_pos	LysoPC(18:4(6Z,9Z,12Z,15Z))	C26 H46 N O7 P	515.299	1.951	Full match	No results	1.04336e+08	1.67746e+08	1.47544e+08	1.52767e+08	2.05596e+08	2.36938e+08	2.64976e+08	2.23045e+08	0.61511	-0.701085	0.0102257	1	1.55393	down	PC
Com_3653_pos	LPC 16:2	C24 H46 N O7 P	491.301	1.563	No results	Full match	1.18448e+07	1.6274e+07	1.87913e+07	1.42729e+07	2.36336e+07	2.88645e+07	3.62181e+07	2.07215e+07	0.559067	-0.838908	0.0113919	1	1.35288	down	PC
Com_4786_pos	PS (17:1/17:2)	C40 H72 N O10 P	757.488	9.584	Partial match	Full match	968829	1.95524e+06	2.04381e+06	1.60705e+06	3.79334e+06	4.12055e+06	3.92809e+06	4.07135e+06	0.413171	-1.27519	0.0119237	1	2.09545	down	PS
Com_5840_pos	N-[(15Z)-tetracosenoyl]sphing-4-enine-1-phosphocholine	C47 H93 N2 O6 P	812.676	13.843	Full match	No results	1.01596e+07	9.09364e+06	6.88332e+06	1.017e+07	3.73798e+06	5.53789e+06	4.707e+06	6.7736e+06	1.74917	0.806668	0.0123662	1	2.0534	up	SM
Com_161_pos	TAG (18:0-18:0-18:1)	C57 H108 O6	905.84	17.815	No results	Invalid mass	1.82924e+09	2.71963e+09	2.15389e+09	2.17118e+09	3.58348e+09	2.84447e+09	3.12941e+09	3.13687e+09	0.699054	-0.516525	0.012608	1	2.68658	down	TAG
Com_3529_pos	1-Palmitoyl-2-gamma-linolenoyl-sn-glycero-3-phosphoglycerol	C40 H73 O10 P	744.493	9.632	Full match	No results	1.32637e+07	9.4119e+06	8.91754e+06	8.18799e+06	1.44499e+07	2.0146e+07	1.6355e+07	1.34877e+07	0.617351	-0.695837	0.0128179	1	1.5771	down	-
Com_6094_pos	(2R)-1-(Octanoyloxy)-3-(phosphonooxy)-2-propanyl tridecanoate	C24 H47 O8 P	494.301	4.21	Full match	No results	802395	1.3237e+06	1.15508e+06	965182	1.55852e+06	1.9135e+06	1.81515e+06	1.53557e+06	0.622384	-0.684124	0.0131627	1	1.07708	down	-
Com_62_pos	PC (17:0/18:1)	C43 H84 N O8 P	773.592	12.299	Partial match	Full match	6.54079e+09	7.77397e+09	7.49835e+09	7.32532e+09	8.72934e+09	9.20688e+09	8.30191e+09	1.05838e+10	0.791334	-0.337641	0.0134093	1	2.35247	down	PC
Com_3157_pos	PC (22:6e/17:2)	C47 H80 N O7 P	801.561	14.565	No results	Invalid mass	6.04769e+07	4.82625e+07	5.60326e+07	5.71907e+07	4.5059e+07	4.9041e+07	4.24905e+07	4.2771e+07	1.23752	0.307447	0.0137352	0.9375	1.20014	up	PC
Com_3419_pos	1-Oleoyl-2-Stearoyl-sn-Glycero-3-Phosphocholine	C44 H86 N O8 P	787.608	11.344	Full match	No results	2.86695e+07	3.00054e+07	2.812e+07	2.31489e+07	1.3742e+07	1.48375e+07	1.51041e+07	2.31299e+07	1.64553	0.718551	0.0144646	1	1.25317	up	-
Com_312_pos	PC (16:0/17:1)	C41 H80 N O8 P	745.561	11.135	Partial match	Full match	4.61382e+08	4.66498e+08	5.02718e+08	4.49482e+08	5.83348e+08	7.69833e+08	8.21755e+08	9.51951e+08	0.601263	-0.733932	0.0144723	1	1.78295	down	PC
Com_5707_pos	(2S)-3-Hydroxy-2-(pentadecanoyloxy)propyl palmitate	C34 H66 O5	554.491	9.251	Full match	No results	1.11977e+06	683226	1.35649e+06	1.28268e+06	2.45505e+06	1.9294e+06	2.31536e+06	1.7522e+06	0.525576	-0.92803	0.0155607	1	1.09475	down	-
Com_408_pos	TAG (17:0-18:1-18:3)	C56 H100 O6	885.778	16.841	No results	Invalid mass	1.00901e+09	1.29429e+09	8.18119e+08	7.71715e+08	6.09946e+08	434459643	7.20847e+08	5.03748e+08	1.71579	0.778875	0.0158088	1	2.4445	up	TAG
Com_1333_pos	PE (16:1/16:1)	C37 H70 N O8 P	687.483	9.917	Partial match	Full match	1.01065e+08	1.17988e+08	1.27369e+08	1.17109e+08	1.713e+08	2.20396e+08	1.67597e+08	1.39164e+08	0.663651	-0.591504	0.0160144	1	1.22805	down	PE
Com_523_pos	TAG (16:0-16:0-18:0)	C53 H102 O6	851.793	17.577	No results	Invalid mass	3.09553e+08	4.91861e+08	4.65496e+08	5.66389e+08	9.10078e+08	6.2164e+08	8.85397e+08	7.00603e+08	0.588026	-0.766048	0.016877	1	1.00075	down	TAG
Com_1777_pos	N-tetradecanoylsphinganine	C32 H65 N O3	511.497	9.066	Full match	No results	7.64528e+07	9.30042e+07	6.39568e+07	6.79395e+07	1.27404e+08	9.82397e+07	9.83835e+07	1.00643e+08	0.709616	-0.49489	0.0171704	1	1.40056	down	-
Com_5661_pos	PC (22:6e/20:3)	C50 H84 N O7 P	841.583	8.312	No match	Invalid mass	535041	1.13087e+06	1.17446e+06	682704	1.31039e+06	2.06259e+06	2.29191e+06	1.86452e+06	0.467909	-1.0957	0.017442	1	1.57851	down	PC
Com_1746_pos	TAG (15:0-18:2-18:3)	C54 H94 O6	855.731	16.202	No results	Invalid mass	4.01447e+07	5.33685e+07	6.04367e+07	5.01188e+07	7.94446e+07	8.1263e+07	1.22168e+08	6.70391e+07	0.583196	-0.777948	0.0174631	1	2.05693	down	TAG
Com_3158_pos	PE (16:2e/18:1)	C39 H74 N O7 P	699.52	11.117	Partial match	Full match	1.17095e+07	1.2119e+07	1.6588e+07	1.76896e+07	2.2508e+07	2.39225e+07	2.03283e+07	2.35627e+07	0.643325	-0.63638	0.0177331	1	1.67502	down	PE
Com_142_pos	LPC 16:1	C24 H48 N O7 P	493.317	1.976	Partial match	Full match	5.42834e+08	8.49605e+08	9.50071e+08	7.87812e+08	1.24032e+09	1.32074e+09	1.40046e+09	1.27071e+09	0.598278	-0.741113	0.0192455	1	1.56194	down	PC
Com_101_pos	TAG (16:0-18:0-18:1)	C55 H104 O6	877.809	17.547	No results	Invalid mass	2.43688e+09	3.97544e+09	3.36227e+09	3.36206e+09	6.18815e+09	4.02983e+09	5.33181e+09	4.69534e+09	0.64888	-0.623976	0.0196005	1	2.70899	down	TAG
Com_1932_pos	TAG (14:0-14:0-16:0)	C47 H90 O6	767.699	16.597	No results	Invalid mass	6.26778e+07	5.21574e+07	5.91024e+07	6.83773e+07	1.50163e+08	8.59236e+07	1.01226e+08	8.58805e+07	0.572587	-0.804433	0.0196618	1	1.80485	down	TAG
Com_2453_pos	TAG (14:0-18:3-18:3)	C53 H90 O6	844.655	15.682	No match	Invalid mass	1.4701e+07	1.73451e+07	2.50258e+07	1.69548e+07	4.29245e+07	4.49848e+07	4.45808e+07	2.1613e+07	0.480371	-1.05778	0.0196991	0.9375	2.0677	down	TAG
Com_4375_pos	PC (22:6e/15:1)	C45 H78 N O7 P	775.546	13.885	No results	Invalid mass	2.25732e+07	2.27227e+07	1.87669e+07	2.59299e+07	1.97925e+07	1.68358e+07	1.55744e+07	1.63243e+07	1.31324	0.393136	0.0200778	0.9375	2.12415	up	PC
Com_898_pos	1,2-Dioleoyl-sn-glycerol	C39 H72 O5	620.538	13.748	Full match	No results	3.48727e+08	3.77533e+08	4.62545e+08	3.44567e+08	2.8168e+08	3.18565e+08	2.65696e+08	3.00657e+08	1.3144	0.394401	0.0201892	1	1.76636	up	-
Com_3493_pos	TAG (15:2-16:0-18:3)	C52 H90 O6	827.698	15.802	No results	Invalid mass	7.3593e+06	8.99039e+06	1.51955e+07	7.88545e+06	1.57013e+07	2.26544e+07	1.96039e+07	1.50939e+07	0.539751	-0.889635	0.0202842	0.9375	1.46835	down	TAG
Com_3048_pos	PE (16:0/17:1)	C38 H74 N O8 P	703.515	11.482	Partial match	Full match	1.4333e+07	1.67266e+07	2.01581e+07	1.79198e+07	2.85062e+07	2.4709e+07	3.16211e+07	5.22388e+07	0.504377	-0.987427	0.020677	1	2.09171	down	PE
Com_2906_pos	PE (18:3/18:3)	C41 H70 N O8 P	735.483	8.893	Partial match	Full match	1.48494e+07	9.51575e+06	1.9965e+07	1.95931e+07	3.05711e+07	3.59468e+07	2.98789e+07	3.09456e+07	0.501979	-0.9943	0.021258	1	1.9749	down	PE
Com_604_pos	PE (18:1/20:1)	C43 H82 N O8 P	771.577	13.15	Partial match	Full match	6.64822e+08	7.6593e+08	5.42502e+08	5.23927e+08	5.23911e+08	3.98772e+08	4.39775e+08	3.62711e+08	1.4475	0.533563	0.0218938	1	1.3537	up	PE
Com_191_pos	TAG (16:1-18:2-18:3)	C55 H94 O6	867.731	16.058	No results	Invalid mass	3.73971e+08	5.73869e+08	6.65566e+08	5.7402e+08	1.12988e+09	1.16114e+09	1.42887e+09	6.40219e+08	0.50169	-0.995131	0.0222179	0.9375	1.59152	down	TAG
Com_3598_pos	1-[(1Z,9Z)-octadecadienyl]-sn-glycero-3-phosphocholine	C26 H52 N O6 P	505.354	4.692	Full match	No results	2.04806e+06	4.54676e+06	2.47582e+06	2.08357e+06	4.19303e+06	7.17365e+06	4.83917e+06	5.63181e+06	0.510779	-0.96923	0.0233248	0.9375	1.26141	down	PC
Com_675_pos	PC (18:2/20:3)	C46 H82 N O8 P	807.577	10.23	Partial match	Full match	9.26863e+07	1.5947e+08	2.07972e+08	1.67236e+08	2.23399e+08	4.76772e+08	3.89652e+08	2.4603e+08	0.469636	-1.09038	0.0244417	1	2.27231	down	PC
Com_484_pos	TAG (16:0-18:2-18:3)	C55 H96 O6	874.701	16.407	No match	Invalid mass	4.3241e+08	4.99451e+08	3.98029e+08	4.64082e+08	6.45642e+08	6.4961e+08	5.69885e+08	4.77734e+08	0.765715	-0.38512	0.0273706	0.9375	1.32041	down	TAG
Com_4099_pos	TAG (16:1-17:2-18:3)	C54 H92 O6	853.715	15.867	No results	Invalid mass	6.74659e+06	8.82327e+06	9.24405e+06	4.9521e+06	1.31095e+07	1.71469e+07	1.96235e+07	8.4371e+06	0.510417	-0.970252	0.0342015	0.875	2.05973	down	TAG
Com_1859_pos	PC (18:3/20:3)	C46 H80 N O8 P	805.561	9.548	Partial match	Full match	5.33981e+06	1.16068e+07	1.61921e+07	1.02711e+07	3.13818e+07	3.04963e+07	7.23193e+07	1.41621e+07	0.292599	-1.773	0.0350182	0.9375	2.18472	down	PC
Com_356_pos	TAG (16:1-16:2-18:2)	C53 H92 O6	841.715	16.019	No results	Invalid mass	4.38713e+08	7.06134e+08	7.17976e+08	6.50423e+08	1.02508e+09	1.05549e+09	1.02814e+09	6.86377e+08	0.662238	-0.594578	0.0367698	0.875	1.53804	down	TAG
Com_1317_pos	PC (15:0/18:0)	C41 H82 N O8 P	747.577	12.214	Partial match	Full match	6.91549e+07	1.0476e+08	8.4614e+07	7.08068e+07	1.18612e+08	1.1537e+08	1.13842e+08	9.79846e+07	0.738737	-0.436868	0.0387761	0.9375	1.65324	down	PC
Com_7370_pos	PE (21:2/21:2)	C47 H86 N O8 P	823.606	14.87	Partial match	Full match	810737	1.0531e+06	1.09715e+06	1.03388e+06	1.17642e+06	1.61535e+06	1.12798e+06	1.50752e+06	0.736073	-0.442078	0.0389266	1	1.05942	down	PE
Com_1952_pos	TAG (18:1-20:0-22:0)	C63 H120 O6	989.935	18.625	No results	Invalid mass	4.75848e+07	6.32367e+07	4.55391e+07	4.86433e+07	7.03788e+07	6.21699e+07	6.81309e+07	5.84644e+07	0.791081	-0.338103	0.039499	0.875	1.12624	down	TAG
Com_925_pos	TAG (16:0-18:0-18:0)	C55 H106 O6	879.825	17.851	No results	Invalid mass	2.02398e+08	2.99268e+08	1.56061e+08	1.63193e+08	4.20406e+08	3.03047e+08	3.39139e+08	2.54007e+08	0.623516	-0.681501	0.0399108	0.9375	1.22612	down	TAG
Com_1008_pos	TAG (16:0-17:2-18:2)	C54 H96 O6	857.747	16.525	No results	Invalid mass	1.81681e+08	2.14399e+08	2.14836e+08	2.0344e+08	3.32285e+08	2.23089e+08	2.78339e+08	2.46926e+08	0.753588	-0.408152	0.0411006	1	1.87267	down	TAG
Com_3073_pos	PC (16:1e/27:0)	C51 H102 N O7 P	871.732	15.633	No results	Invalid mass	9.82001e+06	1.57944e+07	2.19187e+07	1.84304e+07	2.81584e+07	2.51391e+07	3.09254e+07	2.80882e+07	0.587328	-0.767761	0.0415762	1	1.16995	down	PC
Com_204_pos	TAG (14:0-16:0-18:1)	C51 H96 O6	821.746	16.936	No results	Invalid mass	1.29881e+09	1.45407e+09	1.63345e+09	1.63083e+09	3.24304e+09	2.45688e+09	2.56525e+09	1.6098e+09	0.609334	-0.714695	0.0416407	0.875	1.07657	down	TAG
Com_5636_pos	N-dodecanoylsphinganine	C30 H61 N O3	483.465	8.01	Full match	No results	5.28228e+06	5.13942e+06	4.5502e+06	3.82851e+06	7.47811e+06	5.72273e+06	1.04588e+07	6.01062e+06	0.633645	-0.658253	0.0422175	1	1.84987	down	-
Com_3981_pos	PC (17:0/18:5)	C43 H76 N O8 P	765.529	10.564	Partial match	Full match	7.56852e+06	5.66057e+06	6.91762e+06	2.88334e+06	1.25013e+07	1.05635e+07	1.03214e+07	1.13813e+07	0.514436	-0.958936	0.0423533	1	1.41886	down	PC
Com_7560_pos	TG(16:1(9Z)/18:2(9Z,12Z)/18:2(9Z,12Z))[iso3]	C55 H96 O6	852.717	19.856	Full match	No results	569255	116582	558333	436810	738148	2.00355e+06	1.59659e+06	807030	0.326701	-1.61396	0.0444216	1	2.12487	down	TAG
Com_1517_pos	PE (14:0e/20:1)	C39 H78 N O7 P	703.552	12.873	Partial match	Full match	1.35259e+08	2.02909e+08	1.44691e+08	1.13139e+08	9.04383e+07	1.01222e+08	1.22133e+08	8.73965e+07	1.48558	0.571026	0.0451524	0.9375	1.95896	up	PE
Com_850_pos	PE (16:2e/18:0)	C39 H76 N O7 P	701.536	12.653	Partial match	Full match	2.31065e+08	2.40942e+08	3.02514e+08	2.01135e+08	1.51356e+08	1.52543e+08	2.28148e+08	1.7768e+08	1.37469	0.45911	0.0463714	0.9375	1.27109	up	PE
Com_3418_pos	TAG (18:0-18:2-19:0)	C58 H108 O6	922.795	17.706	No match	Invalid mass	1.76953e+07	2.86937e+07	1.93113e+07	2.1481e+07	1.50557e+07	1.63074e+07	1.56583e+07	1.45784e+07	1.41529	0.501095	0.0478959	1	1.11701	up	TAG
Com_3767_pos	1-(4Z,7Z,10Z,13Z,16Z,19Z-docosahexaenoyl)-sn-glycero-3-phosphocholine	C30 H50 N O7 P	567.33	2.248	Full match	No results	418574	1.15524e+06	1.63929e+06	271155	1.719e+06	2.78087e+06	2.73499e+06	2.9886e+06	0.340811	-1.55296	0.0488105	1	1.21657	down	PC
Com_3091_pos	PC (5:0/16:2)	C29 H54 N O8 P	575.37	1.65	No results	Invalid mass	1.61503e+06	2.84901e+06	5.99252e+06	4.17326e+06	4.33699e+06	7.40096e+06	1.47738e+07	1.06204e+07	0.393994	-1.34375	0.0492938	0.9375	1.16075	down	PC
Com_7270_pos	1-palmitoyl-2-oleoyl-sn-glycero-3-phosphocholine	C42 H82 N O8 P	759.577	8.013	Full match	No results	968090	326684	516505	605880	1.49118e+06	1.17718e+06	856386	977878	0.536833	-0.897455	0.049333	0.9375	1.24092	down	PC
Com_7528_pos	N-icosanoylsphingosine-1-phosphocholine	C43 H87 N2 O6 P	758.628	19.836	Full match	No results	146789	119397	156352	131142	378591	2.14476e+06	498865	274215	0.167964	-2.57378	0.0497741	1	2.70849	down	SM

## Sheet: OA.vs.con_neg_Diff
Table S4 The different lipids between OA and con groups in negative ion mode
Compound_ID	Name	Formula	Molecular Weight	RT [min]	lipidmaps_Results	lipidblast_Results	neg_OA1	neg_OA2	neg_OA3	neg_OA4	neg_con1	neg_con2	neg_con3	neg_con4	FC	log2FC	Pvalue	ROC	VIP	Up.Down	Lipid Subclass
Com_411_neg	PE (18:2e/18:1)	C41 H78 N O7 P	727.552	12.703	Partial match	Full match	1.98193e+08	2.01044e+08	2.08844e+08	2.53316e+08	5.13437e+07	4.36767e+07	4.62567e+07	4.52e+07	4.61932	2.20768	3.11017e-06	1	3.53604	up	PE
Com_804_neg	PC (15:0/18:1)	C41 H80 N O8 P	791.568	11.135	No match	Invalid mass	2.19207e+07	2.06248e+07	2.05758e+07	1.9153e+07	3.7581e+07	3.38249e+07	3.83689e+07	3.74242e+07	0.558933	-0.839253	6.17319e-06	1	1.77712	down	PC
Com_888_neg	PG (14:0/18:1)	C38 H73 O10 P	720.495	10.086	Partial match	Full match	1.7227e+07	1.9245e+07	2.00787e+07	1.92323e+07	3.51401e+07	3.99616e+07	4.2086e+07	4.20679e+07	0.475857	-1.0714	1.46751e-05	1	1.32475	down	PG
Com_446_neg	PE (18:3/20:3)	C43 H74 N O8 P	763.516	8.666	Partial match	Full match	8.66719e+07	6.4754e+07	7.65876e+07	7.17715e+07	1.76706e+08	1.49329e+08	2.10779e+08	1.60697e+08	0.429792	-1.21829	0.000152604	1	3.59289	down	PE
Com_2454_neg	LPE 20:3	C25 H46 N O7 P	503.301	2.619	Partial match	Full match	544121	453627	604573	462806	1.05158e+06	1.47651e+06	1.14294e+06	1.067e+06	0.435862	-1.19806	0.000235223	1	1.87742	down	PE
Com_1825_neg	PC (20:3e/18:0)	C46 H88 N O7 P	843.636	12.722	No results	Invalid mass	1.09576e+07	1.09073e+07	6.66792e+06	1.07047e+07	2.69996e+06	2.72239e+06	3.39397e+06	2.36102e+06	3.51045	1.81166	0.000338091	1	2.52308	up	PC
Com_2636_neg	N-oleoyl-L-phenylalanine	C27 H43 N O3	429.324	6.069	Full match	No results	360062	478737	453036	292192	116755	166738	118885	119760	3.03373	1.60109	0.000340339	1	1.25557	up	-
Com_718_neg	PC (17:2/18:2)	C43 H78 N O8 P	813.553	9.628	No match	Invalid mass	1.72407e+07	1.71041e+07	1.73862e+07	1.55506e+07	3.86411e+07	3.37687e+07	4.684e+07	4.03292e+07	0.42162	-1.24599	0.00034353	1	2.02401	down	PC
Com_1467_neg	PC (18:0e/20:2)	C46 H90 N O7 P	845.652	13.552	No results	Invalid mass	1.73541e+07	1.71474e+07	1.62863e+07	1.62994e+07	4.23864e+06	5.36999e+06	5.42102e+06	6.0858e+06	3.17716	1.66774	0.000386118	1	2.85777	up	PC
Com_167_neg	PE (20:2/18:3)	C43 H76 N O8 P	765.53	9.313	Partial match	Full match	2.29197e+08	2.25385e+08	2.61269e+08	2.87539e+08	5.7981e+08	6.20407e+08	6.60346e+08	4.46183e+08	0.434981	-1.20098	0.000402719	1	3.00749	down	PE
Com_2053_neg	PC (17:2/18:3)	C43 H76 N O8 P	1623.07	8.882	No results	Invalid mass	1.43909e+06	1.05826e+06	1.69774e+06	864130	4.27985e+06	4.61162e+06	7.44339e+06	3.84142e+06	0.250751	-1.99567	0.000598974	1	2.4607	down	PC
Com_1348_neg	PC (16:0/17:2)	C41 H78 N O8 P	1579.11	10.295	No results	Invalid mass	1.32014e+07	1.16289e+07	1.19309e+07	1.04264e+07	1.93523e+07	1.67747e+07	2.12374e+07	1.76683e+07	0.628894	-0.669112	0.000633164	1	1.79703	down	PC
Com_145_neg	LPE 16:0	C21 H44 N O7 P	453.286	2.925	Partial match	Full match	5.85049e+07	7.84869e+07	8.6779e+07	6.63815e+07	1.2897e+08	1.62189e+08	1.84043e+08	1.369e+08	0.474026	-1.07696	0.000780571	1	1.20889	down	PE
Com_348_neg	PE (22:6e/18:3)	C45 H74 N O7 P	771.513	9.78	No results	Invalid mass	4.17678e+07	5.92115e+07	5.84425e+07	5.35919e+07	9.95088e+07	1.6677e+08	1.53716e+08	1.28887e+08	0.388087	-1.36555	0.000827979	1	1.48547	down	PE
Com_1239_neg	PE (18:1/17:2)	C40 H74 N O8 P	1455.03	10.677	No results	Invalid mass	1.04091e+07	1.04324e+07	9.85647e+06	7.94949e+06	1.67953e+07	1.77181e+07	2.34226e+07	2.37878e+07	0.472904	-1.08038	0.000861515	1	3.20678	down	PE
Com_986_neg	LPE 16:1	C21 H42 N O7 P	451.27	1.947	Partial match	Full match	1.03753e+07	8.91307e+06	1.20847e+07	1.27365e+07	1.80819e+07	2.4668e+07	2.0507e+07	2.57728e+07	0.495447	-1.0132	0.000893815	1	1.38325	down	PE
Com_797_neg	PE (18:2e/18:2)	C41 H76 N O7 P	725.536	11.854	Partial match	Full match	7.26071e+07	7.54165e+07	8.16503e+07	7.00294e+07	3.06631e+07	2.3033e+07	1.78652e+07	2.36106e+07	3.14907	1.65493	0.000996341	1	3.21766	up	PE
Com_1990_neg	PC (16:2/18:3)	C42 H74 N O8 P	797.522	8.473	No match	Invalid mass	2.27644e+06	1.86398e+06	2.98818e+06	1.61611e+06	6.9321e+06	6.24992e+06	6.80655e+06	4.89006e+06	0.351494	-1.50843	0.00108529	1	2.20467	down	PC
Com_1157_neg	PE (16:1e/18:3)	C39 H72 N O7 P	697.505	10.961	Partial match	Full match	6.6499e+06	4.96812e+06	6.66947e+06	7.33722e+06	1.30797e+07	1.39342e+07	1.19821e+07	9.90802e+06	0.52398	-0.932417	0.0012545	1	1.31947	down	PE
Com_1100_neg	PG (18:0/18:3)	C42 H77 O10 P	772.526	10.773	Partial match	Full match	9.01903e+06	1.31955e+07	1.21009e+07	1.02651e+07	2.25868e+07	2.37439e+07	2.91825e+07	1.81215e+07	0.476112	-1.07063	0.00134412	1	2.81686	down	PG
Com_2456_neg	OxPC (18:1-18:3+1O)	C44 H80 N O9 P	1687.13	7.84	No results	Invalid mass	422056	467432	502969	369259	1.11674e+06	1.11409e+06	1.33294e+06	769055	0.406598	-1.29833	0.00135791	1	1.49162	down	PC
Com_1030_neg	PE (17:1/18:3)	C40 H72 N O8 P	725.5	9.899	Partial match	Full match	1.79808e+06	3.1921e+06	3.76906e+06	1.73609e+06	1.45104e+07	1.23343e+07	1.40129e+07	1.52423e+07	0.187083	-2.41825	0.00229371	1	2.3953	down	PE
Com_1165_neg	LPG 16:0	C22 H45 O9 P	484.28	2.499	Partial match	Full match	4.3628e+06	6.01933e+06	4.99235e+06	3.71543e+06	9.47674e+06	9.52219e+06	1.12225e+07	8.91588e+06	0.487768	-1.03573	0.00230385	1	1.5648	down	PG
Com_1009_neg	PC (18:1/18:3)	C44 H80 N O8 P	841.584	10.137	No match	Invalid mass	2.09369e+07	2.29812e+07	2.27318e+07	1.79711e+07	3.61205e+07	3.99337e+07	4.45832e+07	2.94484e+07	0.563817	-0.826701	0.00272762	1	2.83685	down	PC
Com_105_neg	2-[(5Z,8Z,11Z)-icosatrienoyl]-sn-glycero-3-phosphoethanolamine	C25 H46 N O7 P	503.301	1.643	Full match	No results	1.85543e+08	1.88958e+08	2.58158e+08	1.52317e+08	3.62839e+08	4.22648e+08	4.50409e+08	3.74192e+08	0.487537	-1.03642	0.00301751	1	1.2013	down	PE
Com_1718_neg	GlcADG (16:0-18:2)	C43 H76 O11	768.551	10.152	No results	Invalid mass	5.17398e+06	8.1189e+06	5.39043e+06	5.99013e+06	1.13353e+07	1.12899e+07	1.38981e+07	9.00379e+06	0.54195	-0.883767	0.00398849	1	2.33803	down	GlcADG
Com_698_neg	PC (14:0/18:3)	C40 H74 N O8 P	773.521	8.98	No match	Invalid mass	2.4348e+07	2.95423e+07	3.72111e+07	2.59546e+07	5.19291e+07	6.62178e+07	7.04654e+07	4.29294e+07	0.50555	-0.984074	0.00414017	1	2.90839	down	PC
Com_206_neg	PE (16:1/18:1)	C39 H74 N O8 P	715.516	11.038	Partial match	Full match	2.7844e+08	1.76808e+08	2.50921e+08	2.70078e+08	4.1732e+08	4.46677e+08	5.08008e+08	4.76477e+08	0.528135	-0.921022	0.00464146	1	2.96251	down	PE
Com_2474_neg	all-trans-heptaprenyl diphosphate	C35 H60 O7 P2	654.383	4.707	Full match	No results	1.22798e+06	1.39422e+06	921439	629669	3.5089e+06	2.93972e+06	2.50026e+06	1.98361e+06	0.381735	-1.38936	0.00498914	1	1.57794	down	-
Com_392_neg	PE (14:0/18:2)	C37 H70 N O8 P	687.484	9.892	Partial match	Full match	1.522e+07	3.15034e+07	3.51133e+07	3.88615e+07	6.23361e+07	1.70757e+08	1.35935e+08	8.75523e+07	0.264353	-1.91946	0.00541203	1	2.03737	down	PE
Com_2716_neg	PG (18:3/18:3)	C42 H71 O10 P	766.479	8.339	Partial match	Full match	498142	698443	949953	770185	1.47995e+06	1.76622e+06	1.62818e+06	1.13191e+06	0.485614	-1.04212	0.00554078	1	2.18422	down	PG
Com_2481_neg	PE (14:0/18:3)	C37 H68 N O8 P	685.468	9.23	Partial match	Full match	957824	1.13852e+06	1.58968e+06	1.19666e+06	2.59753e+06	2.84959e+06	3.88781e+06	1.87922e+06	0.435404	-1.19957	0.00558029	1	3.22425	down	PE
Com_231_neg	1-oleoyl-sn-glycero-3-phosphoethanolamine	C23 H46 N O7 P	479.301	1.958	Full match	No results	9.02964e+07	1.11236e+08	1.06821e+08	7.47768e+07	1.56003e+08	1.81415e+08	2.23057e+08	1.33878e+08	0.55178	-0.857836	0.00642045	1	1.54563	down	PE
Com_20_neg	LPE 18:0	C23 H48 N O7 P	481.317	4.983	Partial match	Full match	1.11194e+09	1.51503e+09	1.38447e+09	1.04513e+09	1.96799e+09	2.3621e+09	2.3263e+09	1.65153e+09	0.608645	-0.716328	0.00644135	1	1.08812	down	PE
Com_98_neg	PE (18:0/18:2)	C41 H78 N O8 P	743.546	12.363	Partial match	Full match	1.01332e+09	1.16594e+09	1.07362e+09	1.20057e+09	1.37662e+09	1.37579e+09	1.42484e+09	1.3079e+09	0.811912	-0.300606	0.00691293	1	1.72599	down	PE
Com_1345_neg	LPG 18:0	C24 H49 O9 P	512.312	4.217	Partial match	Full match	3.42263e+06	4.92412e+06	3.80493e+06	2.81585e+06	5.90893e+06	6.94779e+06	8.04266e+06	5.97028e+06	0.557042	-0.844141	0.00723887	1	1.22968	down	PG
Com_1955_neg	S-Adenosylmethioninamine	C14 H23 N6 O3 S	355.154	4.698	Full match	No results	1.99091e+06	1.68685e+06	2.20837e+06	1.08634e+06	3.07634e+06	4.91881e+06	3.99337e+06	3.23369e+06	0.458046	-1.12644	0.00742657	1	1.7675	down	-
Com_907_neg	HexCer-NS (d14:1/22:0)	C42 H81 N O8	773.602	12.289	No results	Invalid mass	4.49652e+07	3.4359e+07	4.26527e+07	4.02439e+07	5.74677e+07	5.04734e+07	5.52628e+07	5.18746e+07	0.754239	-0.406906	0.00937345	1	2.32411	down	GlcCer
Com_1724_neg	PS(18:2(9Z,12Z)/18:2(9Z,12Z))	C42 H74 N O10 P	783.503	11.079	Full match	No results	9.31261e+06	1.063e+07	7.39247e+06	8.5578e+06	1.40946e+07	1.31641e+07	1.17694e+07	1.26535e+07	0.694501	-0.525952	0.0097587	1	1.95103	down	PS
Com_1228_neg	(2-Hydroxy-2-oxido-1,3,2-dioxaphospholan-4-yl)methyl palmitate	C19 H37 O6 P	392.231	6.811	Full match	No results	1.07888e+07	1.1681e+07	9.27767e+06	7.98628e+06	1.4838e+07	1.6152e+07	1.52393e+07	1.22876e+07	0.679015	-0.558485	0.0108	1	1.01811	down	-
Com_506_neg	Cer-AS (d24:1/12:0)	C36 H71 N O4	627.544	9.895	No results	Invalid mass	6.25258e+06	1.26387e+07	1.26913e+07	9.18357e+06	1.68996e+07	2.4093e+07	2.45613e+07	2.17643e+07	0.466868	-1.09891	0.0108493	1	1.02092	down	Cer
Com_34_neg	1-heptadecanoyl-sn-glycero-3-phosphocholine	C25 H52 N O7 P	509.348	4.669	Full match	No results	5.07373e+08	6.67615e+08	6.65221e+08	4.62146e+08	8.35522e+08	1.15249e+09	1.36807e+09	8.06742e+08	0.553075	-0.854452	0.0122782	1	1.11899	down	PC
Com_1186_neg	SM (d14:2/22:0)	C41 H81 N2 O6 P	774.589	11.391	No results	Invalid mass	1.48412e+07	1.78236e+07	1.58037e+07	1.6397e+07	1.90752e+07	2.15804e+07	1.97832e+07	1.79729e+07	0.827244	-0.273616	0.0127496	1	1.06467	down	SM
Com_913_neg	PE (17:0/16:1)	C38 H74 N O8 P	703.516	11.499	Partial match	Full match	2.09228e+06	2.82387e+06	2.92678e+06	3.28525e+06	5.94827e+06	4.66606e+06	5.97289e+06	1.15531e+07	0.395454	-1.33842	0.0128537	1	1.14648	down	PE
Com_786_neg	PE (20:4e/18:3)	C43 H74 N O7 P	747.521	9.84	Partial match	Full match	762558	4.36128e+06	7.50087e+06	3.9923e+06	1.41928e+07	6.83111e+07	4.66344e+07	1.4648e+07	0.115567	-3.11319	0.0144243	1	1.87789	down	PE
Com_1142_neg	PE (18:2e/18:3)	C41 H74 N O7 P	723.521	11.001	Partial match	Full match	1.41202e+07	1.38872e+07	1.50831e+07	1.53027e+07	1.05851e+07	6.32216e+06	5.45811e+06	5.29227e+06	2.11128	1.07812	0.0150911	1	1.74637	up	PE
Com_1404_neg	CL (18:1-18:3-18:2-18:2)	C81 H142 O17 P2	1448.97	15.794	Partial match	Full match	8.58574e+06	6.89797e+06	7.39935e+06	8.52978e+06	1.10962e+07	1.12934e+07	1.31692e+07	8.91393e+06	0.706339	-0.501567	0.0152665	1	1.45892	down	CL
Com_338_neg	Cer-NDS (d24:0/12:0)	C36 H73 N O3	613.556	13.176	No results	Invalid mass	2.05018e+08	2.4154e+08	2.48759e+08	2.08104e+08	2.58904e+08	2.72588e+08	3.02353e+08	2.79306e+08	0.811589	-0.301179	0.0156557	1	2.92083	down	Cer
Com_555_neg	PG (16:0/18:3)	C40 H73 O10 P	744.495	9.596	Partial match	Full match	3.81938e+07	4.16002e+07	4.84758e+07	4.30045e+07	6.32583e+07	4.84277e+07	7.38e+07	6.54147e+07	0.682638	-0.550807	0.0159855	0.9375	1.58631	down	PG
Com_1073_neg	PI (16:0/18:3)	C43 H77 O13 P	832.511	9.415	No results	Full match	5.91219e+06	6.21516e+06	7.73235e+06	1.00263e+07	9.77071e+06	1.24491e+07	1.41825e+07	1.2328e+07	0.613293	-0.705351	0.016507	0.9375	2.49128	down	PI
Com_199_neg	10,16-Dihydroxyhexadecanoic acid	C16 H32 O4	288.23	1.202	Full match	No results	3.85101e+08	3.89134e+08	4.02009e+08	4.07502e+08	4.8855e+08	5.44501e+08	4.32621e+08	5.18123e+08	0.798341	-0.324923	0.0172599	1	1.25479	down	-
Com_1604_neg	PE (19:1/18:2)	C42 H78 N O8 P	755.547	11.822	Partial match	Full match	1.02379e+07	9.91017e+06	8.9875e+06	1.26135e+07	1.20484e+07	1.44238e+07	1.52959e+07	1.3715e+07	0.752465	-0.410303	0.0191995	0.9375	1.93948	down	PE
Com_46_neg	1-stearoyl-2-arachidonoyl-sn-glycero-3-phosphoethanolamine	C43 H78 N O8 P	767.546	10.138	Full match	No results	1.86849e+09	2.05443e+09	1.92041e+09	1.88358e+09	2.94049e+09	3.11034e+09	3.37152e+09	2.21568e+09	0.663935	-0.590885	0.0193042	1	2.50425	down	PE
Com_48_neg	PC (18:0e/16:1)	C42 H84 N O7 P	791.59	10.153	No results	Invalid mass	1.84644e+09	2.02903e+09	1.89746e+09	1.86189e+09	2.90488e+09	3.0647e+09	3.3208e+09	2.1849e+09	0.665328	-0.587863	0.0195058	1	2.49326	down	PC
Com_2085_neg	PG (18:2/18:3)	C42 H73 O10 P	768.495	8.937	Partial match	Full match	1.39852e+06	2.53425e+06	2.50419e+06	2.81569e+06	4.40785e+06	6.09018e+06	6.35263e+06	2.88295e+06	0.468878	-1.09272	0.0222825	1	2.03106	down	PG
Com_641_neg	PE (20:0/18:2)	C43 H82 N O8 P	771.578	13.505	Partial match	Full match	7.08842e+07	6.41833e+07	6.11689e+07	6.09469e+07	9.38751e+07	8.49614e+07	9.301e+07	6.88617e+07	0.754849	-0.40574	0.0229658	0.9375	1.67627	down	PE
Com_1436_neg	OxPC (18:1-18:2+2O)	C44 H82 N O10 P	861.574	8.21	No results	Invalid mass	3.66568e+06	7.07412e+06	4.39104e+06	3.89822e+06	9.70644e+06	6.70253e+06	2.05948e+07	1.14577e+07	0.392664	-1.34863	0.0234859	0.9375	2.30955	down	PC
Com_1459_neg	PC (20:2/18:3)	C46 H82 N O8 P	853.584	10.295	No results	Invalid mass	3.17929e+06	3.17823e+06	3.74302e+06	3.05127e+06	1.02488e+07	1.19331e+07	2.4876e+07	5.44677e+06	0.250489	-1.99718	0.027022	1	2.72847	down	PC
Com_366_neg	1-stearoyl-2-arachidonoyl-sn-glycero-3-phosphoserine	C44 H78 N O10 P	811.535	12.17	Full match	No results	3.10187e+08	2.77286e+08	2.5681e+08	2.80834e+08	1.86429e+08	2.5242e+08	1.96163e+08	2.36126e+08	1.29155	0.3691	0.0277489	1	1.93075	up	PS
Com_2273_neg	Uridine diphosphate glucose	C15 H24 N2 O17 P2	566.053	3.705	Full match	No results	600455	179163	391467	663195	1.17447e+06	1.48136e+06	1.10178e+06	835430	0.399361	-1.32424	0.0351794	1	1.39545	down	-
Com_1632_neg	1-hexadecanoyl-2-(13Z-docosenoyl)-sn-glycero-3-phosphoethanolamine	C43 H84 N O8 P	773.596	9.964	Full match	No results	1.94937e+06	5.24206e+06	4.43957e+06	2.92401e+06	7.32212e+06	7.14917e+06	7.74402e+06	7.87039e+06	0.483785	-1.04756	0.0364553	1	1.74706	down	PE
Com_1114_neg	SM (d14:2/24:0)	C43 H85 N2 O6 P	802.621	12.501	No results	Invalid mass	1.7663e+07	2.24901e+07	2.16194e+07	2.1437e+07	2.81537e+07	3.0567e+07	2.59544e+07	2.17595e+07	0.781791	-0.355146	0.0394968	0.9375	1.42018	down	SM
Com_1784_neg	PC (12:0/16:0)	C36 H72 N O8 P	1447.01	9.354	No results	Invalid mass	5.54077e+06	8.33252e+06	9.26458e+06	5.77611e+06	8.39919e+06	1.41709e+07	1.01131e+07	1.21796e+07	0.644498	-0.633752	0.0418734	0.9375	2.48778	down	PC
Com_1253_neg	1-oleoyl-2-arachidonoyl-sn-glycero-3-phospho-L-serine	C44 H76 N O10 P	809.519	11.586	Full match	No results	1.35411e+07	9.98191e+06	1.49506e+07	1.76431e+07	2.51356e+07	2.11612e+07	2.20679e+07	1.53555e+07	0.670289	-0.577145	0.044296	0.9375	1.14537	down	PS
Com_1721_neg	Cer-NS (d21:1/12:0)	C33 H65 N O3	569.502	11.352	No results	Invalid mass	6.98158e+06	8.89374e+06	7.69135e+06	5.59306e+06	9.68425e+06	7.82069e+06	1.2632e+07	1.23707e+07	0.685988	-0.543745	0.0480266	0.9375	2.17487	down	Cer
Com_1817_neg	PS (18:1/18:3)	C42 H74 N O10 P	783.504	9.647	Partial match	Full match	5.75981e+06	7.68635e+06	6.69547e+06	5.53318e+06	8.25461e+06	1.13496e+07	8.06088e+06	7.32368e+06	0.733802	-0.446537	0.0482136	0.9375	2.35944	down	PS
