# Supplementary material for: Oleic Acid Promotes the Biosynthesis of 10-Hydroxy-2-decenoic Acid via Species-Selective Remodeling of TAGs in Apis mellifera ligustica
Source: Int J Mol Sci. 2023 Aug 29;24(17):13361. doi: 10.3390/ijms241713361 (PMC10487919; doi:10.3390/ijms241713361)
Supplement: Supplementary file 1 [file ijms-24-13361-s001.zip › Supplementary Table 6.xlsx]

## Sheet: OA.vs.control_deg
Table S6 The DEGs in two treatment groups
gene_id	OA1	OA2	OA3	control1	control2	control3	OA	control	log2FoldChange	pvalue	padj	gene_name	gene_chr	gene_start	gene_end	gene_strand	gene_length	gene_biotype	gene_description	tf_family
100577139	475.35	427.538	452.844	2777.71	2624.65	2564.57	451.911	2655.64	-2.55513	1.6217e-112	1.44834e-108	LOC100577139	NC_037639.1	13747390	13861999	+	11022	protein_coding	AF4/FMR2 family member 4%2C transcript variant X3	AF-4
411557	276.943	253.356	214.121	2519.88	2056.62	2272.35	248.14	2282.95	-3.20341	1.14232e-102	5.10104e-99	LOC411557	NC_037641.1	220941	408969	-	5091	protein_coding	terminal nucleotidyltransferase 5C%2C transcript variant X1	-
113219383	849.429	967.899	958.534	48.0176	35.5673	74.2922	925.288	52.6257	4.13168	2.32412e-74	6.91889e-71	LOC113219383	NW_020555904.1	5820	9848	-	4029	rRNA	large subunit ribosomal RNA	-
551123	772.96	771.944	811.838	2932.2	3121.55	3380.79	785.581	3144.85	-2.00101	1.37577e-71	3.07176e-68	LOC551123	NC_037639.1	7055159	7794461	+	9522	protein_coding	RNA-binding protein Musashi homolog Rbp6%2C transcript variant X18	-
408792	655.156	663.08	725.279	2716.12	2533.64	2767.63	681.172	2672.47	-1.97162	8.34236e-70	1.49011e-66	LOC408792	NC_037641.1	11267924	11285036	-	3218	protein_coding	protein 4.1 homolog%2C transcript variant X2	Band_41
100577995	151.905	186.058	143.051	1231.76	965.546	1328.34	160.338	1175.22	-2.8746	1.06313e-56	1.58247e-53	LOC100577995	NC_037639.1	554135	586488	-	6608	protein_coding	uncharacterized LOC100577995%2C transcript variant X7	BAH
408556	228.374	265.232	252.39	1875.82	1364.11	1394.71	248.665	1544.88	-2.63473	8.77459e-55	1.11951e-51	LOC408556	NC_037653.1	2726449	2758962	+	3571	protein_coding	eukaryotic translation initiation factor 5B%2C transcript variant X1	GTP_EFTU
550914	252.142	166.265	283.369	2089.81	1654.92	2216.88	233.925	1987.2	-3.0858	1.05641e-52	1.17935e-49	LOC550914	NC_037651.1	3416446	3419321	-	2183	protein_coding	DNA ligase 1	-
410918	345.145	319.664	376.307	1382.07	1308.67	1464.05	347.039	1384.93	-1.99603	2.01657e-52	2.00111e-49	LOC410918	NC_037640.1	12034869	12069261	+	7669	protein_coding	protein tramtrack%2C beta isoform%2C transcript variant X2	-
102654975	191.173	179.131	192.254	1051.17	915.334	1262.97	187.519	1076.49	-2.52133	5.25518e-51	4.6934e-48	LOC102654975	NC_037641.1	8378760	8475988	+	26435	protein_coding	zinc finger protein 628-like%2C transcript variant X3	-
113219404	411.281	505.722	557.626	3940.57	2759.6	2820.13	491.543	3173.43	-2.6899	6.18712e-51	5.02338e-48	LOC113219404	NC_037638.1	1044187	1050427	-	5004	protein_coding	putative leucine-rich repeat-containing protein DDB_G0290503	-
410398	215.974	186.058	163.097	1750.55	1127.69	1369.95	188.376	1416.06	-2.91164	3.85807e-50	2.87137e-47	LOC410398	NC_037649.1	10759854	10829510	-	9423	protein_coding	insulin-like growth factor 2 mRNA-binding protein 1%2C transcript variant X1	KH_1
727574	455.716	491.867	508.424	1690.01	1559.73	1723.58	485.336	1657.77	-1.77169	2.53523e-49	1.7417e-46	LOC727574	NC_037639.1	1744817	1772195	-	3606	protein_coding	transcription initiation factor TFIID subunit 3-like%2C transcript variant X5	PHD
550930	585.92	589.845	490.201	2357.04	2103.7	2003.91	555.322	2154.88	-1.95689	2.436e-48	1.554e-45	LOC550930	NC_037643.1	16065811	16104481	-	3529	protein_coding	TGF-beta receptor type-1%2C transcript variant X3	-
100576700	111.604	126.678	101.138	782.895	596.275	704.29	113.14	694.487	-2.61907	5.16471e-46	3.07507e-43	LOC100576700	NC_037638.1	1491999	1644613	+	3961	protein_coding	class A basic helix-loop-helix protein 15%2C transcript variant X2	-
725260	14.4672	9.89672	13.6673	340.298	290.815	231.792	12.6771	287.635	-4.50337	1.90055e-42	1.06087e-39	LOC725260	NC_037644.1	3851276	3932357	+	3028	protein_coding	uncharacterized LOC725260	-
408521	5977	5688.64	5216.36	20308.3	15738.5	18583	5627.33	18209.9	-1.69427	1.57086e-40	8.25254e-38	Mblk-1	NC_037652.1	6989419	7038341	-	26064	protein_coding	transcription factor mblk-1-like%2C transcript variant X2	-
552709	409.214	440.404	366.284	1893.56	1570.19	1449.19	405.301	1637.65	-2.01499	3.64611e-40	1.80908e-37	LOC552709	NC_037645.1	9865399	10413008	+	10291	protein_coding	polypyrimidine tract-binding protein 2%2C transcript variant X6	-
100578925	17120.9	14234.5	13678.2	53621	43770.7	54470	15011.2	50620.6	-1.75372	6.14681e-38	2.88932e-35	LOC100578925	NC_037640.1	8656849	8760447	-	13061	protein_coding	protein Tob1%2C transcript variant X3	-
409791	59.9354	60.37	51.0246	349.693	345.212	406.131	57.11	367.012	-2.68665	1.00281e-37	4.47803e-35	LOC409791	NC_037639.1	4464679	4468976	-	4298	protein_coding	cAMP-dependent protein kinase catalytic subunit	Pkinase
727274	348.245	368.158	342.594	1564.75	1165.35	1331.32	352.999	1353.8	-1.93941	1.59419e-37	6.77986e-35	PHRF1	NC_037642.1	223560	241497	-	10770	protein_coding	PHD and ring finger domains 1	PHD
113219340	258.342	296.902	276.991	3.13158	2.09219	4.95281	277.412	3.39219	6.34293	3.13051e-36	1.27085e-33	LOC113219340	NW_020555812.1	1432	5454	+	4023	rRNA	large subunit ribosomal RNA	-
408298	261.442	290.964	300.681	1408.17	992.745	1146.08	284.362	1182.33	-2.05518	3.55097e-34	1.37886e-31	LOC408298	NC_037647.1	8729943	8794768	+	8826	protein_coding	pumilio homolog 2%2C transcript variant X2	PUF
413912	103.337	80.1634	86.5596	649.281	473.881	450.706	90.02	524.623	-2.54405	8.28397e-32	3.08267e-29	LOC413912	NC_037645.1	7723628	7731596	+	5650	protein_coding	constitutive coactivator of PPAR-gamma-like protein 1%2C transcript variant X3	-
412161	173.606	124.699	219.588	1129.46	828.508	1035.14	172.631	997.701	-2.5293	1.09798e-31	3.92243e-29	LOC412161	NC_037645.1	12263746	12291782	-	4767	protein_coding	broad-complex core protein isoforms 1/2/3/4/5%2C transcript variant X1	-
551098	67.169	69.277	57.4027	409.193	330.566	505.187	64.6162	414.982	-2.68526	5.8752e-31	2.01813e-28	LOC551098	NC_037643.1	16117835	16140226	+	1637	protein_coding	uncharacterized LOC551098	-
408915	480.516	404.776	307.97	1830.93	1569.14	2297.11	397.754	1899.06	-2.25657	2.72967e-30	9.02915e-28	LOC408915	NC_037644.1	12538654	12721782	-	19014	protein_coding	protein couch potato%2C transcript variant X2	-
725885	561.119	502.753	541.226	1814.23	1449.89	1507.64	535.033	1590.58	-1.57187	7.15893e-30	2.28344e-27	LOC725885	NC_037638.1	13399347	13870812	-	13193	protein_coding	Krueppel-like factor 7	-
408346	1094.34	1108.43	1020.49	4017.82	2870.49	3022.21	1074.42	3303.5	-1.62053	1.08831e-26	3.35161e-24	LOC408346	NC_037648.1	9835051	9836587	-	1104	protein_coding	NKAP family protein CG6066	-
100579061	329.645	338.468	347.15	896.676	828.508	887.544	338.421	870.909	-1.36341	2.65155e-26	7.89366e-24	LOC100579061	NC_037643.1	16780230	16784615	-	3316	protein_coding	MATH and LRR domain-containing protein PFE0570w%2C transcript variant X4	-
724047	2120.47	1871.47	2501.12	8751.73	8627.15	15702.4	2164.35	11027.1	-2.34899	3.23971e-26	9.33349e-24	Mad	NC_037652.1	951021	1360467	-	10442	protein_coding	MAX dimerization protein%2C transcript variant X4	-
724294	975.5	828.356	888.375	3172.29	2285.72	2566.55	897.41	2674.85	-1.57574	3.02866e-25	8.45281e-23	LOC724294	NC_037651.1	10635128	10639428	-	3970	protein_coding	uncharacterized LOC724294	-
409849	144.672	115.792	112.072	432.158	445.637	520.045	124.178	465.947	-1.91008	2.42803e-24	6.57114e-22	LOC409849	NC_037647.1	3306197	3484069	-	8731	protein_coding	immunoglobulin-like and fibronectin type III domain containing 12%2C transcript variant X4	-
725662	520.818	516.609	560.36	1513.6	1214.52	1488.82	532.595	1405.64	-1.39989	4.59315e-24	1.20651e-21	LOC725662	NC_037653.1	4917410	4932124	-	12663	protein_coding	uncharacterized LOC725662%2C transcript variant X2	-
409456	542.519	595.783	594.984	1335.1	1290.88	1486.83	577.762	1370.94	-1.24641	1.94299e-23	4.95796e-21	LOC409456	NC_037642.1	7386977	7395703	-	7508	protein_coding	AT-rich interactive domain-containing protein 4B%2C transcript variant X2	ARID
100576993	72.3358	73.2357	82.0039	349.693	289.769	426.932	75.8585	355.465	-2.22751	3.0442e-23	7.55215e-21	LOC100576993	NC_037641.1	24452	46179	-	4405	protein_coding	zinc finger protein 1%2C transcript variant X2	Homeobox
552083	232.508	310.757	236.9	927.992	756.327	838.016	260.055	840.778	-1.69312	3.72093e-23	8.98153e-21	LOC552083	NC_037638.1	4586772	4588696	-	1613	protein_coding	pre-mRNA-splicing factor CWC25 homolog	-
412330	5582.26	5253.18	5312.94	11845.7	10263.2	12421.7	5382.79	11510.2	-1.09653	4.98812e-23	1.17234e-20	LOC412330	NC_037639.1	9400286	9442444	-	10905	protein_coding	ubiquitin-conjugating enzyme E2 H	-
408276	667.556	489.888	802.727	2364.34	2013.73	2368.43	653.39	2248.84	-1.78267	7.81923e-23	1.7906e-20	LOC408276	NC_037647.1	11298457	11304861	-	4160	protein_coding	ATP-dependent RNA helicase bel	DEAD
rna-NC_001566.1:14732..15517	18888.9	15871.4	13884.2	72654.8	44851.4	49959	16214.8	55821.7	-1.78353	2.86794e-21	6.40338e-19	-	NC_001566.1	14732	15517	-	786	-	s-rRNA	-
551646	42.3681	42.5559	43.7354	407.106	238.51	224.858	42.8865	290.158	-2.75755	8.75756e-21	1.90765e-18	LOC551646	NC_037638.1	1035549	1040317	-	3403	protein_coding	myb-like protein X	-
726399	2992.64	2791.86	3082.43	6352.93	5483.63	5805.69	2955.65	5880.75	-0.992468	3.55564e-20	7.56081e-18	LOC726399	NC_037644.1	22658	44511	-	6049	protein_coding	transcriptional activator protein Pur-beta%2C transcript variant X2	-
412162	575.586	716.523	707.967	174.325	230.141	231.792	666.692	212.086	1.6523	4.00627e-20	8.32093e-18	LOC412162	NC_037644.1	3807388	3813373	-	2654	protein_coding	armadillo repeat-containing protein gudu%2C transcript variant X1	-
408439	387.513	454.259	453.755	1165.99	980.192	1035.14	431.843	1060.44	-1.29542	4.71791e-20	9.57629e-18	LOC408439	NC_037650.1	9894448	9897181	-	2477	protein_coding	MATH and LRR domain-containing protein PFE0570w	G-patch
413935	260.409	258.304	288.836	1022.98	740.636	732.026	269.183	831.882	-1.6271	8.90616e-20	1.76758e-17	LOC413935	NC_037642.1	10881349	10883702	+	1923	protein_coding	nucleolar protein 58	-
552550	21.7007	15.8348	20.9565	159.711	126.578	149.575	19.4973	145.288	-2.89735	1.05717e-19	2.05252e-17	LOC552550	NC_037645.1	1947413	1952102	-	3854	protein_coding	brain tumor protein-like	NHL
408801	450.549	443.373	463.777	1000.02	927.887	1043.06	452.566	990.322	-1.12971	1.45013e-19	2.75556e-17	LOC408801	NC_037641.1	9613735	9927200	-	17595	protein_coding	protein split ends%2C transcript variant X3	-
724670	430.915	536.402	491.112	1501.07	1112	1343.2	486.143	1318.76	-1.43946	1.84614e-19	3.43498e-17	LOC724670	NC_037648.1	6563300	6582126	-	6815	misc_RNA	E3 ubiquitin-protein ligase RBBP6%2C transcript variant X3	-
102655980	166.372	186.058	236.9	861.185	573.261	700.328	196.444	711.591	-1.85522	4.03987e-19	7.36329e-17	LOC102655980	NC_037648.1	15166505	15176188	+	7705	protein_coding	putative leucine-rich repeat-containing protein DDB_G0290503%2C transcript variant X1	-
113219417	307.944	398.838	289.747	1106.49	867.213	940.044	332.176	971.25	-1.5483	5.99759e-19	1.07129e-16	LOC113219417	NC_037638.1	1043403	1044121	-	719	protein_coding	uncharacterized LOC113219417	-
552409	353.412	414.673	345.327	1184.78	963.454	884.572	371.137	1010.94	-1.44572	9.46085e-19	1.65676e-16	LOC552409	NC_037650.1	3477262	3479205	-	1718	protein_coding	G patch domain-containing protein 4	G-patch
113219341	102.303	140.533	136.673	3.13158	2.09219	11.8867	126.503	5.70351	4.45327	9.93444e-19	1.70624e-16	LOC113219341	NW_020555813.1	2142	4064	+	1923	rRNA	small subunit ribosomal RNA	-
409414	1260.71	1350.9	1338.49	2481.26	2381.96	2424.9	1316.7	2429.37	-0.883501	1.55638e-18	2.62264e-16	LOC409414	NC_037642.1	2270138	2284839	+	4550	protein_coding	kinectin%2C transcript variant X2	-
724631	1623.42	1943.72	1688.37	3788.17	3408.18	3523.43	1751.84	3573.26	-1.02836	2.33859e-18	3.86777e-16	LOC724631	NC_037644.1	3804858	3806666	-	1017	protein_coding	60S ribosomal protein L29	-
410857	2454.25	2373.23	2577.66	10953.2	8439.9	5698.71	2468.38	8363.94	-1.76056	2.40023e-18	3.89754e-16	LOC410857	NC_037639.1	11826715	11837150	+	922	protein_coding	protein lethal(2)essential for life	-
409039	143.638	127.668	221.41	611.702	596.275	837.025	164.239	681.667	-2.05124	4.34487e-18	6.92929e-16	LOC409039	NC_037639.1	6374891	6385035	+	6504	protein_coding	uncharacterized LOC409039%2C transcript variant X1	-
102654108	439.182	413.683	430.976	1139.9	1005.3	891.506	427.947	1012.23	-1.24187	5.00479e-18	7.84171e-16	LOC102654108	NC_037645.1	3506528	3507575	+	612	protein_coding	uncharacterized LOC102654108	-
410309	7514.66	6041.95	6307.92	15576.5	12921.4	16549.3	6621.51	15015.7	-1.18131	1.17216e-17	1.80493e-15	E75	NC_037648.1	10210607	10372038	-	11080	protein_coding	ecdysone-induced protein 75%2C transcript variant X3	-
409780	2139.07	1575.56	2326.18	6300.74	5021.26	4981.54	2013.6	5434.51	-1.43224	1.90377e-17	2.8818e-15	LOC409780	NC_037638.1	3291485	3749589	-	7264	protein_coding	CUGBP Elav-like family member 2%2C transcript variant X2	RRM_1
409804	1420.88	1396.43	1472.43	2739.09	2678.01	2447.68	1429.91	2621.59	-0.874326	1.21277e-16	1.80521e-14	LOC409804	NC_037646.1	6833449	6841647	-	3782	protein_coding	serine/threonine-protein phosphatase PP1-beta catalytic subunit%2C transcript variant X2	-
406084	167.406	127.668	190.431	490.614	448.775	482.404	161.835	473.931	-1.54886	3.34e-16	4.89009e-14	Ecr	NC_037645.1	9626947	9747799	+	4976	protein_coding	ecdysone receptor%2C transcript variant X1	-
411083	1585.19	3173.88	1903.4	8516.86	7132.28	7456.95	2220.82	7702.03	-1.79413	4.25061e-16	6.12293e-14	LOC411083	NC_037642.1	6883507	7002055	+	8299	protein_coding	sodium/potassium-transporting ATPase subunit alpha%2C transcript variant X6	-
725864	136.405	141.523	202.276	596.044	462.374	492.31	160.068	516.909	-1.6887	5.13346e-16	7.2773e-14	LOC725864	NC_037640.1	13306757	13314327	+	5650	protein_coding	zinc finger CCHC domain-containing protein 2%2C transcript variant X2	-
409839	2209.34	2089.2	2410.91	4367.51	3905.08	4169.28	2236.48	4147.29	-0.890778	5.6287e-16	7.85467e-14	LOC409839	NC_037648.1	15013530	15020286	-	5825	protein_coding	regulator of nonsense transcripts 1%2C transcript variant X1	-
408740	65.1022	95.0085	124.828	370.57	370.318	560.658	94.9796	433.849	-2.18845	6.77396e-16	9.30743e-14	LOC408740	NC_037640.1	8951823	9274667	+	6440	protein_coding	phosphatase and actin regulator 4%2C transcript variant X5	-
107965827	590.054	493.846	557.626	1352.84	1120.37	1135.18	547.175	1202.8	-1.13635	1.39094e-15	1.8822e-13	LOC107965827	NC_037646.1	967125	968909	-	619	protein_coding	uncharacterized LOC107965827	-
409876	1634.79	1444.92	1477.89	3031.37	2659.18	2845.89	1519.2	2845.48	-0.905544	1.44485e-15	1.92596e-13	LOC409876	NC_037647.1	5836001	5850590	-	7665	protein_coding	interferon regulatory factor 2-binding protein-like B	-
100578829	787.427	703.657	723.456	1739.07	1351.56	1549.24	738.18	1546.62	-1.06729	1.11291e-14	1.46167e-12	LOC100578829	NC_037649.1	5926906	5928479	+	1320	protein_coding	elongation of very long chain fatty acids protein 1	ELO
409788	1488.05	1478.57	1594.52	777.676	869.306	833.063	1520.38	826.682	0.879176	1.53302e-14	1.98426e-12	LOC409788	NC_037641.1	11928163	11934734	-	2882	protein_coding	SAFB-like transcription modulator	RRM_1
726058	1384.71	1405.33	1216.39	3540.77	2612.1	2701.26	1335.48	2951.38	-1.14418	2.32578e-14	2.96737e-12	LOC726058	NC_037642.1	492261	496837	-	2296	protein_coding	FACT complex subunit Ssrp1	HMG_box
107964206	75.4359	86.1015	102.049	277.667	245.833	290.235	87.8622	271.245	-1.62369	2.85216e-14	3.5877e-12	LOC107964206	NC_037640.1	12172999	12188461	+	4385	protein_coding	zinc finger protein 717%2C transcript variant X3	-
413977	3367.75	3263.94	3703.84	8218.31	6206.49	6637.76	3445.18	7020.85	-1.02698	3.516e-14	4.36131e-12	LOC413977	NC_037651.1	3016090	3032867	-	7198	protein_coding	calsyntenin-1	-
100577673	1529.39	1418.2	1365.82	3277.72	2835.97	2522.96	1437.8	2878.88	-1.00173	4.57418e-14	5.59616e-12	LOC100577673	NC_037649.1	8692379	8694148	+	1416	protein_coding	mitochondrial ribonuclease P protein 1 homolog	-
552519	2014.04	2249.52	2818.2	7773.63	5408.32	5262.86	2360.59	6148.27	-1.38083	5.88023e-14	7.09681e-12	LOC552519	NC_037640.1	8112730	8123019	-	4946	protein_coding	clustered mitochondria protein homolog%2C transcript variant X2	-
100577028	45.4682	46.5146	46.4689	170.149	173.652	155.518	46.1506	166.44	-1.85006	7.09817e-14	8.45251e-12	LOC100577028	NC_037645.1	4175629	4185151	-	2902	protein_coding	insulin-like growth factor I%2C transcript variant X2	-
724727	297.61	349.354	317.993	731.746	671.594	640.894	321.652	681.411	-1.08265	8.25527e-14	9.70102e-12	LOC724727	NC_037649.1	7931271	7944728	+	5662	protein_coding	homeobox protein PKNOX2%2C transcript variant X3	Coprinus_mating
413005	4145.88	3604.39	3810.45	7995.97	6406.29	7508.46	3853.57	7303.57	-0.922465	8.7954e-14	1.02015e-11	LOC413005	NC_037643.1	3962742	4005637	-	7101	protein_coding	protein NDRG3%2C transcript variant X2	Ndr
409390	350.312	258.304	274.257	711.913	641.257	727.073	294.291	693.414	-1.23764	9.74015e-14	1.11525e-11	LOC409390	NC_037647.1	7724542	7735058	-	5946	protein_coding	cAMP-dependent protein kinase type II regulatory subunit%2C transcript variant X2	cNMP_binding
726060	5619.46	5026.54	5148.93	8835.23	8388.64	8798.18	5264.98	8674.02	-0.720342	1.28839e-13	1.45653e-11	LOC726060	NC_037638.1	11163719	11178871	+	3270	protein_coding	basigin	-
100576392	1018.9	1212.35	1599.99	4125.34	2701.02	4325.79	1277.08	3717.38	-1.54114	1.92295e-13	2.14674e-11	LOC100576392	NC_037648.1	8923293	8963193	-	14817	protein_coding	transcriptional regulator Myc-B%2C transcript variant X1	-
100578734	386.48	443.373	418.22	833.001	783.526	803.346	416.024	806.624	-0.954908	2.74859e-13	3.03058e-11	LOC100578734	NC_037640.1	1957912	1959339	+	988	protein_coding	uncharacterized protein C1orf131 homolog%2C transcript variant X3	-
551461	3334.68	3638.03	3734.82	2099.2	1637.14	1593.81	3569.18	1776.72	1.00654	4.05235e-13	4.4136e-11	LOC551461	NC_037644.1	13377789	13390880	+	4997	protein_coding	adenylate cyclase type 2%2C transcript variant X1	Guanylate_cyc
552061	252.142	318.674	264.235	585.606	583.721	604.243	278.35	591.19	-1.08678	1.88516e-12	2.02848e-10	LOC552061	NC_037644.1	12336284	12344644	+	5916	protein_coding	rho-associated protein kinase 2%2C transcript variant X1	Pkinase_Tyr
727000	1386.78	1540.92	1774.93	707.737	789.802	848.912	1567.54	782.151	1.00313	2.34946e-12	2.49798e-10	LOC727000	NC_037646.1	11841389	11991200	-	10119	protein_coding	protein sprint%2C transcript variant X4	VPS9
411981	1063.34	851.118	867.419	1855.98	1661.2	1815.7	927.291	1777.63	-0.939338	2.40914e-12	2.5313e-10	LOC411981	NC_037642.1	6608001	6622684	+	10653	protein_coding	probable ubiquitin carboxyl-terminal hydrolase FAF-X%2C transcript variant X1	UCH
409854	15127.5	14178	14291.5	32788.7	27451.6	23690.3	14532.3	27976.9	-0.944967	2.49643e-12	2.59252e-10	LOC409854	NC_037653.1	1077343	1086629	-	4423	protein_coding	nuclease-sensitive element-binding protein 1%2C transcript variant X4	-
411048	2571.02	1700.26	3385.85	7002.22	7034.99	11677.7	2552.38	8571.65	-1.74765	2.83732e-12	2.89049e-10	LOC411048	NC_037641.1	4630086	4781921	-	7616	protein_coding	sestrin homolog%2C transcript variant X3	-
413134	94.0365	69.277	99.3158	292.281	240.602	249.622	87.5431	260.835	-1.57392	2.84809e-12	2.89049e-10	LOC413134	NC_037648.1	9938043	9979658	+	3616	protein_coding	UNC93-like protein	-
408359	3810.03	4266.48	4383.56	2473.95	2465.65	2564.57	4153.36	2501.39	0.731633	3.15308e-12	3.16407e-10	LOC408359	NC_037648.1	12885954	12905506	+	5319	protein_coding	MAGUK p55 subfamily member 6%2C transcript variant X3	PDZ
725263	10146.6	9069.36	10567.6	16883.4	16002.1	18992.1	9927.86	17292.5	-0.80059	4.29344e-12	4.26053e-10	LOC725263	NC_037645.1	9809665	9828086	-	4892	protein_coding	tumor protein p53-inducible nuclear protein 2%2C transcript variant X2	-
411569	3723.23	4014.11	3616.37	6131.64	7515.15	6407.95	3784.57	6684.91	-0.820796	4.95848e-12	4.86639e-10	LOC411569	NC_037652.1	5103522	5150785	+	7385	protein_coding	protein TANC2%2C transcript variant X1	-
107964304	91.9698	37.6075	55.5804	367.439	261.524	228.82	61.7193	285.928	-2.21437	8.64736e-12	8.39451e-10	LOC107964304	NC_037641.1	8534113	8535132	+	1020	protein_coding	uncharacterized LOC107964304	-
113219007	26.8676	40.5766	31.8904	158.667	135.992	118.867	33.1115	137.842	-2.05618	8.89393e-12	8.54104e-10	LOC113219007	NC_037646.1	5515338	5537984	-	606	protein_coding	zinc finger protein 524-like	-
100576718	222.174	262.263	256.034	555.334	472.835	546.79	246.824	524.986	-1.0882	1.00456e-11	9.54438e-10	LOC100576718	NC_037640.1	13098904	13099892	-	899	protein_coding	uncharacterized LOC100576718	-
102655185	5736.23	8549.78	4940.28	2039.7	2955.22	2016.79	6408.76	2337.24	1.45526	1.61984e-11	1.52282e-09	LOC102655185	NC_037638.1	3212401	3219482	-	4464	protein_coding	serine-rich adhesin for platelets-like%2C transcript variant X4	-
410015	1523.19	1343.97	1657.39	3239.1	2626.75	2702.25	1508.18	2856.03	-0.920996	1.78485e-11	1.66047e-09	LOC410015	NC_037647.1	3201027	3207206	+	3261	protein_coding	protein LSM14 homolog A%2C transcript variant X1	-
724199	79.5694	27.7108	225.966	1.04386	3.13829	0.990562	111.082	1.72424	6.01881	2.47129e-11	2.27537e-09	LOC724199	NC_037638.1	26193449	26194792	+	805	protein_coding	early nodulin-75	CBM_14
409472	584.887	575.989	628.696	1225.49	1022.04	1049.01	596.524	1098.84	-0.88094	3.44046e-11	3.13538e-09	LOC409472	NC_037647.1	5790920	5800464	-	7433	protein_coding	protein Smaug homolog 1	SAM_1
551970	2232.08	2911.62	2460.12	859.097	1053.42	1367.97	2534.6	1093.49	1.21259	3.54237e-11	3.19564e-09	LOC551970	NC_037640.1	4547770	4562135	+	6380	protein_coding	dual oxidase%2C transcript variant X2	-
807701	442.282	258.304	267.879	5723.49	3043.09	1941.5	322.822	3569.36	-3.46706	4.20496e-11	3.75545e-09	ND2	NC_001566.1	502	1503	+	1002	protein_coding	-	-
551861	3017.44	2776.03	2451	4641	4542.15	4646.73	2748.16	4609.96	-0.746533	5.5625e-11	4.91869e-09	LOC551861	NC_037652.1	5194047	5195027	+	419	protein_coding	ATP synthase subunit e%2C mitochondrial	-
551331	2256.88	2703.78	2429.14	1437.4	1425.83	1510.61	2463.27	1457.94	0.756623	6.87051e-11	6.01573e-09	LOC551331	NC_037640.1	8323336	8331463	+	4963	protein_coding	splicing factor 3B subunit 1%2C transcript variant X1	-
413171	573.52	445.352	644.186	192.07	259.432	227.829	554.353	226.444	1.29201	7.79126e-11	6.75571e-09	LOC413171	NC_037642.1	7133465	7171423	-	9446	protein_coding	myosin-I heavy chain%2C transcript variant X2	-
807690	2341.61	1642.86	1319.35	7274.66	4700.11	3881.02	1767.94	5285.26	-1.58009	1.19634e-10	1.02736e-08	COX3	NC_001566.1	5285	6064	+	780	protein_coding	-	-
409285	1523.19	1527.06	1476.98	4120.12	2854.8	2671.55	1509.08	3215.49	-1.09134	1.38092e-10	1.17457e-08	LOC409285	NC_037649.1	3116708	3218524	+	4863	protein_coding	myosin heavy chain 95F%2C transcript variant X4	Myosin_head
412916	113.671	121.73	133.029	288.105	263.616	292.216	122.81	281.313	-1.19452	1.91313e-10	1.6119e-08	LOC412916	NC_037647.1	8211053	8325218	-	3706	protein_coding	ETS-like protein pointed%2C transcript variant X2	Ets
408608	2.06674	1.97934	6.37808	64.7193	378.687	564.621	3.47472	336.009	-6.58308	2.80165e-10	2.33846e-08	LOC408608	NC_037638.1	7780836	7781974	-	670	protein_coding	uncharacterized LOC408608	-
107966055	129.171	137.564	167.652	332.991	307.552	339.763	144.796	326.769	-1.17229	4.13488e-10	3.37808e-08	LOC107966055	NC_037638.1	4561509	4562876	-	901	protein_coding	PRKR-interacting protein 1 homolog	-
411756	307.944	347.375	299.77	617.965	598.367	565.611	318.363	593.981	-0.899912	4.15737e-10	3.37808e-08	LOC411756	NC_037642.1	9537616	9544885	+	5200	protein_coding	bromodomain adjacent to zinc finger domain protein 1A%2C transcript variant X2	Bromodomain
409893	2243.44	2199.05	2430.96	4322.63	3715.73	3536.31	2291.15	3858.22	-0.751697	4.16067e-10	3.37808e-08	LOC409893	NC_037640.1	8215549	8249707	+	6286	protein_coding	protein alan shepard%2C transcript variant X1	RRM_1
410987	830.828	827.366	752.613	473.913	450.867	465.564	803.603	463.448	0.793701	4.53648e-10	3.65003e-08	LOC410987	NC_037641.1	12603412	12608485	+	4081	protein_coding	uncharacterized LOC410987%2C transcript variant X1	-
413627	11725.6	12414.4	13225.4	8298.69	8032.97	8390.06	12455.2	8240.57	0.595961	5.04999e-10	4.02692e-08	LOC413627	NC_037645.1	8235042	8238871	-	2126	protein_coding	uncharacterized LOC413627	-
724192	3584.76	2954.17	3333.91	6624.34	5373.79	5434.23	3290.95	5810.79	-0.820242	5.71977e-10	4.52065e-08	LOC724192	NC_037638.1	5376302	5447771	-	7015	protein_coding	titin	PP2C
409686	509.451	590.834	549.426	188.939	191.436	297.169	549.904	225.848	1.28279	6.05647e-10	4.74477e-08	LOC409686	NC_037642.1	10997790	11014082	+	5298	protein_coding	NACHT domain- and WD repeat-containing protein 1%2C transcript variant X3	WD40
408285	2643.36	3195.65	3023.21	1559.53	1562.87	1888.01	2954.07	1670.14	0.822665	6.50677e-10	5.01766e-08	LOC408285	NC_037647.1	10122780	10127456	+	3475	protein_coding	rho GTPase-activating protein conundrum%2C transcript variant X2	RhoGAP
100578752	151.905	127.668	168.564	451.992	327.428	331.838	149.379	370.419	-1.30907	6.51718e-10	5.01766e-08	LOC100578752	NC_037638.1	3268133	3271806	-	3412	protein_coding	uncharacterized LOC100578752	-
551425	3363.61	2906.67	3673.77	1782.91	2035.7	1933.58	3314.69	1917.4	0.789813	6.79048e-10	5.1834e-08	LOC551425	NC_037648.1	2835802	2850299	+	4509	protein_coding	UDP-N-acetylglucosamine--peptide N-acetylglucosaminyltransferase 110 kDa subunit%2C transcript variant X2	-
102654592	636.555	669.018	566.738	1108.58	1029.36	1259	624.104	1132.31	-0.860044	7.25799e-10	5.4529e-08	LOC102654592	NC_037644.1	1825318	1832854	-	6685	protein_coding	coiled-coil domain-containing protein 112	-
408369	3110.44	2701.8	2536.65	1207.75	1617.26	1570.04	2782.97	1465.02	0.925504	7.26565e-10	5.4529e-08	LOC408369	NC_037648.1	13303719	13307355	+	2119	protein_coding	putative glutathione-specific gamma-glutamylcyclotransferase 2%2C transcript variant X1	ChaC
410117	2295.11	2236.66	2477.43	1275.6	1301.34	1547.26	2336.4	1374.73	0.765028	7.35703e-10	5.47547e-08	LOC410117	NC_037640.1	10638468	10653437	+	3477	protein_coding	glycerophosphocholine phosphodiesterase GPCPD1%2C transcript variant X7	-
551291	5714.53	4810.8	5455.99	3291.29	3093.31	3477.86	5327.11	3287.49	0.696304	9.82469e-10	7.25159e-08	LOC551291	NC_037640.1	3318321	3326801	-	7560	protein_coding	spectrin alpha chain%2C transcript variant X2	SH3_1
408288	4028.07	3554.9	3695.64	2508.4	1994.9	2079.19	3759.54	2194.16	0.776883	1.32358e-09	9.68924e-08	LOC408288	NC_037647.1	9823086	9825098	+	1301	protein_coding	isovaleryl-CoA dehydrogenase%2C mitochondrial	-
413246	3382.22	2994.75	3358.51	7886.36	5689.72	5392.62	3245.16	6322.9	-0.962258	1.46701e-09	1.06519e-07	LOC413246	NC_037644.1	1573746	1623988	+	4839	protein_coding	ras-related protein Rap1%2C transcript variant X3	-
411871	26.8676	35.6282	25.5123	136.746	104.61	98.0657	29.336	113.14	-1.94819	1.89308e-09	1.36348e-07	LOC411871	NC_037639.1	9472913	9503365	-	8491	protein_coding	dual specificity tyrosine-phosphorylation-regulated kinase 2-like	-
408763	1324.78	1356.84	1292.02	2560.59	1955.15	2396.17	1324.55	2303.97	-0.798721	2.06386e-09	1.47459e-07	LOC408763	NC_037640.1	2539351	2603911	-	11212	protein_coding	homeobox protein extradenticle%2C transcript variant X8	-
724885	561.119	510.671	674.254	974.966	1182.09	1218.39	582.015	1125.15	-0.950468	2.3073e-09	1.63544e-07	LOC724885	NC_037640.1	9937322	10035651	+	5352	protein_coding	zinc finger protein 395%2C transcript variant X2	-
409034	864.93	807.572	920.266	1378.94	1378.75	1574	864.256	1443.9	-0.74034	2.34621e-09	1.64992e-07	LOC409034	NC_037639.1	15570667	15587165	-	11065	protein_coding	uncharacterized LOC409034	-
408292	120.904	104.905	164.919	358.044	283.492	354.621	130.243	332.052	-1.34808	2.37747e-09	1.65884e-07	LOC408292	NC_037647.1	9371195	9382351	-	2180	protein_coding	transcriptional coactivator YAP1%2C transcript variant X1	WW
551644	6871.9	7931.23	6887.41	12063.9	10629.4	11636.1	7230.18	11443.1	-0.662395	2.44075e-09	1.68979e-07	LOC551644	NC_037644.1	2198279	2199128	+	596	protein_coding	40S ribosomal protein S15	-
727135	8693.73	6519.96	7947.09	3934.31	4099.65	4816.11	7720.26	4283.36	0.849842	2.59381e-09	1.77094e-07	LOC727135	NC_037651.1	9846627	9853195	-	4026	protein_coding	uncharacterized LOC727135	-
100576169	114.704	111.833	139.407	251.57	283.492	298.159	121.981	277.741	-1.18555	2.59762e-09	1.77094e-07	LOC100576169	NC_037638.1	19323930	19333458	-	5642	protein_coding	uncharacterized LOC100576169	fn3
724172	802.927	1024.31	889.286	1838.24	1577.51	2683.43	905.508	2033.06	-1.16694	4.7789e-09	3.23336e-07	LOC724172	NC_037643.1	9764269	10200454	+	21049	protein_coding	neurobeachin%2C transcript variant X8	-
409818	336.878	482.96	420.042	1561.62	1215.56	716.177	413.293	1164.45	-1.494	4.86542e-09	3.26715e-07	LOC409818	NC_037642.1	8287724	8383943	+	15084	protein_coding	sodium/calcium exchanger 3%2C transcript variant X1	-
410003	1415.72	1628.01	1543.5	2487.52	2272.12	2429.85	1529.07	2396.5	-0.64815	5.76546e-09	3.81552e-07	LOC410003	NC_037645.1	8587187	8595804	+	6305	protein_coding	GIGYF family protein CG11148%2C transcript variant X3	-
724366	425.748	433.476	457.399	742.185	710.299	740.941	438.875	731.141	-0.735962	5.7675e-09	3.81552e-07	LOC724366	NC_037652.1	2538221	2541873	+	3653	protein_coding	ras-related protein Rap-2a	Ras
551846	3764.56	2670.14	3307.49	5970.88	5611.26	5590.73	3247.4	5724.29	-0.817863	6.62904e-09	4.33142e-07	LOC551846	NC_037651.1	5867682	5946552	-	8079	protein_coding	membralin%2C transcript variant X2	-
411953	275.909	214.759	237.811	802.729	605.689	435.847	242.827	614.755	-1.34014	6.64432e-09	4.33142e-07	LOC411953	NC_037653.1	2946210	2948159	+	1413	protein_coding	protein Peter pan	-
102655452	485.683	467.125	486.556	926.948	763.65	800.374	479.788	830.324	-0.791158	8.41602e-09	5.43175e-07	LOC102655452	NC_037641.1	11964260	11965059	+	484	protein_coding	protein bcn92	-
725976	751.259	899.612	785.415	2929.07	2152.87	1303.58	812.095	2128.51	-1.39	8.45385e-09	5.43175e-07	LOC725976	NC_037638.1	20609761	20611525	-	1353	protein_coding	46 kDa FK506-binding nuclear protein	FKBP_C
725251	675.823	820.438	768.103	1764.12	1380.85	1225.33	754.788	1456.77	-0.948296	1.1218e-08	7.15629e-07	LOC725251	NC_037653.1	2819728	2825809	+	3765	protein_coding	101 kDa malaria antigen%2C transcript variant X1	-
413223	944.499	924.354	830.061	544.895	561.753	528.96	899.638	545.203	0.722277	1.16275e-08	7.36489e-07	LOC413223	NC_037649.1	10017631	10023675	-	4969	protein_coding	rapamycin-insensitive companion of mTOR%2C transcript variant X2	-
411712	19.634	20.7831	35.535	191.026	101.471	90.1412	25.3174	127.546	-2.32643	1.18262e-08	7.438e-07	LOC411712	NC_037644.1	10604116	10607194	+	1892	protein_coding	embryonic polarity protein dorsal%2C transcript variant X2	RHD
413805	443.315	386.962	427.331	1409.21	1094.22	676.554	419.203	1059.99	-1.33814	1.30293e-08	8.13742e-07	LOC413805	NC_037640.1	12276409	12279333	-	1968	protein_coding	H/ACA ribonucleoprotein complex subunit 4	-
100578262	886.63	985.713	995.891	521.93	606.736	583.441	956.078	570.702	0.74459	1.47933e-08	9.17495e-07	LOC100578262	NC_037652.1	2778947	2787493	-	5887	protein_coding	uncharacterized LOC100578262%2C transcript variant X4	-
552478	341.012	311.747	324.371	626.316	524.094	711.224	325.71	620.545	-0.930456	1.55432e-08	9.57352e-07	Obp17	NC_037652.1	1939170	1941470	+	1175	protein_coding	odorant binding protein 17	-
409872	14597.4	14172.1	17429.5	9017.91	10195.2	9665.91	15399.6	9626.36	0.677873	1.58567e-08	9.69973e-07	LOC409872	NC_037640.1	6901482	6917270	-	3253	protein_coding	TRPL translocation defect protein 14%2C transcript variant X2	-
409291	5815.8	5133.43	5035.04	3074.17	2599.55	3549.19	5328.09	3074.3	0.793213	1.69853e-08	1.02487e-06	LOC409291	NC_037643.1	7173606	7201603	-	4569	protein_coding	protein fem-1 homolog CG6966%2C transcript variant X1	-
552604	1241.08	1384.55	1343.04	868.492	812.816	852.874	1322.89	844.728	0.647252	1.6991e-08	1.02487e-06	LOC552604	NC_037643.1	16905031	16940067	-	8257	protein_coding	SLIT-ROBO Rho GTPase-activating protein 1%2C transcript variant X7	RhoGAP
408335	7114.74	7137.52	7646.41	4176.49	4185.43	5187.58	7299.55	4516.5	0.692555	1.70984e-08	1.02487e-06	LOC408335	NC_037648.1	16326965	16337215	+	6115	protein_coding	nuclear pore complex protein Nup98-Nup96%2C transcript variant X1	-
408315	22887	20115.1	22091.8	12181.9	12120.1	15260.6	21698	13187.5	0.718361	1.81583e-08	1.08115e-06	LOC408315	NC_037648.1	14062937	14084011	+	5564	protein_coding	ceramide kinase%2C transcript variant X3	-
726439	13587.8	15172.7	13949.8	22303.1	19720	21740.9	14236.7	21254.6	-0.578163	1.95041e-08	1.15358e-06	LOC726439	NC_037642.1	6545398	6546518	-	585	protein_coding	40S ribosomal protein S16	-
552502	871.13	813.51	927.555	493.746	503.172	561.649	870.732	519.522	0.744963	1.97619e-08	1.16114e-06	LOC552502	NC_037638.1	10856522	10865414	-	6577	protein_coding	protein KIAA0100%2C transcript variant X2	-
412468	2042.97	1933.82	2098.39	1376.85	1295.07	1377.87	2025.06	1349.93	0.585102	2.23934e-08	1.30641e-06	LOC412468	NC_037642.1	13881140	13888076	-	4563	protein_coding	protein flightless-1%2C transcript variant X2	-
406086	4309.15	4940.44	4691.53	3190.04	2903.96	2570.51	4647.04	2888.17	0.686284	2.25268e-08	1.30641e-06	Dl	NC_037641.1	11095375	11108126	+	8176	protein_coding	dorsal%2C transcript variant X5	RHD
410061	1217.31	1242.04	1307.51	835.088	826.416	782.544	1255.62	814.683	0.624422	2.57266e-08	1.48235e-06	LOC410061	NC_037638.1	10883299	10901119	+	4783	protein_coding	type I inositol 3%2C4-bisphosphate 4-phosphatase%2C transcript variant X2	PH
408759	545.619	478.012	450.11	1234.89	873.49	850.893	491.247	986.423	-1.00607	2.81646e-08	1.61242e-06	LOC408759	NC_037640.1	3058514	3115462	+	3496	protein_coding	protein FAM102B%2C transcript variant X1	-
409382	3780.06	3553.91	4196.78	2355.99	2466.69	2630.93	3843.58	2484.54	0.629516	3.01294e-08	1.71392e-06	LOC409382	NC_037642.1	7447006	7462318	-	7983	protein_coding	E3 ubiquitin-protein ligase TRIP12%2C transcript variant X5	HECT
411791	736.792	806.583	787.237	494.79	471.789	471.508	776.871	479.362	0.696815	3.10325e-08	1.75412e-06	LOC411791	NC_037651.1	1460267	1464588	+	3085	misc_RNA	luc7-like protein 3%2C transcript variant X2	-
725115	3668.46	4039.84	3633.68	2550.15	2610.01	2581.41	3780.66	2580.52	0.550944	3.31426e-08	1.86161e-06	LOC725115	NC_037652.1	7443912	7452370	+	3523	protein_coding	poly(U)-binding-splicing factor half pint%2C transcript variant X1	RRM_1
408449	1195.61	605.679	1123.45	2493.78	1959.34	2617.07	974.913	2356.73	-1.27345	3.41922e-08	1.90857e-06	LOC408449	NC_037651.1	5267634	5333920	+	4890	protein_coding	thyrotroph embryonic factor%2C transcript variant X2	-
409242	4896.1	4983.99	4859.19	3353.92	3591.25	3440.22	4913.09	3461.8	0.505107	3.47605e-08	1.92824e-06	LOC409242	NC_037640.1	534074	567882	-	9436	protein_coding	protein PRRC2C%2C transcript variant X1	-
724660	1688.52	1848.71	1855.11	1060.56	1074.34	1249.1	1797.45	1128	0.672084	3.5031e-08	1.93125e-06	LOC724660	NC_037644.1	10943550	10963806	+	10254	protein_coding	protein furry%2C transcript variant X1	-
725485	5261.91	5919.23	5824.1	3857.06	3366.34	3881.02	5668.41	3701.47	0.614855	3.77514e-08	2.06845e-06	LOC725485	NC_037645.1	12656853	12679647	-	9645	protein_coding	regulator of G-protein signaling 11%2C transcript variant X9	RGS
724675	924.865	571.041	568.56	1861.2	1507.42	1302.59	688.155	1557.07	-1.17855	3.80443e-08	2.07179e-06	Cdc37	NC_037639.1	9626329	9628819	+	1793	protein_coding	cell division cycle 37 homolog	-
724435	368.913	415.662	358.995	710.869	617.197	648.818	381.19	658.961	-0.789914	3.85669e-08	2.08752e-06	LOC724435	NC_037643.1	2983753	2986083	-	1984	protein_coding	ribosomal RNA-processing protein 8	-
408775	1018.9	651.204	1090.65	2251.61	2054.53	1652.26	920.252	1986.13	-1.10961	4.06709e-08	2.18661e-06	LOC408775	NC_037641.1	12624278	12649015	-	4282	protein_coding	heterogeneous nuclear ribonucleoprotein R%2C transcript variant X2	RRM_1
551555	2390.18	2557.31	2379.02	1676.44	1636.09	1698.81	2442.17	1670.45	0.54786	4.08872e-08	2.18661e-06	LOC551555	NC_037638.1	10792	17180	+	4470	protein_coding	MATH and LRR domain-containing protein PFE0570w%2C transcript variant X3	-
408716	600.387	646.256	610.473	917.553	1031.45	1019.29	619.039	989.431	-0.676624	4.16703e-08	2.21522e-06	LOC408716	NC_037639.1	4633633	4650053	-	14675	protein_coding	histone-lysine N-methyltransferase trithorax%2C transcript variant X2	SET
552358	1254.51	1148.02	1207.28	569.948	705.069	780.563	1203.27	685.193	0.812018	4.54737e-08	2.40311e-06	LOC552358	NC_037645.1	2637692	2670876	+	15135	protein_coding	low-density lipoprotein receptor-related protein 2%2C transcript variant X1	Ldl_recept_a
550685	1614.12	1636.92	1705.68	1075.18	1113.05	1150.04	1652.24	1112.76	0.570325	6.04546e-08	3.176e-06	LOC550685	NC_037647.1	6400630	6406033	+	3058	protein_coding	striatin-3%2C transcript variant X1	-
411525	6700.36	7332.48	7975.33	3737.02	3692.72	5064.75	7336.06	4164.83	0.816708	6.09966e-08	3.18574e-06	LOC411525	NC_037653.1	739105	750729	-	2897	protein_coding	choline/ethanolamine kinase%2C transcript variant X2	Choline_kinase
100578005	462.949	359.251	409.108	943.65	749.005	684.479	410.436	792.378	-0.94913	6.28734e-08	3.26467e-06	LOC100578005	NC_037638.1	25253278	25255879	+	1883	protein_coding	nucleolar protein 56	-
551279	244.908	147.461	285.191	480.176	553.385	632.969	225.854	555.51	-1.29773	6.39097e-08	3.29929e-06	LOC551279	NC_037638.1	2256219	2268670	+	1718	protein_coding	zinc finger CCCH domain-containing protein 11A	-
100578705	896.964	870.911	862.863	496.878	580.583	553.724	876.913	543.728	0.689377	6.50956e-08	3.3412e-06	LOC100578705	NC_037645.1	8891814	8973719	-	17415	protein_coding	uncharacterized LOC100578705%2C transcript variant X2	-
727405	890.764	746.213	852.84	1616.94	1449.89	1236.22	829.939	1434.35	-0.789195	7.08723e-08	3.60431e-06	LOC727405	NC_037648.1	10578111	10586248	+	5654	protein_coding	interaptin	-
725074	20018.4	21902.4	21060.4	35652	28843	31841.6	20993.8	32112.2	-0.613155	7.10288e-08	3.60431e-06	LOC725074	NC_037642.1	3293169	3296782	+	688	protein_coding	omega-conotoxin-like protein 1	-
807694	13.4338	3.95869	7.28923	72.0264	73.2267	39.6225	8.22724	61.6252	-2.91216	7.58024e-08	3.82481e-06	ND4L	NC_001566.1	9991	10254	-	264	protein_coding	-	-
411468	754.359	771.944	804.549	500.009	447.729	502.215	776.951	483.318	0.684889	1.07266e-07	5.382e-06	LOC411468	NC_037641.1	5691740	5698270	-	3266	protein_coding	GRAM domain-containing protein 1B%2C transcript variant X2	GRAM
552094	486.717	513.64	474.711	828.825	808.632	734.997	491.689	790.818	-0.685582	1.17822e-07	5.87858e-06	LOC552094	NC_037638.1	11135470	11143981	-	6154	protein_coding	transcriptional repressor p66-beta%2C transcript variant X2	-
412789	3084.61	3458.9	3044.17	2135.74	2053.49	2245.61	3195.89	2144.94	0.575172	1.18871e-07	5.89798e-06	LOC412789	NC_037652.1	7884880	7888903	+	2675	protein_coding	NHL repeat-containing protein 2%2C transcript variant X2	-
413474	4518.92	4520.82	4666.02	2910.28	3355.88	3155.93	4568.59	3140.7	0.540692	1.30954e-07	6.46158e-06	LOC413474	NC_037643.1	16637239	16654818	-	5068	protein_coding	nuclear hormone receptor FTZ-F1 beta%2C transcript variant X1	-
409956	3657.09	2826.5	3532.54	6521	5024.4	5598.66	3338.71	5714.68	-0.775374	1.36091e-07	6.67817e-06	LOC409956	NC_037648.1	2547172	2599896	+	4739	protein_coding	uncharacterized LOC409956%2C transcript variant X1	-
725432	5751.73	6408.13	5937.99	8257.98	8879.26	9568.83	6032.62	8902.02	-0.561368	1.42355e-07	6.94737e-06	LOC725432	NC_037640.1	3767978	3769104	+	449	protein_coding	60S ribosomal protein L37a	-
551479	1882.8	2115.92	1670.15	2745.35	3264.87	3284.71	1889.62	3098.31	-0.713591	1.48273e-07	7.19687e-06	LOC551479	NC_037640.1	6088392	6089063	-	393	protein_coding	40S ribosomal protein S21	-
725230	1128.44	1104.47	1117.07	1567.88	1842.17	1680.98	1116.66	1697.01	-0.603802	1.49283e-07	7.20672e-06	LOC725230	NC_037638.1	15876519	15877060	-	542	protein_coding	histone H4	-
100578519	315.177	360.241	338.949	555.334	589.998	549.762	338.122	565.031	-0.740391	1.50952e-07	7.23251e-06	LOC100578519	NC_037639.1	55955	67491	+	3775	protein_coding	uncharacterized protein PF11_0207	PDZ
102656657	182.906	202.883	174.03	397.711	309.644	384.338	186.606	363.898	-0.964179	1.51953e-07	7.23251e-06	LOC102656657	NC_037642.1	2994629	2995726	-	1010	protein_coding	nucleolar protein of 40 kDa	S1
409667	5199.91	3898.32	4366.25	7274.66	6931.43	7360.87	4488.16	7188.99	-0.679752	1.52246e-07	7.23251e-06	LOC409667	NC_037652.1	5851689	5869613	+	4708	protein_coding	BCL2/adenovirus E1B 19 kDa protein-interacting protein 3%2C transcript variant X1	-
409928	229.408	103.916	186.787	434.246	407.977	521.036	173.37	454.42	-1.39076	1.58041e-07	7.46807e-06	LOC409928	NC_037643.1	7322449	7435261	-	4500	protein_coding	RNA polymerase II elongation factor Ell%2C transcript variant X1	-
409439	5066.61	4410.97	4918.41	3222.4	3234.53	3405.55	4798.66	3287.49	0.545602	1.66429e-07	7.82306e-06	LOC409439	NC_037649.1	4003708	4012078	-	4490	protein_coding	protein transport protein Sec24C%2C transcript variant X2	-
411534	1319.61	1405.33	1507.05	2275.62	2038.84	2080.18	1410.67	2131.55	-0.595201	1.74993e-07	8.18253e-06	LOC411534	NC_037644.1	12201790	12274276	-	9348	protein_coding	circadian locomoter output cycles protein kaput%2C transcript variant X2	HLH
rna-NC_001566.1:1503..1571	2.06674	0	0	65.7632	115.071	9.90562	0.688912	63.5798	-6.59238	1.89469e-07	8.81325e-06	-	NC_001566.1	1503	1571	-	69	-	tRNA-Cys	-
408877	740.925	751.161	1004.09	1363.28	1578.56	2197.07	832.059	1712.97	-1.04147	1.94909e-07	9.01933e-06	LOC408877	NC_037643.1	11875194	12101047	+	12499	protein_coding	neurogenic protein mastermind%2C transcript variant X2	-
408333	2093.6	2193.11	2390.87	1474.97	1508.47	1541.32	2225.86	1508.25	0.561661	2.03481e-07	9.36746e-06	LOC408333	NC_037648.1	16290928	16307752	-	9053	protein_coding	uncharacterized LOC408333%2C transcript variant X5	RhoGAP
100576814	938.299	685.843	530.292	1669.13	1394.45	1381.83	718.144	1481.8	-1.04574	2.07926e-07	9.52301e-06	LOC100576814	NC_037651.1	7571474	7595678	-	2716	protein_coding	uncharacterized LOC100576814%2C transcript variant X2	-
552494	3043.27	3263.94	2479.25	4518.87	4618.51	5477.81	2928.82	4871.73	-0.734316	2.39072e-07	1.08936e-05	LOC552494	NC_037645.1	2616124	2617451	+	592	protein_coding	60S ribosomal protein L37	-
413071	89.9031	123.709	84.7373	216.079	284.538	211.98	99.4498	237.533	-1.25658	2.42343e-07	1.09866e-05	LOC413071	NC_037643.1	2081254	2206979	+	10317	protein_coding	eye-specific diacylglycerol kinase%2C transcript variant X2	C1_1
410222	15.5005	8.90705	10.0227	45.9299	55.4431	99.0562	11.4768	66.8097	-2.54769	2.47923e-07	1.11828e-05	LOC410222	NC_037647.1	7656638	7688077	+	10349	protein_coding	zinc finger protein 853%2C transcript variant X4	-
727161	3662.26	5029.51	4893.81	7833.13	10142.9	7106.3	4528.53	8360.79	-0.884501	2.55832e-07	1.14816e-05	Apd-2	NC_037641.1	4488750	4490029	-	604	protein_coding	apidermin 2%2C transcript variant X1	-
113219318	562.153	575.989	608.651	897.72	902.781	870.704	582.264	890.402	-0.612317	2.76238e-07	1.23354e-05	LOC113219318	NC_037653.1	1178725	1182376	+	3058	protein_coding	exosome component 10	3_5_exonuc
807697	51.6684	38.5972	36.4462	226.518	252.109	76.2733	42.2373	184.967	-2.13171	2.96149e-07	1.31588e-05	ND6	NC_001566.1	10441	10944	+	504	protein_coding	-	-
412092	327.578	264.242	340.772	484.351	661.133	723.111	310.864	622.865	-1.00259	2.99151e-07	1.32263e-05	LOC412092	NC_037645.1	12154084	12175342	+	6886	protein_coding	myosin heavy chain%2C non-muscle%2C transcript variant X6	Myosin_head
412470	7488.82	6091.43	7798.57	11411.5	10452.6	11450.9	7126.27	11105	-0.639964	3.14822e-07	1.38506e-05	LOC412470	NC_037653.1	1106965	1123594	-	10413	protein_coding	MAP kinase-interacting serine/threonine-protein kinase 1%2C transcript variant X2	Pkinase
551771	4157.24	4186.31	4286.98	7249.61	5639.5	6503.04	4210.18	6464.05	-0.61854	3.24245e-07	1.41607e-05	LOC551771	NC_037653.1	3169046	3171434	-	1608	protein_coding	methionine aminopeptidase 2	Peptidase_M24
411515	6388.29	7909.46	7012.24	11134.9	10425.4	10406.8	7103.33	10655.7	-0.585028	3.27039e-07	1.41607e-05	LOC411515	NC_037641.1	11115161	11116216	+	477	protein_coding	60S ribosomal protein L44	-
409497	1085.04	1041.14	1190.88	673.29	724.944	742.922	1105.68	713.719	0.631661	3.29298e-07	1.41607e-05	LOC409497	NC_037647.1	5996427	6002758	+	3673	protein_coding	zinc finger CCCH domain-containing protein 18%2C transcript variant X3	-
100576592	959.999	808.562	860.13	1289.17	1984.44	1574.99	876.23	1616.2	-0.883341	3.2952e-07	1.41607e-05	LOC100576592	NC_037652.1	4335790	4338152	+	1436	protein_coding	uncharacterized LOC100576592%2C transcript variant X1	-
408967	2021.27	2061.49	1999.07	1301.69	1436.29	1446.22	2027.28	1394.73	0.539442	3.29797e-07	1.41607e-05	LOC408967	NC_037645.1	7586766	7608065	-	8403	protein_coding	calcium-binding mitochondrial carrier protein Aralar1%2C transcript variant X1	Mito_carr
726323	1497.35	1764.59	1692.92	2291.27	3110.04	2932.06	1651.62	2777.79	-0.749976	3.3318e-07	1.42375e-05	LOC726323	NC_037652.1	7694457	7708162	-	1301	protein_coding	uncharacterized LOC726323%2C transcript variant X3	-
724517	171.539	171.213	202.276	395.623	420.531	295.188	181.676	370.447	-1.02639	3.40786e-07	1.44931e-05	LOC724517	NC_037643.1	13161160	13191025	-	6618	protein_coding	la-related protein 1B%2C transcript variant X2	-
413063	771.926	739.285	843.729	424.851	470.743	524.008	784.98	473.201	0.730105	3.56918e-07	1.51073e-05	LOC413063	NC_037642.1	12928910	12941831	-	4842	protein_coding	protein ECT2%2C transcript variant X4	RhoGEF
408409	1201.81	1384.55	1346.69	837.176	820.139	903.393	1311.01	853.569	0.619141	3.58892e-07	1.51089e-05	LOC408409	NC_037650.1	3958963	3964238	+	1409	protein_coding	UPF0430 protein CG31712%2C transcript variant X1	-
409007	4371.15	4365.44	4213.18	6395.73	5830.94	5889.88	4316.59	6038.85	-0.484408	3.60339e-07	1.51089e-05	LOC409007	NC_037646.1	8674489	8765777	+	5682	protein_coding	heterogeneous nuclear ribonucleoprotein K%2C transcript variant X3	-
551870	6104.11	6804.99	6061.91	10666.2	8650.17	9496.52	6323.67	9604.28	-0.602928	3.83568e-07	1.59917e-05	LOC551870	NC_037649.1	8842010	8843009	-	547	protein_coding	60S ribosomal protein L36%2C transcript variant X1	-
725436	3008.14	2831.45	3192.68	1742.2	1956.2	2159.43	3010.76	1952.61	0.624668	3.86297e-07	1.59917e-05	LOC725436	NC_037643.1	15422574	15440386	-	10731	protein_coding	dmX-like protein 2%2C transcript variant X4	-
408842	595.22	627.452	654.209	1172.26	928.933	978.676	625.627	1026.62	-0.714151	3.86767e-07	1.59917e-05	LOC408842	NC_037642.1	10004669	10014000	-	4904	protein_coding	transportin-1%2C transcript variant X2	-
552697	147.772	162.306	136.673	299.588	339.981	255.565	148.917	298.378	-1.00282	4.01019e-07	1.63727e-05	LOC552697	NC_037651.1	1472719	1479345	+	3240	protein_coding	zinc transporter foi%2C transcript variant X1	-
409586	1158.41	1203.44	1191.79	1895.65	1702	1663.15	1184.55	1753.6	-0.565839	4.01093e-07	1.63727e-05	LOC409586	NC_037646.1	1291780	1292971	+	676	protein_coding	NADH dehydrogenase [ubiquinone] 1 beta subcomplex subunit 9	-
412281	7051.71	6699.09	6593.11	4941.63	4998.25	4906.26	6781.3	4948.71	0.454469	4.0148e-07	1.63727e-05	LOC412281	NC_037647.1	193973	226078	-	16855	protein_coding	protein purity of essence%2C transcript variant X2	zf-UBR1
726259	531.151	522.547	519.358	1035.51	844.199	781.554	524.352	887.088	-0.7584	4.07717e-07	1.65515e-05	LOC726259	NC_037638.1	25306034	25306846	-	375	protein_coding	cytochrome c oxidase assembly protein COX16 homolog%2C mitochondrial	-
410632	529.085	578.958	518.447	345.518	323.244	281.32	542.163	316.694	0.776025	4.14533e-07	1.6752e-05	LOC410632	NC_037652.1	3540252	3561158	-	6179	protein_coding	G protein-coupled receptor kinase 2%2C transcript variant X1	Pkinase
408661	253.175	247.418	337.127	514.623	484.342	568.583	279.24	522.516	-0.902692	4.36551e-07	1.75623e-05	LOC408661	NC_037639.1	14966833	15039135	-	9475	protein_coding	uncharacterized LOC408661%2C transcript variant X1	-
409051	6087.57	5492.68	6583.09	9676.59	9669.06	8286.05	6054.45	9210.57	-0.605217	4.57229e-07	1.83117e-05	LOC409051	NC_037641.1	9944790	10022676	+	21893	protein_coding	ankyrin-3%2C transcript variant X1	Death
100577242	2168.01	2138.68	2307.04	1446.79	1622.49	1429.38	2204.58	1499.56	0.556172	5.27761e-07	2.10421e-05	LOC100577242	NC_037640.1	4970241	5008975	-	5656	protein_coding	sterile alpha and TIR motif-containing protein 1	-
100577113	4150.01	4115.06	3461.47	2270.4	2373.59	2781.5	3908.85	2475.16	0.659	5.37325e-07	2.13282e-05	LOC100577113	NC_037638.1	8183447	8185628	-	1749	protein_coding	uncharacterized LOC100577113%2C transcript variant X1	-
725936	1366.11	1113.38	1720.26	3944.75	2964.64	2160.42	1399.92	3023.27	-1.11051	5.5418e-07	2.18999e-05	LOC725936	NC_037644.1	8767723	8847638	-	33983	protein_coding	titin homolog	Pkinase
410096	2351.95	1703.23	1815.93	1039.68	1079.57	1266.93	1957.03	1128.73	0.793619	5.75908e-07	2.26583e-05	LOC410096	NC_037642.1	13633081	13637495	-	2460	protein_coding	glutathione hydrolase 1 proenzyme%2C transcript variant X3	-
724386	239.742	94.0188	150.34	29.2281	25.1063	58.4432	161.367	37.5925	2.09835	6.25908e-07	2.45175e-05	LOC724386	NC_037642.1	6879277	6880564	+	662	protein_coding	NPC intracellular cholesterol transporter 2	-
100578660	719.225	769.965	739.857	1275.6	1169.54	1041.08	743.016	1162.07	-0.644985	6.37723e-07	2.48712e-05	LOC100578660	NC_037649.1	3058743	3061416	+	1369	protein_coding	eukaryotic translation initiation factor 2 subunit 2%2C transcript variant X1	-
413955	1582.09	1892.25	1794.06	1095.01	1156.98	1211.46	1756.13	1154.48	0.605212	6.80964e-07	2.63434e-05	LOC413955	NC_037639.1	6948022	6956944	+	6713	protein_coding	tetratricopeptide repeat protein 28%2C transcript variant X1	-
411670	601.421	551.247	619.585	955.132	879.767	889.525	590.751	908.141	-0.620099	6.8137e-07	2.63434e-05	LOC411670	NC_037643.1	15942286	16009990	-	6626	protein_coding	LON peptidase N-terminal domain and RING finger protein 1%2C transcript variant X1	-
409968	1592.42	1311.32	1632.79	998.974	869.306	967.78	1512.17	945.353	0.677741	6.89691e-07	2.65501e-05	LOC409968	NC_037640.1	7599855	7606147	+	4337	protein_coding	protein transport protein Sec31A	-
551774	5183.38	4567.34	5761.23	8435.44	7257.81	8175.11	5170.65	7956.12	-0.621657	7.64993e-07	2.93226e-05	LOC551774	NC_037641.1	11106603	11114058	-	3346	protein_coding	acidic leucine-rich nuclear phosphoprotein 32 family member B	-
551687	1332.01	1473.62	1435.98	957.22	972.869	805.327	1413.87	911.805	0.633241	7.96002e-07	3.03807e-05	LOC551687	NC_037639.1	16023021	16035629	+	4355	protein_coding	uncharacterized LOC551687	-
411758	3661.23	4311.01	3548.03	2326.76	2526.32	2690.37	3840.09	2514.48	0.610769	8.21431e-07	3.12179e-05	LOC411758	NC_037642.1	9548708	9553127	-	2960	protein_coding	N-terminal kinase-like protein	Pkinase
725414	292.443	236.532	299.77	517.755	442.499	507.168	276.248	489.14	-0.824043	8.48838e-07	3.21228e-05	LOC725414	NC_037638.1	15887275	15889622	-	699	protein_coding	histone H3	Histone
409253	6188.84	4906.79	5456.9	3872.72	3451.07	3546.21	5517.51	3623.34	0.606663	8.83114e-07	3.32789e-05	LOC409253	NC_037651.1	10446132	10452192	+	2850	protein_coding	glutamate dehydrogenase%2C mitochondrial%2C transcript variant X1	-
725829	1492.18	1333.09	1307.51	837.176	970.777	895.468	1377.59	901.14	0.612107	9.0541e-07	3.39757e-05	LOC725829	NC_037640.1	2933138	3037642	+	4874	protein_coding	uncharacterized LOC725829%2C transcript variant X5	-
725784	4218.21	4028.96	5283.78	2638.88	2519	3099.47	4510.32	2752.45	0.712548	9.23539e-07	3.4511e-05	LOC725784	NC_037651.1	8630683	8633888	+	2610	protein_coding	uncharacterized LOC725784%2C transcript variant X1	-
724489	236.641	286.015	254.212	484.351	438.314	420.989	258.956	447.885	-0.790015	9.37259e-07	3.47912e-05	LOC724489	NC_037640.1	3235887	3236911	+	473	protein_coding	ubiquitin-like protein 5%2C transcript variant X2	-
408774	5088.31	3762.73	3981.74	2793.37	2553.52	2633.91	4277.59	2660.27	0.685125	9.38828e-07	3.47912e-05	LOC408774	NC_037641.1	12852216	12870957	+	11400	protein_coding	lysosomal-trafficking regulator%2C transcript variant X4	Beach
725352	488.783	464.156	543.959	743.229	792.941	834.054	498.966	790.074	-0.662615	9.76483e-07	3.60371e-05	LOC725352	NC_037648.1	15935398	15936256	-	626	protein_coding	U6 snRNA-associated Sm-like protein LSm7%2C transcript variant X1	LSM
113219115	306.91	397.848	333.482	758.886	692.515	521.036	346.08	657.479	-0.925406	9.87602e-07	3.62974e-05	LOC113219115	NC_037648.1	6414898	6416314	-	1078	protein_coding	probable RNA-binding protein CG14230	-
409522	316.211	264.242	346.239	145.097	146.453	179.292	308.897	156.947	0.976556	1.00693e-06	3.68561e-05	LOC409522	NC_037647.1	5969644	5975583	-	4169	protein_coding	cell division cycle protein 27 homolog%2C transcript variant X2	-
409572	4.13347	2.96902	0.911154	72.0264	9.41486	68.3488	2.67122	49.93	-4.24436	1.05773e-06	3.85575e-05	LOC409572	NC_037653.1	2816488	2818921	+	1110	protein_coding	TWiK family of potassium channels protein 9	Ion_trans_2
411150	75.4359	78.1841	47.38	168.062	180.975	150.565	67	166.534	-1.31691	1.08418e-06	3.93105e-05	LOC411150	NC_037643.1	14114626	14131673	-	3492	protein_coding	chromatin assembly factor 1 subunit A	-
409376	1870.4	2042.68	1712.97	1129.46	1319.13	1232.26	1875.35	1226.95	0.61193	1.08719e-06	3.93105e-05	Y-f	NC_037653.1	7211382	7214844	+	1434	protein_coding	yellow-f	-
550996	414.381	443.373	432.798	808.992	647.533	668.63	430.184	708.385	-0.719312	1.11657e-06	4.01462e-05	LOC550996	NC_037638.1	18545078	18546497	-	976	protein_coding	rRNA-processing protein UTP23 homolog	-
413372	4767.96	5371.94	4742.56	3016.76	3394.58	3606.64	4960.82	3339.33	0.570944	1.11929e-06	4.01462e-05	LOC413372	NC_037640.1	394142	441328	+	7533	protein_coding	putative glutamate synthase [NADPH]%2C transcript variant X1	GATase_2
724599	1389.88	1564.67	1445.09	2086.68	2093.24	2089.1	1466.55	2089.67	-0.510805	1.18168e-06	4.22144e-05	LOC724599	NC_037639.1	9629445	9644449	+	8222	protein_coding	chromodomain-helicase-DNA-binding protein 1%2C transcript variant X1	SNF2_N
412130	1592.42	1711.14	1561.72	985.404	1035.63	1186.69	1621.76	1069.24	0.600673	1.18644e-06	4.22157e-05	LOC412130	NC_037641.1	3699954	3708030	-	4997	protein_coding	ral GTPase-activating protein subunit beta%2C transcript variant X8	-
412427	378.213	441.394	493.846	157.623	247.925	234.763	437.817	213.437	1.03675	1.2328e-06	4.36909e-05	aub	NC_037651.1	6757308	6763932	-	4166	protein_coding	aubergine%2C transcript variant X2	Piwi
410368	225.274	265.232	249.656	121.088	87.872	136.698	246.721	115.219	1.09765	1.24933e-06	4.4102e-05	LOC410368	NC_037649.1	7044915	7062744	+	6661	protein_coding	cadherin-23	Cadherin
724966	856.663	974.827	749.88	1514.64	1343.19	1303.58	860.456	1387.14	-0.689235	1.32121e-06	4.64556e-05	Rpl39	NC_037653.1	4644650	4645332	-	488	protein_coding	ribosomal protein L39	-
408427	9017.17	9668.11	10890.1	4556.45	4958.49	7084.5	9858.47	5533.15	0.833228	1.3389e-06	4.68929e-05	LOC408427	NC_037650.1	5959237	5985060	-	12100	protein_coding	piezo-type mechanosensitive ion channel component%2C transcript variant X4	-
410103	638.622	754.13	690.655	1132.59	1008.44	1061.88	694.469	1067.64	-0.620257	1.36382e-06	4.75794e-05	LOC410103	NC_037650.1	3466292	3467791	+	1160	protein_coding	partner of Y14 and mago	-
726176	472.249	441.394	469.244	659.72	744.82	753.818	460.963	719.453	-0.642354	1.50912e-06	5.24434e-05	LOC726176	NC_037641.1	5495319	5495968	-	516	protein_coding	dynein light chain roadblock-type 2	-
551945	742.992	658.132	610.473	419.632	401.701	428.914	670.532	416.749	0.685409	1.55923e-06	5.39748e-05	LOC551945	NC_037652.1	7901047	7905194	+	4065	protein_coding	membrane-associated protein Hem	-
726199	2661.96	2244.58	2769.91	4223.46	3675.98	3763.15	2558.81	3887.53	-0.603283	1.5784e-06	5.44273e-05	LOC726199	NC_037647.1	5212420	5234293	-	3380	protein_coding	tumor protein D54%2C transcript variant X3	-
413464	40.3014	30.6798	27.3346	104.386	83.6877	97.0751	32.7719	95.0496	-1.54037	1.70687e-06	5.86309e-05	LOC413464	NC_037647.1	3123636	3194289	-	5163	protein_coding	tyrosine-protein kinase Src64B%2C transcript variant X4	Pkinase_Tyr
725512	155.005	150.43	158.541	250.526	364.041	298.159	154.659	304.242	-0.975862	1.7455e-06	5.97283e-05	LOC725512	NC_037643.1	3794132	3795996	-	1410	protein_coding	RISC-loading complex subunit TARBP2	-
410782	1451.88	1879.39	1695.66	931.123	999.022	1156.98	1675.64	1029.04	0.703343	1.7566e-06	5.98151e-05	LOC410782	NC_037638.1	24108086	24117782	-	4304	protein_coding	huntingtin-interacting protein 1%2C transcript variant X2	-
412197	3926.8	3630.12	4598.59	6465.67	5826.75	6000.83	4051.84	6097.75	-0.589567	1.76808e-06	5.98151e-05	LOC412197	NC_037638.1	15118751	15120554	+	1201	protein_coding	protein lethal(2)essential for life	-
100577833	1107.77	793.717	833.706	1461.4	1801.38	1476.93	911.731	1579.9	-0.79352	1.76813e-06	5.98151e-05	LOC100577833	NC_037638.1	15181107	15182799	+	1083	protein_coding	histone H1.2	-
551252	98.17	75.2151	112.983	164.93	373.456	262.499	95.4561	266.962	-1.48276	1.84856e-06	6.22999e-05	LOC551252	NC_037653.1	4515284	4517332	+	1399	protein_coding	tropomyosin	-
725895	1059.2	1088.64	1118.9	610.658	601.505	792.45	1088.91	668.204	0.704169	1.92675e-06	6.46911e-05	LOC725895	NC_037640.1	10652883	10671386	+	12516	protein_coding	multiple EGF-like-domains 8%2C transcript variant X2	CUB
412701	953.799	1114.37	1117.07	599.176	650.672	742.922	1061.75	664.256	0.676591	1.96788e-06	6.58245e-05	LOC412701	NC_037645.1	7282013	7297746	+	12787	protein_coding	vacuolar protein sorting-associated protein 13D	-
727399	305.877	295.912	332.571	506.272	482.25	511.13	311.453	499.884	-0.682046	2.01814e-06	6.72537e-05	LOC727399	NC_037638.1	3197131	3259835	+	7653	protein_coding	protein numb%2C transcript variant X5	PID
408685	9840.77	8761.57	11277.4	15128.7	14038.6	15849	9959.9	15005.4	-0.591243	2.08856e-06	6.93419e-05	LOC408685	NC_037639.1	12149815	12295235	+	9653	protein_coding	MAP7 domain-containing protein 1%2C transcript variant X23	-
725383	9024.41	10865.6	8439.11	15150.6	13736.3	13911.5	9443.04	14266.1	-0.595294	2.09644e-06	6.93456e-05	LOC725383	NC_037638.1	9068210	9069068	-	313	protein_coding	60S ribosomal protein L38	-
100578953	4237.84	4530.72	4553.95	2485.43	2687.42	3352.06	4440.84	2841.64	0.644019	2.1902e-06	7.21795e-05	LOC100578953	NC_037638.1	24258235	24266584	+	4525	protein_coding	dual specificity protein phosphatase 15%2C transcript variant X1	DSPc
552130	1171.84	1166.82	1201.81	611.702	461.328	807.308	1180.16	626.78	0.912527	2.21087e-06	7.25928e-05	LOC552130	NC_037644.1	8722606	8729493	+	3064	protein_coding	alpha-aminoadipic semialdehyde synthase%2C mitochondrial	Saccharop_dh
408444	4322.58	3837.95	4264.2	2159.75	2638.25	3003.39	4141.58	2600.46	0.671312	2.52463e-06	8.25915e-05	LOC408444	NC_037651.1	4526896	4599343	+	14475	protein_coding	unconventional myosin-XV%2C transcript variant X3	-
724807	525.985	591.824	501.135	865.36	773.065	929.148	539.648	855.858	-0.665816	2.63361e-06	8.58424e-05	LOC724807	NC_037653.1	2698150	2698881	+	527	protein_coding	protein FAM32A-like	-
726272	950.699	930.292	881.086	604.395	611.966	651.79	920.692	622.717	0.56371	2.65178e-06	8.612e-05	LOC726272	NC_037647.1	9487450	9498128	-	8762	protein_coding	RANBP2-like and GRIP domain-containing protein 5/6%2C transcript variant X2	-
551897	3436.98	3838.94	3637.33	2754.75	2388.24	2472.44	3637.75	2538.48	0.519147	2.68639e-06	8.6928e-05	LOC551897	NC_037642.1	5311654	5322190	+	5072	protein_coding	Bardet-Biedl syndrome 4 protein homolog%2C transcript variant X5	-
rna-NC_001566.1:13220..13290	12.4004	18.8038	16.4008	117.956	84.7338	36.6508	15.8683	79.7803	-2.32693	2.71338e-06	8.74845e-05	-	NC_001566.1	13220	13290	-	71	-	tRNA-Leu	-
113219382	224.241	173.193	144.874	46.9737	34.5212	89.1506	180.769	56.8818	1.66458	2.75496e-06	8.85055e-05	LOC113219382	NW_020555904.1	72	1994	-	1923	rRNA	small subunit ribosomal RNA	-
550706	799.827	922.374	868.33	552.202	548.154	600.281	863.511	566.879	0.607125	2.81452e-06	9.0095e-05	LOC550706	NC_037638.1	2209902	2216661	-	4130	protein_coding	probable phosphorylase b kinase regulatory subunit alpha%2C transcript variant X4	-
414002	1530.42	1525.08	1708.41	2463.51	2107.88	2566.55	1587.97	2379.31	-0.583238	2.92508e-06	9.32997e-05	LOC414002	NC_037640.1	12309588	12324627	-	3116	protein_coding	uncharacterized LOC414002	-
725884	14933.2	16706.7	14859.1	20391.8	22187.7	21788.4	15499.7	21456	-0.469153	2.94694e-06	9.36623e-05	LOC725884	NC_037638.1	2227209	2228672	+	592	protein_coding	60S acidic ribosomal protein P2	-
550655	504.284	409.724	593.161	912.334	768.88	1094.57	502.39	925.262	-0.880748	3.13765e-06	9.93702e-05	LOC550655	NC_037648.1	9040781	9068098	+	3361	protein_coding	protein FAM49B%2C transcript variant X2	-
410953	2130.81	1926.89	2379.02	1300.65	1510.56	1436.32	2145.57	1415.84	0.599853	3.21613e-06	0.000101496	LOC410953	NC_037640.1	5470348	5493378	-	4555	protein_coding	MLX-interacting protein%2C transcript variant X2	HLH
408519	2259.98	2054.56	2389.05	1617.98	1517.89	1541.32	2234.53	1559.06	0.519431	3.23864e-06	0.000101846	LOC408519	NC_037652.1	7454103	7467094	+	9436	protein_coding	serine/threonine-protein kinase 10%2C transcript variant X1	-
412104	1075.74	1306.37	1166.28	742.185	691.469	834.054	1182.79	755.903	0.645754	3.25637e-06	0.000102044	LOC412104	NC_037642.1	142376	148044	-	4507	protein_coding	trafficking protein particle complex subunit 8%2C transcript variant X3	-
726841	1395.05	1640.88	1434.16	874.755	1080.62	918.251	1490.03	957.874	0.637517	3.30363e-06	0.000103163	LOC726841	NC_037642.1	13685368	13690737	-	4271	protein_coding	focadhesin	-
724992	316.211	302.84	281.547	536.544	455.052	478.442	300.199	490.013	-0.707499	3.60474e-06	0.000112174	LOC724992	NC_037638.1	2647416	2648436	+	910	protein_coding	RRP15-like protein	-
551909	2406.72	2576.12	2492.92	1716.11	1493.82	1858.3	2491.92	1689.41	0.560617	3.77505e-06	0.000117066	LOC551909	NC_037638.1	4576961	4579722	-	1721	protein_coding	arf-GAP domain and FG repeat-containing protein 1	-
100578909	1045.77	1171.77	1066.96	631.536	729.129	775.61	1094.83	712.092	0.620336	3.78824e-06	0.000117068	LOC100578909	NC_037645.1	8610050	8619263	+	2802	protein_coding	procollagen-lysine%2C2-oxoglutarate 5-dioxygenase 3%2C transcript variant X2	-
726421	1369.21	1585.45	1335.75	847.615	924.749	1021.27	1430.14	931.211	0.618686	4.02944e-06	0.000123915	LOC726421	NC_037641.1	6460473	6466821	+	2967	protein_coding	membrane metallo-endopeptidase-like 1%2C transcript variant X2	-
411219	723.358	730.378	752.613	505.228	445.637	505.187	735.45	485.351	0.599555	4.03753e-06	0.000123915	LOC411219	NC_037644.1	9628080	9635941	-	5328	protein_coding	MTSS1-like protein%2C transcript variant X5	-
411163	553.886	409.724	564.916	960.352	876.628	783.535	509.508	873.505	-0.777343	4.12718e-06	0.000126232	LOC411163	NC_037643.1	9673802	9719257	+	3003	protein_coding	N-alpha-acetyltransferase 15%2C NatA auxiliary subunit	-
413759	269.709	223.666	221.41	119	135.992	119.858	238.262	124.95	0.930652	4.20373e-06	0.000128135	LOC413759	NC_037638.1	10910088	10922395	-	5326	protein_coding	SCY1-like protein 2%2C transcript variant X3	Pkinase
551648	15.5005	12.8657	50.1135	168.062	56.4892	259.527	26.1599	161.359	-2.61872	4.3831e-06	0.000133148	Hex110	NC_037648.1	13517503	13521591	-	3266	protein_coding	hexamerin 110%2C transcript variant X1	-
102655928	868.03	742.254	838.262	565.772	373.456	456.649	816.182	465.293	0.81076	4.64487e-06	0.000140622	LOC102655928	NC_037653.1	4752061	4758150	-	4597	protein_coding	uncharacterized LOC102655928%2C transcript variant X9	-
410887	800.861	829.345	886.553	505.228	606.736	524.008	838.92	545.324	0.621853	5.12578e-06	0.000154656	LOC410887	NC_037639.1	6959324	6968532	+	7040	protein_coding	myotubularin-related protein 13%2C transcript variant X3	DENN
449496	353.412	306.798	190.431	102.298	131.808	132.735	283.547	122.281	1.21179	5.1519e-06	0.000154921	JHBP-1	NC_037644.1	1964713	1971819	-	971	protein_coding	take-out-like carrier protein	-
724420	689.257	590.834	514.802	1581.45	1056.56	897.45	598.298	1178.48	-0.978262	5.68228e-06	0.000170297	LOC724420	NC_037651.1	8126566	8138558	+	8926	protein_coding	transcription factor stalky	-
102654398	219.074	197.934	232.344	354.913	348.35	389.291	216.451	364.184	-0.75032	5.73817e-06	0.000171397	LOC102654398	NC_037638.1	4535965	4537097	-	999	protein_coding	uncharacterized LOC102654398	-
725596	4551.99	4986.96	4937.54	3559.56	3641.46	3238.15	4825.5	3479.72	0.471827	5.89276e-06	0.000175428	LOC725596	NC_037646.1	7817766	7822900	+	3745	protein_coding	leukocyte receptor cluster member 8 homolog%2C transcript variant X2	SAC3_GANP
410183	1219.38	1288.55	1230.06	701.474	765.742	930.138	1246	799.118	0.640453	6.03211e-06	0.000178979	LOC410183	NC_037647.1	11490663	11499373	-	7582	protein_coding	1-phosphatidylinositol 3-phosphate 5-kinase%2C transcript variant X1	PIP5K
408820	2280.64	2184.21	2416.38	1583.54	1524.16	1740.42	2293.74	1616.04	0.505209	6.12237e-06	0.000181056	LOC408820	NC_037641.1	3728137	3732474	+	2396	protein_coding	DDB1- and CUL4-associated factor 8%2C transcript variant X1	-
413170	1020.97	901.591	977.668	608.571	677.87	668.63	966.743	651.69	0.568795	6.25801e-06	0.000184456	LOC413170	NC_037642.1	7173551	7185078	+	4968	protein_coding	kinesin 3D%2C transcript variant X1	Kinesin
727298	194.273	265.232	203.187	99.1667	104.61	121.839	220.898	108.538	1.02436	6.40231e-06	0.000188089	LOC727298	NC_037647.1	10228767	10236449	+	3619	protein_coding	intraflagellar transport protein 122 homolog	-
727450	239.742	221.687	205.01	412.325	401.701	332.829	222.146	382.285	-0.78363	6.66452e-06	0.00019515	LOC727450	NC_037642.1	9496917	9499445	+	2435	protein_coding	putative uncharacterized protein DDB_G0289041	-
113218723	519.784	747.202	674.254	1160.77	962.408	1157.97	647.08	1093.72	-0.75687	6.88182e-06	0.000200311	LOC113218723	NC_037641.1	12893290	12927015	+	5970	protein_coding	fibrous sheath CABYR-binding protein-like	-
100576759	727.492	813.51	834.617	1595.02	1768.95	1026.22	791.873	1463.4	-0.885618	6.91175e-06	0.000200311	LOC100576759	NC_037642.1	8520460	8523972	+	900	protein_coding	uncharacterized LOC100576759%2C transcript variant X1	-
100576638	732.658	965.92	772.659	535.5	514.679	444.763	823.746	498.314	0.725434	6.91743e-06	0.000200311	LOC100576638	NC_037640.1	6923648	6926794	-	2434	protein_coding	uncharacterized LOC100576638	-
113219358	18.6006	28.7005	25.5123	0	0	0.990562	24.2711	0.330187	6.04517	6.93049e-06	0.000200311	LOC113219358	NW_020555855.1	557	1523	-	888	protein_coding	uncharacterized LOC113219358	-
409393	969.3	968.889	1046.92	689.992	615.104	712.214	995.035	672.437	0.565371	6.96681e-06	0.000200712	LOC409393	NC_037648.1	14862031	14870779	-	8082	protein_coding	serine/threonine-protein kinase mTOR	PI3_PI4_kinase
412878	15.5005	30.6798	25.5123	117.956	46.0282	144.622	23.8976	102.869	-2.10426	7.49589e-06	0.00021526	LOC412878	NC_037649.1	4025468	4208180	-	14670	protein_coding	DNA N6-methyl adenine demethylase%2C transcript variant X4	-
411582	1074.7	1080.72	1109.79	744.272	806.54	738.96	1088.4	763.257	0.512192	7.5755e-06	0.000216849	LOC411582	NC_037641.1	11909929	11915165	+	2949	protein_coding	tyrosine-protein kinase Fer%2C transcript variant X3	Pkinase_Tyr
552048	1630.66	1819.02	1810.46	1222.36	1284.61	1240.18	1753.38	1249.05	0.489507	7.64885e-06	0.000218249	LOC552048	NC_037644.1	12742945	12753145	-	4875	protein_coding	flocculation protein FLO11%2C transcript variant X1	-
726497	1988.2	2001.12	2293.37	1325.7	1421.64	1552.21	2094.23	1433.19	0.547266	8.18288e-06	0.000232133	LOC726497	NC_037642.1	9703446	9712115	-	7041	protein_coding	autophagy-related protein 2 homolog B%2C transcript variant X2	-
408431	2511.09	2770.09	2715.24	1479.15	1799.28	1973.2	2665.47	1750.55	0.606504	8.18743e-06	0.000232133	LOC408431	NC_037650.1	6368552	6375807	+	4503	protein_coding	LIM domain-containing protein jub	LIM
410480	1508.72	1253.91	1510.69	1009.41	847.338	947.968	1424.44	934.906	0.607523	8.42296e-06	0.000238055	LOC410480	NC_037651.1	3948496	4123712	+	6394	protein_coding	trichohyalin%2C transcript variant X1	-
411591	859.763	875.86	912.065	616.921	616.15	614.149	882.563	615.74	0.519602	8.60203e-06	0.000242349	LOC411591	NC_037647.1	8419191	8425114	+	3761	protein_coding	diphthine--ammonia ligase%2C transcript variant X2	Ribonuc_L-PSP
409536	3724.26	3983.43	3467.85	2843.48	2372.55	2540.79	3725.18	2585.6	0.526753	8.96402e-06	0.000251754	LOC409536	NC_037643.1	15469413	15474608	+	3337	protein_coding	arginine-glutamic acid dipeptide repeats protein%2C transcript variant X1	G-patch
724685	3255.11	3066.99	3281.98	1970.81	1796.15	2468.48	3201.36	2078.48	0.623004	9.3737e-06	0.000262434	LOC724685	NC_037648.1	14803730	14807137	+	2445	protein_coding	protein-L-isoaspartate O-methyltransferase domain-containing protein 1%2C transcript variant X2	-
107964039	5.16684	11.8761	11.845	72.0264	35.5673	43.5847	9.6293	50.3928	-2.37974	9.68975e-06	0.000270435	LOC107964039	NC_037639.1	3959472	3961785	-	2314	protein_coding	uncharacterized LOC107964039	-
551044	2098.77	2894.79	1817.75	1333.01	1385.03	1271.88	2270.44	1329.97	0.771492	9.72425e-06	0.000270552	LOC551044	NC_037642.1	11669303	11678572	+	2431	protein_coding	glucose dehydrogenase [FAD%2C quinone]%2C transcript variant X2	-
725272	1003.4	753.14	741.679	1414.43	1263.68	1315.47	832.74	1331.19	-0.677361	1.01329e-05	0.000280907	LOC725272	NC_037638.1	15877160	15877794	+	635	protein_coding	histone H3	Histone
107965706	414.381	547.289	457.399	699.386	790.848	785.516	473.023	758.584	-0.681306	1.01735e-05	0.000280907	LOC107965706	NC_037653.1	1621644	1629453	+	783	protein_coding	uncharacterized LOC107965706	-
411961	5888.13	5124.52	5365.79	3739.11	4187.52	3824.56	5459.48	3917.06	0.478962	1.01908e-05	0.000280907	LOC411961	NC_037645.1	1459055	1478804	-	14543	protein_coding	E3 ubiquitin-protein ligase HUWE1%2C transcript variant X2	HECT
726935	9111.21	8870.43	9902.42	5959.4	6449.18	7234.08	9294.69	6547.55	0.50544	1.03412e-05	0.000284175	LOC726935	NC_037653.1	1804042	1885820	-	4334	protein_coding	cardioacceleratory peptide receptor%2C transcript variant X1	7tm_1
408953	9608.26	8644.79	9368.49	6839.37	6908.42	6992.38	9207.18	6913.39	0.413355	1.04535e-05	0.000286382	LOC408953	NC_037644.1	885875	917307	-	6498	protein_coding	peroxidase%2C transcript variant X7	An_peroxidase
408594	3551.69	3267.9	3438.7	2425.93	2499.12	2635.89	3419.43	2520.31	0.440062	1.05173e-05	0.000287248	LOC408594	NC_037638.1	10940386	10964255	-	10355	protein_coding	triple functional domain protein%2C transcript variant X4	Pkinase
410530	3197.24	3370.82	3230.04	2387.31	2459.37	2499.19	3266.04	2448.62	0.415538	1.08384e-05	0.000295114	LOC410530	NC_037651.1	8633354	8636589	-	2291	protein_coding	alkaline phosphatase	-
411068	1088.14	1269.75	1205.46	683.729	752.143	874.667	1187.78	770.179	0.624832	1.09279e-05	0.000296647	LOC411068	NC_037642.1	5475788	5485228	+	5672	protein_coding	kinesin 4A%2C transcript variant X2	Kinesin
551935	1151.17	1156.93	1054.21	1529.26	1720.83	2271.36	1120.77	1840.48	-0.715899	1.10679e-05	0.000299537	Obp21	NC_037652.1	1959554	1961654	+	684	protein_coding	odorant binding protein 21	-
100359410	2768.39	3076.89	2390.87	3687.96	4344.44	4431.78	2745.38	4154.72	-0.597912	1.14207e-05	0.000308152	Cox6c	NC_037643.1	1851373	1852552	+	497	protein_coding	cytochrome c oxidase subunit VIc%2C transcript variant X5	-
408956	112.637	122.719	83.8262	255.746	188.297	214.952	106.394	219.665	-1.04786	1.15978e-05	0.000311987	nanos	NC_037645.1	1204681	1212052	-	5398	protein_coding	protein nanos%2C transcript variant X2	-
410811	848.396	778.872	804.549	516.711	534.555	591.366	810.606	547.544	0.565585	1.20136e-05	0.000322203	LOC410811	NC_037639.1	15449020	15454586	-	3863	protein_coding	ras GTPase-activating protein 1%2C transcript variant X1	SH2
406079	12.4004	205.852	42.8242	11.4825	6.27657	3.96225	87.0255	7.24043	3.59015	1.21213e-05	0.000324119	Nmdar1	NC_037640.1	4398525	4406208	+	3402	protein_coding	NMDA receptor 1%2C transcript variant X1	Lig_chan
411845	71.3024	58.3907	92.9377	185.807	179.928	138.679	74.2103	168.138	-1.17687	1.23487e-05	0.000329212	LOC411845	NC_037646.1	10937895	10940848	-	2105	protein_coding	p21-activated protein kinase-interacting protein 1-like	-
100576088	570.42	689.801	617.763	1082.48	992.745	857.827	625.994	977.685	-0.642874	1.29386e-05	0.000343913	LOC100576088	NC_037638.1	1682530	1683635	+	533	protein_coding	28S ribosomal protein S23%2C mitochondrial	-
725630	1422.95	1558.73	1308.42	2485.43	1934.23	2099	1430.03	2172.89	-0.603696	1.31737e-05	0.000349124	LOC725630	NC_037643.1	5173609	5176255	-	1988	protein_coding	tubulin-specific chaperone A%2C transcript variant X1	-
408564	1007.53	1057.96	1196.35	648.237	733.313	776.601	1087.28	719.384	0.596056	1.34461e-05	0.000355288	LOC408564	NC_037653.1	6635505	6644798	+	2744	protein_coding	long-chain fatty acid transport protein 4%2C transcript variant X1	AMP-binding
413462	2203.14	2035.76	2166.72	1418.61	1457.21	1655.23	2135.21	1510.35	0.499316	1.36904e-05	0.000360675	LOC413462	NC_037645.1	7218938	7224053	+	3951	protein_coding	cyclin-G-associated kinase	Pkinase
406148	1323.75	1182.66	1153.52	2002.12	1568.1	2074.24	1219.97	1881.49	-0.625329	1.50762e-05	0.000396015	nAChRa7	NC_037651.1	1798027	2042183	+	8827	protein_coding	nicotinic acetylcholine receptor alpha7 subunit%2C transcript variant X1	-
411589	268.676	310.757	287.925	548.027	404.839	509.149	289.119	487.338	-0.753186	1.54065e-05	0.000403506	LOC411589	NC_037641.1	10161557	10168074	+	4132	protein_coding	structural maintenance of chromosomes protein 1A	SMC_N
725126	4859.93	5143.33	5554.4	3249.54	3790.01	3888.95	5185.88	3642.83	0.509562	1.55086e-05	0.000404993	Dsx	NC_037642.1	3529523	3620990	+	7310	protein_coding	doublesex%2C transcript variant X1	-
408432	4.13347	54.432	8.20039	0	0	0	22.2553	0	6.88064	1.61985e-05	0.000421776	LOC408432	NC_037650.1	6391428	6409497	-	2922	protein_coding	glutamate decarboxylase%2C transcript variant X1	-
406144	3259.24	1736.87	2921.16	5915.56	15214.4	9677.8	2639.09	10269.3	-1.96022	1.67795e-05	0.000435573	LOC406144	NC_037647.1	12267100	12267965	-	361	protein_coding	abaecin	-
409271	1110.87	1137.13	1176.3	716.088	706.115	873.676	1141.43	765.293	0.576514	1.68259e-05	0.000435573	LOC409271	NC_037643.1	16784738	16794537	+	7140	protein_coding	mediator of RNA polymerase II transcription subunit 12%2C transcript variant X1	-
726946	987.9	1030.25	1021.4	627.36	663.225	767.686	1013.18	686.09	0.562136	1.69022e-05	0.000436283	NFRKB	NC_037648.1	15399554	15406012	-	5188	protein_coding	nuclear factor related to kappaB binding protein%2C transcript variant X1	-
412459	746.092	766.996	712.523	457.211	472.835	547.781	741.87	492.609	0.590133	1.71436e-05	0.000441237	LOC412459	NC_037640.1	4302458	4307446	-	2292	protein_coding	ankyrin repeat domain-containing protein 13D%2C transcript variant X2	-
724505	792.594	763.037	876.53	549.071	565.938	548.772	810.72	554.593	0.548201	1.75184e-05	0.000448198	LOC724505	NC_037650.1	9495119	9506882	+	6557	protein_coding	PAN2-PAN3 deadenylation complex catalytic subunit PAN2%2C transcript variant X1	Exonuc_X-T
409255	375.113	313.726	393.619	199.377	231.187	209.009	360.819	213.191	0.759586	1.75626e-05	0.000448198	LOC409255	NC_037640.1	8146325	8152411	+	4105	protein_coding	active breakpoint cluster region-related protein%2C transcript variant X2	RhoGAP
552700	1706.09	1672.55	1862.4	1243.24	1219.75	1313.49	1747.01	1258.82	0.472909	1.75646e-05	0.000448198	LOC552700	NC_037648.1	14895428	14902815	-	3945	protein_coding	cullin-3%2C transcript variant X2	Cullin
726914	1248.31	1479.56	1546.23	607.527	811.77	1010.37	1424.7	809.89	0.81472	1.78279e-05	0.000453621	LOC726914	NC_037642.1	13778869	13787241	-	6487	protein_coding	probable serine/threonine-protein kinase DDB_G0272282	-
409599	7972.44	9123.79	8949.36	14606.7	11337.6	12233.4	8681.86	12725.9	-0.551661	1.79788e-05	0.000456161	LOC409599	NC_037646.1	7031549	7032824	-	595	protein_coding	60S ribosomal protein L35a%2C transcript variant X1	-
410427	2696.06	2698.84	2585.86	3916.56	3318.22	4128.66	2660.25	3787.81	-0.509917	1.82215e-05	0.000461009	LOC410427	NC_037650.1	3880197	3958542	-	7466	protein_coding	serine/threonine-protein kinase 26%2C transcript variant X4	-
100576709	3985.7	3827.06	4498.37	2928.03	3098.54	2800.32	4103.71	2942.29	0.48015	1.83367e-05	0.000462614	LOC100576709	NC_037653.1	1637257	1766474	-	11728	protein_coding	mitogen-activated protein kinase-binding protein 1%2C transcript variant X12	-
100577923	468.116	610.628	493.846	920.685	827.462	760.752	524.196	836.3	-0.673752	1.88514e-05	0.00047313	LOC100577923	NC_037643.1	3698509	3699590	+	763	protein_coding	protein LLP homolog	-
724639	392.68	417.642	402.73	569.948	605.689	625.045	404.351	600.227	-0.569959	1.88595e-05	0.00047313	LOC724639	NC_037638.1	24153019	24153583	+	376	protein_coding	COP9 signalosome complex subunit 9	-
406154	4524.09	3814.2	4051.9	5862.32	5520.25	5668.99	4130.06	5683.85	-0.460783	1.90654e-05	0.000476955	PRF	NC_037645.1	2754403	2759443	-	767	protein_coding	profilin%2C transcript variant 2	-
409367	389.58	379.044	307.97	479.132	737.498	826.129	358.865	680.92	-0.924864	1.93116e-05	0.000481765	LOC409367	NC_037645.1	7715164	7718418	-	1745	protein_coding	calcyphosin-like protein	-
726270	8058.21	9972.93	8662.34	15496.1	12172.4	12483.1	8897.83	13383.8	-0.588952	1.97751e-05	0.000491954	LOC726270	NC_037647.1	5752275	5753292	+	648	protein_coding	40S ribosomal protein S19	-
412055	1344.41	1233.13	1465.14	851.79	920.564	992.544	1347.56	921.633	0.548121	2.10387e-05	0.000521936	LOC412055	NC_037647.1	8008946	8028226	-	8284	protein_coding	exostosin-3%2C transcript variant X3	Peptidase_S8
409228	6922.54	3943.84	5103.37	10876	8054.94	9604.49	5323.25	9511.8	-0.837466	2.17696e-05	0.000538572	LOC409228	NC_037653.1	818917	865698	+	3943	protein_coding	scavenger receptor class B member 1%2C transcript variant X2	-
406081	27812.1	34759.3	31726.4	13246.6	17728.2	23188.1	31432.6	18054.3	0.799907	2.18529e-05	0.000539139	LOC406081	NC_037642.1	11679274	11685664	+	1940	protein_coding	glucose oxidase	-
552005	269.709	161.317	307.97	503.141	990.653	414.055	246.332	635.95	-1.36771	2.19383e-05	0.000539549	LOC552005	NC_037644.1	329967	353793	+	3652	protein_coding	uncharacterized LOC552005%2C transcript variant X2	-
412949	996.167	1081.71	865.596	1585.62	1321.22	1522.49	981.158	1476.45	-0.589962	2.19903e-05	0.000539549	LOC412949	NC_037638.1	15743067	15812117	-	7761	protein_coding	ionotropic receptor 25a%2C transcript variant X1	Lig_chan
724919	3521.72	3362.91	3005.9	2317.37	2498.08	2323.86	3296.84	2379.77	0.470129	2.23433e-05	0.000546708	LOC724919	NC_037639.1	14063969	14069171	-	2501	protein_coding	mitochondrial amidoxime reducing component 2	MOSC_N
412897	1792.89	2159.46	2213.19	1191.04	1431.06	1463.06	2055.18	1361.72	0.593934	2.29496e-05	0.000560008	LOC412897	NC_037641.1	12441065	12498155	+	4834	protein_coding	E3 ubiquitin-protein ligase MYLIP%2C transcript variant X2	Band_41
410204	14937.3	14878.7	18393.5	11101.5	10244.4	11944.2	16069.8	11096.7	0.534248	2.33689e-05	0.000568686	LOC410204	NC_037647.1	9429645	9456760	-	7045	protein_coding	titin%2C transcript variant X6	LIM
726789	8962.41	10866.6	8918.38	14940.8	12851.3	13499.4	9582.46	13763.8	-0.522422	2.34589e-05	0.000569325	LOC726789	NC_037649.1	9162628	9163668	-	487	protein_coding	40S ribosomal protein S26	-
408850	2456.32	2653.31	2471.96	1694.19	1967.71	1815.7	2527.2	1825.86	0.468961	2.3532e-05	0.00056955	LOC408850	NC_037642.1	11341701	11347826	-	4247	protein_coding	pre-mRNA-processing factor 39	-
413408	66.1356	69.277	84.7373	153.447	132.854	171.367	73.3833	152.556	-1.05409	2.37001e-05	0.000572068	LOC413408	NC_037653.1	6263230	6289809	-	4166	protein_coding	scavenger receptor class B member 1	-
107964835	224.241	194.965	224.144	451.992	348.35	326.886	214.45	375.742	-0.80863	2.46084e-05	0.000592393	LOC107964835	NC_037645.1	7697328	7699004	-	1485	protein_coding	protein RRP5 homolog	-
413074	872.163	843.201	845.551	586.65	531.417	634.951	853.638	584.339	0.546418	2.47077e-05	0.000593185	LOC413074	NC_037643.1	8639072	8644255	+	4484	protein_coding	dosage compensation regulator%2C transcript variant X1	DUF1605
408447	58.902	173.193	74.7146	4.17544	15.6914	32.6886	102.27	17.5185	2.54093	2.47907e-05	0.000593582	LOC408447	NC_037651.1	5098269	5104151	-	2481	protein_coding	neurotactin	COesterase
411536	1781.53	1717.08	1708.41	1315.26	1306.57	1222.35	1735.67	1281.4	0.437811	2.62008e-05	0.000625217	LOC411536	NC_037640.1	574398	595780	-	15403	protein_coding	E3 ubiquitin-protein ligase HERC2	HECT
rna-NC_001566.1:13291..14661	853312	1.00294e+06	770466	1.35574e+06	1.2236e+06	1.2136e+06	875574	1.26431e+06	-0.530051	2.6252e-05	0.000625217	-	NC_001566.1	13291	14661	-	1371	-	l-rRNA	-
551150	1229.71	1563.68	1177.21	868.492	848.384	885.563	1323.53	867.479	0.609315	2.65595e-05	0.000630858	LOC551150	NC_037643.1	16455362	16461624	+	2476	protein_coding	BRCA2-interacting transcriptional repressor EMSY%2C transcript variant X1	-
724669	315.177	349.354	320.726	526.106	520.956	463.583	328.419	503.548	-0.616329	2.75974e-05	0.000653774	LOC724669	NC_037639.1	75950	79183	+	723	protein_coding	peptidyl-prolyl cis-trans isomerase NIMA-interacting 4%2C transcript variant X1	-
725949	706.824	759.079	629.608	430.07	470.743	484.385	698.503	461.733	0.596628	2.81237e-05	0.000664477	LOC725949	NC_037647.1	8189647	8193695	-	3156	protein_coding	protein pigeon%2C transcript variant X2	-
409192	5130.68	5479.81	6061.91	4086.71	4205.31	3806.73	5557.47	4032.92	0.462749	2.83058e-05	0.000667017	LOC409192	NC_037639.1	15049440	15067954	-	5510	protein_coding	probable phospholipid-transporting ATPase VD%2C transcript variant X1	E1-E2_ATPase
724533	1739.16	1782.4	1551.7	2943.69	2371.5	2267.4	1691.08	2527.53	-0.579862	2.90482e-05	0.000682708	LOC724533	NC_037645.1	2206218	2207214	-	799	protein_coding	small nuclear ribonucleoprotein Sm D3	LSM
550700	1115	1192.55	1183.59	827.781	824.324	872.686	1163.72	841.597	0.467561	3.07488e-05	0.000720782	LOC550700	NC_037643.1	16113179	16117152	-	2836	protein_coding	vacuolar protein sorting-associated protein 53 homolog	-
412175	382.346	393.889	483.823	252.614	256.293	267.452	420.02	258.787	0.699465	3.16587e-05	0.000740168	LOC412175	NC_037639.1	15115204	15120434	-	3363	protein_coding	E3 ubiquitin-protein ligase SH3RF3%2C transcript variant X2	SH3_1
409690	8030.31	6317.08	8068.27	10558.6	10333.3	11925.4	7471.88	10939.1	-0.549955	3.23362e-05	0.000754034	LOC409690	NC_037638.1	15737139	15743305	+	3408	protein_coding	uncharacterized LOC409690%2C transcript variant X1	-
409961	1383.68	1249.96	1571.74	1996.9	2190.52	1926.64	1401.79	2038.02	-0.539555	3.26952e-05	0.00076042	LOC409961	NC_037650.1	4880126	4913771	+	3152	protein_coding	heterogeneous nuclear ribonucleoprotein 27C%2C transcript variant X3	-
724531	5583.29	6620.91	5998.13	9904.15	8506.85	7867.05	6067.44	8759.35	-0.529693	3.34817e-05	0.000776688	LOC724531	NC_037641.1	4819527	4820019	-	493	protein_coding	40S ribosomal protein S28	-
726548	995.134	1098.54	894.753	665.983	678.916	701.318	996.141	682.072	0.546026	3.37864e-05	0.000780773	LOC726548	NC_037652.1	7819716	7829174	-	5202	protein_coding	regulator of G-protein signaling loco%2C transcript variant X3	RGS
724784	663.423	635.369	610.473	1019.85	828.508	970.751	636.422	939.704	-0.562586	3.38326e-05	0.000780773	LOC724784	NC_037643.1	9146329	9147848	-	1442	protein_coding	nuclear speckle splicing regulatory protein 1	-
552559	228.374	279.088	210.477	519.842	393.332	368.489	239.313	427.221	-0.836306	3.41293e-05	0.000784391	LOC552559	NC_037642.1	11952748	11953895	-	732	protein_coding	probable small nuclear ribonucleoprotein Sm D1	LSM
100359409	4229.58	4376.33	4151.22	5679.64	5428.19	5443.14	4252.38	5516.99	-0.375634	3.4165e-05	0.000784391	Cox6b1	NC_037646.1	7762983	7766728	-	1330	protein_coding	cytochrome c oxidase subunit VIb polypeptide 1	-
100577300	229.408	242.47	221.41	401.886	329.52	388.3	231.096	373.236	-0.692055	3.53788e-05	0.000809911	LOC100577300	NC_037640.1	2605936	2607726	+	1538	protein_coding	surfeit locus protein 6 homolog	-
411410	1271.04	956.023	1466.05	692.079	706.115	825.139	1231.04	741.111	0.732178	3.54839e-05	0.000809911	LOC411410	NC_037652.1	9345047	9356646	-	3167	protein_coding	protein transport protein Sec24B%2C transcript variant X1	-
726120	2165.94	2405.89	1970.83	3205.7	3156.07	2870.65	2180.89	3077.47	-0.496929	3.56281e-05	0.000809911	LOC726120	NC_037647.1	8325656	8326502	+	438	protein_coding	ATP synthase-coupling factor 6%2C mitochondrial	-
409779	754.359	831.325	856.485	599.176	375.548	465.564	814.056	480.096	0.76203	3.56394e-05	0.000809911	Fstl5	NC_037649.1	5142711	5200562	+	4532	protein_coding	follistatin-like 5%2C transcript variant X2	I-set
412408	292.443	333.519	291.569	558.465	441.452	469.527	305.844	489.815	-0.679478	3.57373e-05	0.000810077	LOC412408	NC_037642.1	6541228	6545014	-	3105	protein_coding	nuclear export mediator factor NEMF homolog%2C transcript variant X1	-
409801	1000.3	964.93	1432.33	1723.41	1854.73	3371.87	1132.52	2316.67	-1.03239	3.65736e-05	0.000826933	LOC409801	NC_037644.1	3017741	3023131	+	1979	protein_coding	esterase E4	COesterase
412708	858.729	773.924	739.857	1563.7	1346.33	1007.4	790.837	1305.81	-0.723527	3.6681e-05	0.000827268	LOC412708	NC_037640.1	2176749	2178358	+	1260	protein_coding	calcyclin-binding protein	-
551478	654.122	686.832	691.566	462.43	415.3	496.272	677.507	458.001	0.564703	3.72581e-05	0.000838166	LOC551478	NC_037640.1	10264513	10269622	-	2716	protein_coding	mediator of RNA polymerase II transcription subunit 15%2C transcript variant X2	-
727238	1174.94	1089.63	1057.85	815.255	791.895	782.544	1107.47	796.565	0.47518	3.87755e-05	0.000870111	LOC727238	NC_037651.1	10038827	10051419	+	10988	protein_coding	histone-lysine N-methyltransferase ash1%2C transcript variant X2	SET
113218520	7970.37	9418.71	7657.34	5832.05	6344.57	5506.54	8348.81	5894.39	0.502232	3.98711e-05	0.000892452	LOC113218520	NC_037639.1	15182822	15184469	+	1562	protein_coding	uncharacterized LOC113218520	-
724220	12.4004	32.6592	17.3119	36.5351	162.145	98.0657	20.7905	98.9152	-2.24982	4.09198e-05	0.000913637	LOC724220	NC_037643.1	10200737	10256162	-	6237	protein_coding	synaptotagmin-10	C2
107964934	79.5694	76.2048	70.1589	216.079	134.946	140.66	75.311	163.895	-1.1223	4.1641e-05	0.000926841	LOC107964934	NC_037646.1	10139072	10140895	+	1760	protein_coding	uncharacterized LOC107964934%2C transcript variant X2	-
412764	184.973	136.575	124.828	253.658	325.336	261.508	148.792	280.167	-0.914814	4.17227e-05	0.000926841	LOC412764	NC_037646.1	6934357	6946661	+	5083	protein_coding	MFS-type transporter SLC18B1	-
724803	137.438	161.317	114.805	223.386	248.971	308.065	137.853	260.141	-0.917904	4.18225e-05	0.000926841	LOC724803	NC_037650.1	4786042	4792308	+	3329	protein_coding	neprilysin-4%2C transcript variant X4	-
724756	1972.7	2300.99	1939.85	1530.3	1382.94	1495.75	2071.18	1469.66	0.494869	4.35094e-05	0.000959567	LOC724756	NC_037648.1	14814382	14815565	+	853	protein_coding	uncharacterized LOC724756	-
725306	1513.89	1408.3	1604.54	1109.62	1090.03	1101.51	1508.91	1100.39	0.455668	4.35162e-05	0.000959567	LOC725306	NC_037638.1	1831067	1839446	-	6283	protein_coding	TATA-binding protein-associated factor 172%2C transcript variant X2	SNF2_N
726080	315.177	359.251	270.613	521.93	467.605	517.074	315.014	502.203	-0.673793	4.36216e-05	0.000959567	LOC726080	NC_037641.1	2804352	2811550	+	4900	protein_coding	uncharacterized LOC726080%2C transcript variant X1	-
551673	1738.13	1818.03	1752.15	1354.93	1343.19	1240.18	1769.43	1312.77	0.430812	4.45979e-05	0.000976867	LOC551673	NC_037640.1	13551038	13581684	-	7312	protein_coding	serine/threonine-protein kinase tousled-like 2%2C transcript variant X5	Pkinase
550875	1777.39	1536.96	1727.55	2829.91	2508.54	2135.65	1680.63	2491.37	-0.567831	4.46663e-05	0.000976867	LOC550875	NC_037644.1	13475578	13476816	-	830	protein_coding	endothelial differentiation-related factor 1 homolog%2C transcript variant X2	HTH_3
726212	176.706	185.069	186.787	385.184	326.382	259.527	182.854	323.698	-0.823126	4.47362e-05	0.000976867	LOC726212	NC_037645.1	8567622	8570555	-	2372	protein_coding	25S rRNA (cytosine-C(5))-methyltransferase nop2	-
414014	1544.89	1411.27	1662.86	1065.78	1123.51	1124.29	1539.67	1104.53	0.479352	4.59584e-05	0.00100111	LOC414014	NC_037644.1	12110931	12117173	+	4128	protein_coding	cold shock domain-containing protein E1	CSD
552112	316.211	413.683	338.949	917.553	614.058	506.177	356.281	679.263	-0.930662	4.71809e-05	0.00102524	LOC552112	NC_037643.1	13209534	13213356	+	2782	protein_coding	RNA-binding protein 28	RRM_1
410956	849.429	684.853	942.133	1359.11	1174.77	1267.92	825.472	1267.26	-0.618089	4.77359e-05	0.00103064	LOC410956	NC_037640.1	5094733	5276343	-	11747	protein_coding	serine/threonine-protein kinase NLK%2C transcript variant X1	Pkinase
409268	887.664	892.684	933.022	524.018	646.487	659.715	904.457	610.073	0.567965	4.78003e-05	0.00103064	LOC409268	NC_037646.1	277110	287409	-	4531	protein_coding	uncharacterized LOC409268%2C transcript variant X1	RhoGAP
413488	1327.88	1161.88	1313.88	946.781	903.827	833.063	1267.88	894.557	0.503377	4.79408e-05	0.00103064	LOC413488	NC_037640.1	1971624	1976565	-	3675	protein_coding	protein vav%2C transcript variant X4	RhoGEF
413875	9627.9	11458.4	10420.9	16589	13654.7	14248.3	10502.4	14830.7	-0.497845	4.79466e-05	0.00103064	LOC413875	NC_037645.1	9476484	9477555	+	626	protein_coding	60S ribosomal protein L31%2C transcript variant X1	Ribosomal_L31e
412332	1782.56	1762.61	1706.59	1256.81	1376.66	1258.01	1750.59	1297.16	0.432464	4.82411e-05	0.00103064	LOC412332	NC_037644.1	4722736	4729199	+	4429	protein_coding	mediator of RNA polymerase II transcription subunit 23%2C transcript variant X2	-
102653857	86.803	125.688	103.872	203.553	175.744	245.659	105.454	208.319	-0.982087	4.82944e-05	0.00103064	LOC102653857	NC_037639.1	12595178	12595889	+	712	protein_coding	uncharacterized LOC102653857	-
551042	1997.5	1834.85	1880.62	3032.41	2429.03	2624.99	1904.33	2695.48	-0.501314	4.83115e-05	0.00103064	LOC551042	NC_037640.1	6252259	6253269	+	677	protein_coding	NADH dehydrogenase [ubiquinone] 1 alpha subcomplex subunit 6	-
552272	17505.3	19626.2	18295.1	28027.6	23618.8	24245	18475.5	25297.1	-0.453351	4.84369e-05	0.00103064	LOC552272	NC_037643.1	16795979	16797005	+	604	protein_coding	40S ribosomal protein S23	Ribosomal_S12
550715	4028.07	4340.7	4620.46	6439.57	5719.01	5615.5	4329.75	5924.69	-0.452331	4.8468e-05	0.00103064	LOC550715	NC_037647.1	251938	255423	-	892	protein_coding	60S ribosomal protein L12%2C transcript variant X2	-
724875	75.4359	84.1221	77.4481	154.491	138.085	161.462	79.002	151.346	-0.93817	4.93062e-05	0.00104597	LOC724875	NC_037638.1	10851542	10853414	-	1473	protein_coding	corepressor interacting with RBPJ 1	-
408957	1199.74	1323.19	1267.42	910.246	835.831	960.846	1263.45	902.307	0.485584	4.98689e-05	0.0010554	LOC408957	NC_037645.1	2718319	2751150	+	9562	protein_coding	uncharacterized LOC408957%2C transcript variant X7	-
726065	1035.44	1194.53	1322.08	733.834	690.423	882.591	1184.02	768.949	0.622791	5.20312e-05	0.00109856	LOC726065	NC_037649.1	8522724	8545176	-	10254	protein_coding	uncharacterized LOC726065%2C transcript variant X8	-
552244	3824.5	2769.1	3091.55	4750.61	5389.49	4493.19	3228.38	4877.76	-0.595488	5.22031e-05	0.00109959	LOC552244	NC_037643.1	15674499	15745022	+	4330	protein_coding	probable pathogenesis-related protein CaO19.6200%2C transcript variant X1	SCP
413096	1480.82	1254.9	1390.42	965.571	952.993	1024.24	1375.38	980.935	0.487406	5.32627e-05	0.00111927	LOC413096	NC_037648.1	16009314	16014171	+	4498	protein_coding	ubiquitin-protein ligase E3C%2C transcript variant X2	HECT
409748	4103.51	3511.36	4212.27	2659.76	2930.11	2927.11	3942.38	2838.99	0.473703	5.38853e-05	0.0011284	LOC409748	NC_037638.1	7090810	7145429	-	2958	protein_coding	protein kinase C and casein kinase substrate in neurons protein 1%2C transcript variant X7	SH3_1
724155	394.747	344.406	332.571	555.334	542.924	514.102	357.241	537.453	-0.589953	5.39498e-05	0.0011284	LOC724155	NC_037648.1	16073357	16074833	-	1366	protein_coding	probable peptide chain release factor C12orf65%2C mitochondrial	-
724267	173.606	198.924	169.475	330.904	321.151	263.49	180.668	305.182	-0.756171	5.45338e-05	0.00113795	LOC724267	NC_037646.1	7460188	7461533	-	1102	protein_coding	ribosomal RNA-processing protein 7 homolog A	RRM_1
100578246	358.579	340.447	329.838	636.755	492.711	497.262	342.955	542.243	-0.661076	5.49838e-05	0.00114466	LOC100578246	NC_037648.1	2805673	2827222	+	4284	protein_coding	myosin-7B%2C transcript variant X1	-
409091	4792.76	4094.27	4999.5	2809.03	3017.99	3612.58	4628.85	3146.53	0.556838	5.63302e-05	0.00116996	LOC409091	NC_037639.1	9535524	9587462	+	3156	protein_coding	neurotrimin	I-set
100576457	341.012	330.55	282.458	570.992	515.725	440.8	318.007	509.172	-0.679618	5.69378e-05	0.00117984	LOC100576457	NC_037653.1	1496832	1497717	+	636	protein_coding	probable ribosome biogenesis protein RLP24	-
413123	787.427	763.037	906.598	534.456	559.661	589.385	819.021	561.167	0.545757	5.72026e-05	0.00118258	LOC413123	NC_037649.1	5200084	5207543	-	4546	protein_coding	uncharacterized LOC413123%2C transcript variant X4	-
410741	6495.76	7526.46	6832.74	9047.14	9067.56	9840.25	6951.65	9318.31	-0.42272	5.85284e-05	0.00120402	LOC410741	NC_037638.1	7001567	7036813	-	5438	protein_coding	proton-coupled amino acid transporter-like protein pathetic%2C transcript variant X2	-
411607	664.456	640.318	680.632	981.229	997.975	853.865	661.802	944.356	-0.512574	5.8535e-05	0.00120402	LOC411607	NC_037653.1	7166728	7168206	+	715	protein_coding	pterin-4-alpha-carbinolamine dehydratase	-
408501	3504.15	3359.94	3374	2583.55	2646.62	2679.47	3412.7	2636.55	0.372189	5.86439e-05	0.00120402	LOC408501	NC_037651.1	10640611	10645204	+	3328	protein_coding	serine/threonine-protein kinase/endoribonuclease IRE1%2C transcript variant X1	Pkinase
113219221	383.38	222.676	968.557	113.781	78.4572	70.3299	524.871	87.5226	2.58466	5.98721e-05	0.00122366	LOC113219221	NC_037651.1	4882156	4885996	-	1812	protein_coding	esterase E4-like	COesterase
412077	760.559	757.099	707.056	479.132	485.388	561.649	741.571	508.723	0.543068	5.99113e-05	0.00122366	LOC412077	NC_037639.1	6923498	6926753	+	2559	protein_coding	SWI/SNF-related matrix-associated actin-dependent regulator of chromatin subfamily E member 1	HMG_box
411157	368.913	325.602	363.55	228.605	229.095	218.914	352.688	225.538	0.645232	6.00113e-05	0.00122366	LOC411157	NC_037643.1	11347100	11859056	+	17847	protein_coding	fat-like cadherin-related tumor suppressor homolog%2C transcript variant X3	Cadherin
551830	1511.82	1474.61	1692.01	948.869	1195.69	1076.74	1559.48	1073.77	0.538583	6.01626e-05	0.00122395	LOC551830	NC_037642.1	7191038	7204264	-	6790	protein_coding	ral GTPase-activating protein subunit alpha-1%2C transcript variant X1	-
409409	3552.72	2408.86	2544.85	4742.26	11660.8	8772.42	2835.48	8391.84	-1.56542	6.1032e-05	0.00123881	LOC409409	NC_037646.1	11401222	11409255	-	2206	protein_coding	serine/threonine-protein kinase dyf-5%2C transcript variant X4	Pkinase
408361	14348.3	14822.3	12011.7	10430.3	9897.11	9077.51	13727.5	9801.63	0.485951	6.24734e-05	0.0012641	LOC408361	NC_037648.1	12930064	12942503	-	2902	protein_coding	alpha-tocopherol transfer protein-like%2C transcript variant X2	-
552572	4976.7	5676.76	5220	9988.7	8092.6	6553.56	5291.15	8211.62	-0.634042	6.25609e-05	0.0012641	LOC552572	NC_037642.1	508241	512059	+	1334	protein_coding	eukaryotic translation initiation factor 5A%2C transcript variant X2	-
807702	14293.6	18065.5	15447.7	37669.8	27762.3	19511.1	15935.6	28314.4	-0.829274	6.31905e-05	0.00127394	ND4	NC_001566.1	8644	9987	-	1344	protein_coding	PF00361:Proton-conducting membrane transporter	-
727180	896.964	1009.47	969.468	619.009	664.271	725.092	958.633	669.457	0.517883	6.33524e-05	0.00127432	LOC727180	NC_037643.1	4834351	4840286	-	4241	protein_coding	Fanconi anemia group D2 protein%2C transcript variant X2	-
412574	413.347	520.568	487.467	280.798	323.244	301.131	473.794	301.724	0.65148	6.35729e-05	0.00127589	LOC412574	NC_037641.1	12841261	12846721	-	4491	protein_coding	PR domain zinc finger protein 10%2C transcript variant X2	-
725150	1017.87	1001.55	934.844	700.43	682.054	741.931	984.753	708.139	0.475291	6.41172e-05	0.00128334	LOC725150	NC_037638.1	10878808	10889956	-	4697	protein_coding	uncharacterized LOC725150	Pkinase_Tyr
408583	330.678	300.86	492.023	615.878	642.303	711.224	374.521	656.468	-0.808519	6.42317e-05	0.00128334	LOC408583	NC_037638.1	17554931	17577111	-	2536	protein_coding	tropomyosin%2C transcript variant X4	-
551130	338.945	591.824	593.161	271.404	229.095	294.197	507.977	264.899	0.939719	6.53851e-05	0.00130347	LOC551130	NC_037644.1	3629560	3685688	+	11686	protein_coding	protein tincar%2C transcript variant X2	-
725279	848.396	473.063	587.694	332.991	314.875	385.329	636.384	344.398	0.885121	6.56258e-05	0.00130535	LOC725279	NC_037638.1	10908020	10909835	-	1487	protein_coding	zinc finger protein 271	zf-AD
408664	864.93	910.498	997.714	1400.86	1238.58	1262.97	924.381	1300.8	-0.492369	6.60095e-05	0.00131007	LOC408664	NC_037639.1	14258499	14279228	+	8587	protein_coding	homeodomain-interacting protein kinase 2%2C transcript variant X8	-
726504	462.949	436.445	468.333	700.43	622.427	649.809	455.909	657.555	-0.528214	6.668e-05	0.00132044	LOC726504	NC_037645.1	1902017	1905929	+	2029	protein_coding	histone PARylation factor 1%2C transcript variant X7	-
807696	2077.07	1728.96	1160.81	3125.32	3041	2469.47	1655.61	2878.6	-0.798301	6.96289e-05	0.00137561	ATP6	NC_001566.1	4584	5264	+	681	protein_coding	-	-
100191002	3156.94	4241.73	3311.13	5145.19	5459.57	5029.09	3569.94	5211.28	-0.545733	6.9819e-05	0.00137561	Rpl41	NC_037648.1	12183567	12184247	+	320	protein_coding	ribosomal protein L41	-
100576896	45.4682	30.6798	30.9792	81.4211	78.4572	113.915	35.7091	91.2643	-1.35797	6.99282e-05	0.00137561	LOC100576896	NC_037639.1	2001373	2022600	-	3346	protein_coding	uncharacterized LOC100576896%2C transcript variant X2	-
726683	2375.71	2078.31	2500.21	1648.26	1758.49	1433.34	2318.08	1613.36	0.523089	7.19074e-05	0.00141144	LOC726683	NC_037642.1	13606302	13622048	+	11440	protein_coding	myosin-VIIa%2C transcript variant X3	Myosin_head
408951	5750.7	5487.73	5353.03	8415.6	6825.78	7472.8	5530.49	7571.39	-0.453189	7.41921e-05	0.00145309	LOC408951	NC_037644.1	2329917	2337531	+	3458	protein_coding	14-3-3 protein epsilon	-
726562	1339.25	1394.45	1263.77	730.702	849.43	1039.1	1332.49	873.077	0.609524	7.44976e-05	0.00145588	LOC726562	NC_037638.1	20548270	20555509	-	4632	protein_coding	phosphoinositide 3-kinase regulatory subunit 4%2C transcript variant X1	Pkinase
413583	1245.21	1175.73	1128.01	812.123	896.504	866.742	1182.98	858.457	0.462338	7.52103e-05	0.0014666	LOC413583	NC_037648.1	16053809	16062901	+	5160	protein_coding	uncharacterized LOC413583%2C transcript variant X1	RhoGEF
100578191	381.313	378.055	328.015	590.825	558.615	498.253	362.461	549.231	-0.60008	7.64116e-05	0.00148678	LOC100578191	NC_037642.1	7412217	7413523	-	648	protein_coding	uncharacterized LOC100578191%2C transcript variant X1	-
724510	3339.85	3326.29	3381.29	2626.35	2629.88	2588.34	3349.14	2614.86	0.357097	8.01185e-05	0.00155552	LOC724510	NC_037640.1	3243216	3250132	-	4669	protein_coding	neuropathy target esterase sws%2C transcript variant X2	cNMP_binding
727393	1864.2	1875.43	1665.59	2393.57	2379.87	2430.84	1801.74	2401.43	-0.414767	8.03893e-05	0.00155739	LOC727393	NC_037639.1	155233	157225	+	884	protein_coding	putative SERF-like protein	-
726254	3325.38	2638.47	3353.96	1978.12	2283.63	2187.16	3105.93	2149.63	0.53096	8.11098e-05	0.00156721	LOC726254	NC_037641.1	11213998	11227021	-	9286	protein_coding	E3 ubiquitin-protein ligase HECTD1%2C transcript variant X8	HECT
725703	343.078	278.098	348.972	498.965	463.42	586.413	323.383	516.266	-0.674961	8.12471e-05	0.00156721	LOC725703	NC_037641.1	11938838	11940730	+	1268	protein_coding	uncharacterized LOC725703	-
409555	10110.5	15072.7	16916.5	5272.54	7117.64	9933.36	14033.2	7441.18	0.915238	8.3251e-05	0.0016024	Mrjp7	NC_037648.1	2307856	2311141	+	1433	protein_coding	major royal jelly protein 7	-
413995	86.803	103.916	123.006	156.579	220.726	319.952	104.575	232.419	-1.15138	8.40534e-05	0.00161437	LOC413995	NC_037647.1	5927513	5933139	+	2255	protein_coding	sensory neuron membrane protein 1%2C transcript variant X2	-
724634	3540.32	2759.21	3094.28	2275.62	2033.61	2285.23	3131.27	2198.15	0.510332	8.63279e-05	0.00165449	LOC724634	NC_037638.1	6504609	6520332	-	11915	protein_coding	golgin subfamily B member 1%2C transcript variant X7	-
552044	701.657	783.82	694.299	394.579	450.867	550.753	726.592	465.4	0.642088	8.69072e-05	0.00166203	LOC552044	NC_037639.1	12621039	12627319	+	3778	protein_coding	uncharacterized LOC552044%2C transcript variant X2	-
100577332	265.576	311.747	238.722	467.649	417.392	410.093	272.015	431.712	-0.666954	8.80936e-05	0.00168112	LOC100577332	NC_037645.1	7989376	8073457	-	9774	protein_coding	GATA-binding factor C%2C transcript variant X3	-
725308	542.519	484.939	626.874	757.843	864.075	859.808	551.444	827.242	-0.584553	8.83512e-05	0.00168244	LOC725308	NC_037638.1	15879321	15879808	-	488	protein_coding	histone H2A	Histone
724402	1089.17	1171.77	1025.05	1628.42	1407	1531.41	1095.33	1522.28	-0.475077	8.88473e-05	0.00168829	LOC724402	NC_037640.1	240543	252414	-	9614	protein_coding	uncharacterized LOC724402%2C transcript variant X3	PHD
726483	856.663	834.294	840.995	586.65	592.09	644.856	843.984	607.865	0.47317	9.09586e-05	0.00172286	LOC726483	NW_020555859.1	427951	435037	+	3083	protein_coding	isoleucine--tRNA ligase%2C mitochondrial%2C transcript variant X2	-
725467	2518.32	2131.75	2498.38	1848.68	1594.25	1666.13	2382.82	1703.02	0.484626	9.11538e-05	0.00172286	LOC725467	NC_037651.1	8353067	8357271	+	3098	protein_coding	cullin-2%2C transcript variant X1	Cullin
724899	1173.91	997.589	968.557	1377.9	1526.25	1559.15	1046.68	1487.76	-0.507806	9.12677e-05	0.00172286	LOC724899	NC_037650.1	4863192	4864707	-	1388	protein_coding	lysozyme	-
411011	242.842	212.78	254.212	430.07	330.566	392.263	236.611	384.3	-0.699387	9.14385e-05	0.00172286	LOC411011	NC_037641.1	11179835	11196776	-	4016	protein_coding	guanine nucleotide-binding protein G(s) subunit alpha	G-alpha
409093	1359.91	1354.86	1436.89	2021.96	1841.13	1758.25	1383.89	1873.78	-0.436985	9.3306e-05	0.00175435	LOC409093	NC_037638.1	11868707	11875858	+	5124	protein_coding	flocculation protein FLO11%2C transcript variant X1	Chromo
102656021	1031.3	992.641	946.689	706.693	630.796	756.79	990.211	698.093	0.503833	9.38481e-05	0.00176083	LOC102656021	NC_037642.1	10710271	10714655	-	3536	protein_coding	DDB1- and CUL4-associated factor 5%2C transcript variant X2	-
408319	646.889	768.975	653.298	476	471.789	475.47	689.721	474.42	0.539762	9.71092e-05	0.0018182	LOC408319	NC_037648.1	14793998	14802917	-	5040	protein_coding	lethal(3)malignant brain tumor-like protein 3%2C transcript variant X2	MBT
726416	233.541	253.356	247.834	150.316	140.177	157.499	244.91	149.331	0.713613	9.91565e-05	0.00185265	LOC726416	NC_037652.1	3691781	3696421	-	3776	protein_coding	coiled-coil domain-containing protein 186	-
410353	4.13347	1.97934	2.73346	24.0088	12.5531	41.6036	2.94876	26.0552	-3.15128	0.000101794	0.00189796	LOC410353	NC_037649.1	46221	576852	+	7653	protein_coding	CUGBP Elav-like family member 4%2C transcript variant X11	RRM_1
408453	1104.67	1220.27	1002.27	1432.18	1607.85	1766.17	1109.07	1602.07	-0.530944	0.000103219	0.00192052	LOC408453	NC_037651.1	5803486	5805199	+	1714	protein_coding	cytochrome P450 9e2	p450
408354	1043.7	882.788	1129.83	555.334	700.884	727.073	1018.77	661.097	0.623894	0.000106032	0.00196875	LOC408354	NC_037648.1	12447016	12496655	+	4913	protein_coding	nuclear factor of activated T-cells 5%2C transcript variant X2	RHD
551884	3296.45	2744.36	2708.86	2215.07	2063.95	2010.84	2916.56	2096.62	0.476073	0.000107574	0.00199325	LOC551884	NC_037649.1	8564119	8570184	+	2829	protein_coding	tetratricopeptide repeat protein 7B%2C transcript variant X4	-
725947	183.94	211.79	171.297	334.035	347.304	268.442	189.009	316.594	-0.744265	0.000108915	0.00201193	LOC725947	NC_037638.1	22593637	22594369	+	462	protein_coding	U6 snRNA-associated Sm-like protein LSm6	-
727327	941.399	921.385	855.574	1445.75	1329.59	1134.19	906.119	1303.18	-0.524305	0.000109033	0.00201193	Tom7	NC_037651.1	10486160	10486552	-	165	protein_coding	translocase of outer membrane 7	-
100577341	854.596	983.734	833.706	1512.55	1253.22	1178.77	890.679	1314.85	-0.561903	0.000110018	0.00202593	LOC100577341	NC_037644.1	3512949	3513823	-	662	protein_coding	uncharacterized LOC100577341	-
410435	14943.5	10901.2	11892.4	24063.1	16748	18531.4	12579.1	19780.8	-0.6531	0.000111762	0.00205381	5-HT1	NC_037650.1	4679854	4786005	+	4495	protein_coding	serotonin receptor%2C transcript variant X1	-
726231	6230.18	5587.69	6213.16	4536.62	4796.35	4437.72	6010.34	4590.23	0.388919	0.000118703	0.00217687	LOC726231	NC_037639.1	14750619	14812979	-	12850	protein_coding	GRB2-associated-binding protein 2%2C transcript variant X2	-
725928	1401.25	1454.82	1469.69	890.413	893.366	1166.88	1441.92	983.554	0.551646	0.00011933	0.00218388	LOC725928	NC_037653.1	3082662	3131948	-	6730	protein_coding	dedicator of cytokinesis protein 3%2C transcript variant X1	Ded_cyto
410479	13.4338	33.6489	30.0681	66.8071	78.4572	80.2356	25.7169	75.1666	-1.54266	0.000120039	0.00219237	LOC410479	NC_037651.1	3494124	3895706	-	2445	protein_coding	zwei Ig domain protein zig-8	I-set
551125	7271.82	7563.07	7456.89	10896.9	8971.32	9926.43	7430.59	9931.53	-0.418531	0.000121625	0.00221405	LOC551125	NC_037640.1	10171859	10173007	+	557	protein_coding	40S ribosomal protein S15Aa	-
726411	27.901	137.564	34.6239	8.35088	9.41486	16.8396	66.6964	11.5351	2.52827	0.000121722	0.00221405	LOC726411	NC_037645.1	8614427	8615400	-	819	protein_coding	immunoglobulin domain-containing protein oig-4	I-set
409273	1334.08	1275.69	1508.87	848.658	1054.46	958.864	1372.88	953.996	0.525386	0.00012352	0.00224219	LOC409273	NC_037645.1	6508532	6519744	+	4201	protein_coding	midnolin-A%2C transcript variant X1	ubiquitin
100302106	7373.09	7491.82	7644.58	10196.4	9215.06	9448.98	7503.16	9620.15	-0.358532	0.000126348	0.00228887	LOC100302106	NC_037648.1	2610971	2612176	-	935	protein_coding	uncharacterized LOC100302106%2C transcript variant 2	-
406102	50.6351	19.7934	28.2458	224.43	100.425	3601.69	32.8914	1308.85	-5.31482	0.000126758	0.00229164	Obp1	NC_037639.1	14654212	14655874	-	559	protein_coding	odorant binding protein 1	-
107964792	201.507	210.8	206.832	331.948	339.981	293.206	206.38	321.712	-0.639959	0.000128362	0.00231596	LOC107964792	NC_037645.1	2294276	2295187	-	584	protein_coding	coiled-coil-helix-coiled-coil-helix domain-containing protein 7	-
412617	494.984	468.115	463.777	294.369	282.446	357.593	475.625	311.469	0.60986	0.000129915	0.00233926	LOC412617	NC_037651.1	6641817	6644712	-	2212	protein_coding	lipoma-preferred partner homolog%2C transcript variant X2	LIM
406099	4999.44	5565.92	5314.76	8011.63	6478.47	7193.46	5293.37	7227.85	-0.449355	0.000130952	0.00235318	RpL32	NC_037648.1	10035231	10036482	-	739	protein_coding	ribosomal protein L32%2C transcript variant X1	-
410052	6147.51	3959.68	5537.99	3251.62	3406.09	3505.6	5215.06	3387.77	0.62232	0.000132971	0.00238467	Syt20	NC_037653.1	1767494	1778077	-	3000	protein_coding	synaptotagmin 20	C2
411113	1131.54	1577.54	1239.17	2116.95	1849.5	1923.67	1316.08	1963.37	-0.577037	0.000133608	0.00239129	LOC411113	NC_037642.1	10204340	10344216	+	10940	protein_coding	solute carrier family 12 member 4%2C transcript variant X1	-
727483	839.095	917.426	733.479	1281.86	1289.84	1071.79	830	1214.5	-0.549372	0.00013444	0.00240137	LOC727483	NC_037641.1	5505958	5508205	+	529	protein_coding	protein stunted%2C transcript variant X1	-
410718	7395.82	6561.53	7355.75	5288.2	5480.5	5586.77	7104.36	5451.82	0.381961	0.000135741	0.00241976	LOC410718	NC_037638.1	12625417	13027097	+	10135	protein_coding	puratrophin-1%2C transcript variant X3	RhoGEF
410380	802.927	491.867	909.332	1691.05	1078.52	1324.38	734.709	1364.65	-0.89304	0.000136851	0.00243469	LOC410380	NC_037649.1	11248840	11265289	+	2826	protein_coding	neprilysin-2%2C transcript variant X1	-
726295	8642.06	10587.5	9036.83	13267.5	12365.9	12575.2	9422.13	12736.2	-0.434803	0.00013729	0.0024364	LOC726295	NC_037639.1	6975591	6976459	-	511	protein_coding	40S ribosomal protein S27%2C transcript variant X1	-
725246	1336.15	1695.31	1469.69	1032.38	1110.95	817.214	1500.38	986.849	0.604737	0.000137492	0.0024364	LOC725246	NC_037649.1	964272	982970	-	8032	protein_coding	uncharacterized LOC725246%2C transcript variant X2	-
411931	277.976	335.499	275.169	427.983	469.697	453.678	296.215	450.452	-0.605009	0.000138657	0.00244988	LOC411931	NC_037640.1	8176649	8178705	-	1852	protein_coding	ELMO domain-containing protein C	-
410154	351.345	496.815	469.244	258.877	265.708	286.273	439.135	270.286	0.700605	0.000138802	0.00244988	LOC410154	NC_037648.1	14807228	14821153	+	5469	protein_coding	uncharacterized LOC410154%2C transcript variant X1	I-set
724545	646.889	594.793	610.473	424.851	444.591	442.781	617.385	437.408	0.496944	0.00013959	0.00245894	LOC724545	NC_037648.1	16065612	16073632	+	6564	protein_coding	uncharacterized LOC724545%2C transcript variant X1	-
100578068	346.179	156.368	226.877	512.535	401.701	574.526	243.141	496.254	-1.03032	0.00014225	0.00250086	LOC100578068	NC_037647.1	3001795	3046330	-	7745	protein_coding	lateral signaling target protein 2 homolog	-
551140	1241.08	1055.98	1259.22	1647.21	1725.01	1553.2	1185.42	1641.81	-0.469698	0.000145048	0.00254504	LOC551140	NC_037648.1	6878324	6883950	+	3119	protein_coding	signal transducing adapter molecule 1	SH3_1
409941	1272.08	1170.78	1234.61	835.088	940.44	924.195	1225.82	899.908	0.445789	0.000145628	0.0025502	LOC409941	NC_037648.1	15356667	15360384	+	2991	protein_coding	zinc finger FYVE domain-containing protein 1	FYVE
107965288	908.331	924.354	814.572	1286.04	1147.57	1208.49	882.419	1214.03	-0.460636	0.000147309	0.0025746	LOC107965288	NC_037648.1	6397598	6402098	+	418	protein_coding	probable protein BRICK1-B	-
551992	1105.7	1150.99	1123.45	1857.03	1866.23	1339.24	1126.72	1687.5	-0.582561	0.000148924	0.00259773	LOC551992	NC_037639.1	9667044	9669172	-	1191	protein_coding	rRNA 2'-O-methyltransferase fibrillarin%2C transcript variant X1	-
552605	938.299	1003.53	1043.27	630.492	695.654	774.62	995.033	700.255	0.506807	0.000150177	0.00261449	LOC552605	NC_037644.1	12132132	12137281	+	3564	protein_coding	lisH domain and HEAT repeat-containing protein KIAA1468 homolog%2C transcript variant X1	-
410307	799.827	748.192	776.303	543.851	527.232	594.337	774.774	555.14	0.480572	0.000150911	0.00262214	LOC410307	NC_037648.1	9824100	9833433	-	6562	protein_coding	angiomotin-like protein 1%2C transcript variant X1	-
408889	6014.21	5156.19	6913.84	3991.72	4403.02	4369.37	6028.08	4254.7	0.502701	0.000157631	0.0027336	LOC408889	NC_037643.1	8472416	8480196	-	5113	protein_coding	large proline-rich protein BAG6%2C transcript variant X2	ubiquitin
410233	6134.08	5865.79	7209.05	3734.93	3117.37	5117.25	6402.97	3989.85	0.682366	0.000159522	0.00275804	LOC410233	NC_037647.1	6966442	7036792	-	7442	protein_coding	extracellular sulfatase SULF-1 homolog%2C transcript variant X1	-
494511	14.4672	361.23	39.1796	5.2193	5.23048	2.97169	138.292	4.47382	4.95146	0.000159658	0.00275804	Gat-1B	NC_037643.1	1838798	1844151	-	2438	protein_coding	GABA neurotransmitter transporter-1B%2C transcript variant X1	SNF
410710	5342.52	5364.02	6618.62	2883.14	3885.2	4372.34	5775.05	3713.56	0.637032	0.000160124	0.00276075	LOC410710	NC_037638.1	15619728	15633525	-	3879	protein_coding	zinc transporter ZIP13 homolog%2C transcript variant X1	-
551005	12106.9	8081.66	9127.94	6553.36	6273.44	6734.83	9772.18	6520.54	0.583637	0.000162219	0.00279149	LOC551005	NC_037652.1	1370111	1421934	-	5530	protein_coding	hexokinase type 2%2C transcript variant X2	-
408542	211.841	327.581	239.634	108.561	141.223	159.481	259.685	136.422	0.928082	0.00016293	0.00279833	LOC408542	NC_037652.1	4357972	4360267	+	2051	protein_coding	uncharacterized LOC408542%2C transcript variant X1	-
100576413	582.82	775.903	544.87	1173.3	894.412	969.761	634.531	1012.49	-0.674351	0.0001644	0.00281815	LOC100576413	NC_037642.1	9513423	9528274	-	13811	protein_coding	uncharacterized protein PF11_0213%2C transcript variant X1	-
409327	647.922	613.597	707.056	1020.9	842.107	951.931	656.191	938.311	-0.515632	0.000166162	0.0028429	LOC409327	NC_037638.1	1770239	1789102	+	4891	protein_coding	uncharacterized LOC409327%2C transcript variant X1	-
724946	101.27	63.339	94.76	163.886	149.592	211.98	86.4564	175.153	-1.01918	0.000167119	0.0028538	LOC724946	NC_037650.1	10541731	10546300	+	2509	protein_coding	cytochrome P450 6a14-like	p450
551533	3821.4	4002.23	4251.45	5755.85	4938.62	5338.14	4025.03	5344.2	-0.408885	0.000167468	0.00285431	LOC551533	NC_037650.1	2797186	2798696	+	867	protein_coding	pyridoxine/pyridoxamine 5'-phosphate oxidase	Pyridox_oxidase
409552	10954.7	12101.7	11735.7	18844.8	14575.3	15156.6	11597.4	16192.2	-0.481483	0.000168777	0.00287113	LOC409552	NC_037647.1	9391860	9393150	+	693	protein_coding	40S ribosomal protein S10%2C transcript variant X1	-
100576972	443.315	514.629	487.467	286.018	304.414	358.584	481.804	316.338	0.606653	0.000173037	0.00293801	LOC100576972	NC_037645.1	7802091	7806349	+	3239	protein_coding	uncharacterized LOC100576972%2C transcript variant X1	-
411753	615.888	577.969	558.537	373.702	398.563	438.819	584.131	403.695	0.532314	0.00017388	0.00294672	LOC411753	NC_037638.1	24671833	24682142	-	3358	protein_coding	TBC1 domain family member 25	TBC
408793	1074.7	1057.96	1138.94	851.79	795.033	764.714	1090.54	803.846	0.440385	0.000175476	0.00296813	LOC408793	NC_037641.1	11145328	11168624	-	4466	protein_coding	histone acetyltransferase KAT7%2C transcript variant X2	-
724494	879.397	935.24	865.596	1130.5	1223.93	1289.71	893.411	1214.72	-0.443446	0.000176091	0.00297291	LOC724494	NC_037647.1	11424810	11430693	-	1198	protein_coding	methionine-R-sulfoxide reductase B1%2C transcript variant X6	-
409655	4130.37	2747.33	4212.27	5951.05	5056.83	6742.76	3696.66	5916.88	-0.67861	0.00017685	0.0029801	LOC409655	NC_037653.1	4968147	5078983	+	21772	protein_coding	sorbin and SH3 domain-containing protein 1%2C transcript variant X1	PDZ
551799	214.941	275.129	374.484	109.605	84.7338	187.216	288.185	127.185	1.17957	0.000179353	0.00301658	LOC551799	NC_037653.1	4611520	4633560	+	5423	protein_coding	putative mediator of RNA polymerase II transcription subunit 26%2C transcript variant X2	-
100578218	1166.67	1150	1204.55	1487.5	1532.53	1631.46	1173.74	1550.5	-0.40161	0.000181655	0.00304955	LOC100578218	NC_037652.1	7452271	7453184	-	770	protein_coding	NADH dehydrogenase [ubiquinone] 1 alpha subcomplex assembly factor 2%2C transcript variant X2	Complex1_17_2kD
726316	3885.47	3429.21	3355.78	5132.66	4904.1	4391.16	3556.82	4809.31	-0.43531	0.000184743	0.00309557	LOC726316	NC_037638.1	2492814	2493891	-	563	protein_coding	cytochrome b-c1 complex subunit 6%2C mitochondrial	-
724779	29319.8	22743.7	31891.3	18445	15987.5	21271.3	27984.9	18567.9	0.591832	0.000185801	0.00310747	LOC724779	NC_037640.1	9906294	9916267	+	4558	protein_coding	protein artichoke%2C transcript variant X1	-
724993	1401.25	1337.05	1300.22	983.316	879.767	1065.85	1346.17	976.309	0.46308	0.000186541	0.00311401	LOC724993	NC_037638.1	25708094	25710539	-	1174	protein_coding	uncharacterized LOC724993	-
409713	9690.93	9573.1	9512.45	6902	6864.48	8071.1	9592.16	7279.2	0.398022	0.000188316	0.0031338	LOC409713	NC_037652.1	7854613	7869534	-	6363	protein_coding	protein hu-li tai shao%2C transcript variant X3	Aldolase_II
408401	1035.44	1146.04	1121.63	819.43	842.107	778.582	1101.04	813.373	0.437193	0.000188428	0.0031338	LOC408401	NC_037650.1	2857957	2862610	+	3833	protein_coding	protein brunelleschi	-
409200	1358.88	1343.97	1726.64	827.781	913.242	1137.17	1476.5	959.396	0.622008	0.000189017	0.00313775	LOC409200	NC_037652.1	1566184	1574493	-	4709	protein_coding	uncharacterized protein DDB_G0289975%2C transcript variant X7	RRM_1
409053	624.155	569.061	586.783	838.22	811.77	790.469	593.333	813.486	-0.455423	0.000189544	0.00314066	LOC409053	NC_037638.1	5631807	5645626	-	6813	protein_coding	protein PF14_0175%2C transcript variant X2	-
408316	660.323	670.008	611.384	467.649	444.591	473.489	647.238	461.91	0.48624	0.000191316	0.00316416	LOC408316	NC_037648.1	14176486	14184439	-	7263	protein_coding	uncharacterized LOC408316	HLH
727185	2132.87	2340.57	1945.31	1510.47	1436.29	1685.94	2139.59	1544.23	0.470169	0.000192304	0.00317461	LOC727185	NC_037651.1	9964658	9979982	+	12915	protein_coding	serine/threonine-protein kinase SMG1%2C transcript variant X2	PI3_PI4_kinase
408616	708.891	740.275	704.322	516.711	547.108	457.64	717.829	507.153	0.501551	0.000198627	0.00327294	LOC408616	NC_037638.1	4829148	5010980	-	7096	protein_coding	transcriptional enhancer factor TEF-1%2C transcript variant X2	TEA
725128	4021.87	3517.29	3971.72	5837.27	4769.15	5134.09	3836.96	5246.83	-0.451467	0.000200043	0.00329021	LOC725128	NC_037642.1	10691931	10699782	-	1235	protein_coding	uncharacterized LOC725128	-
410485	1446.72	1541.91	1408.64	1181.65	997.975	1030.18	1465.76	1069.94	0.454118	0.000202488	0.00332431	LOC410485	NC_037651.1	5105365	5110406	+	3168	protein_coding	transmembrane and TPR repeat-containing protein CG4050	-
411348	6016.27	6485.32	6163.96	4888.4	5057.87	4577.39	6221.85	4841.22	0.362024	0.000203161	0.00332924	LOC411348	NC_037639.1	4839190	4897530	-	5449	protein_coding	thyroid receptor-interacting protein 11%2C transcript variant X2	-
724761	70.2691	174.182	55.5804	32.3597	35.5673	16.8396	100.011	28.2555	1.8249	0.000208659	0.00341307	LOC724761	NC_037638.1	14429465	14435858	+	4293	protein_coding	uncharacterized LOC724761	-
412074	2176.27	1158.91	1087.01	835.088	439.36	831.082	1474.06	701.843	1.07023	0.000209464	0.00341997	LOC412074	NC_037651.1	6595800	6606900	-	4249	protein_coding	probable cation-transporting ATPase 13A3%2C transcript variant X2	E1-E2_ATPase
408618	380.28	247.418	339.86	542.807	463.42	611.177	322.519	539.135	-0.741674	0.000210666	0.00343331	LOC408618	NC_037638.1	3993015	4375035	-	5541	protein_coding	furin-like protease 2%2C transcript variant X2	Peptidase_S8
410108	284.176	288.984	305.237	167.018	197.712	196.131	292.799	186.954	0.647315	0.000218078	0.00354765	LOC410108	NC_037648.1	14909381	14917608	+	5540	protein_coding	zinc finger protein 91%2C transcript variant X1	-
551144	614.854	536.402	635.074	878.93	772.019	897.45	595.444	849.466	-0.512504	0.000218561	0.00354903	LOC551144	NC_037648.1	2444116	2477655	-	3267	protein_coding	uncharacterized LOC551144%2C transcript variant X2	-
410688	1316.51	1255.89	1333.93	1017.76	993.791	924.195	1302.11	978.583	0.412309	0.000223783	0.00362299	LOC410688	NC_037638.1	19436838	19443893	+	3908	protein_coding	RNA-binding protein 5%2C transcript variant X1	G-patch
408821	10655.1	10844.8	11224.5	8802.87	7560.13	8697.14	10908.1	8353.38	0.384973	0.000223927	0.00362299	LOC408821	NC_037642.1	13645067	13661108	+	7533	protein_coding	uncharacterized LOC408821%2C transcript variant X1	FH2
724223	918.665	1077.75	909.332	656.588	707.161	711.224	968.583	691.658	0.485633	0.00022512	0.00363571	LOC724223	NC_037644.1	13499262	13504401	-	3683	protein_coding	hamartin%2C transcript variant X1	-
410341	514.618	523.537	514.802	780.808	821.185	644.856	517.652	748.95	-0.532566	0.00022952	0.00370008	LOC410341	NC_037648.1	13045937	13211347	-	5636	protein_coding	RNA pseudouridylate synthase domain-containing protein 2%2C transcript variant X1	-
100577669	8092.31	7442.33	7097.89	5207.82	5459.57	6208.85	7544.18	5625.41	0.423302	0.000232118	0.00373522	LOC100577669	NC_037643.1	9677279	9694376	-	5738	protein_coding	uncharacterized LOC100577669%2C transcript variant X3	-
726779	167.406	199.914	180.409	278.711	324.29	271.414	182.576	291.472	-0.674303	0.000233059	0.00374362	LOC726779	NC_037638.1	11809357	11823112	-	703	protein_coding	39S ribosomal protein L33%2C mitochondrial%2C transcript variant X1	-
677673	1025.1	1277.67	1091.56	1468.71	1582.74	1860.28	1131.44	1637.24	-0.533211	0.000242091	0.00387715	Obp14	NC_037652.1	1924191	1926002	+	550	protein_coding	odorant binding protein 14	-
552632	8620.36	10180.8	9179.88	14607.8	11577.1	12480.1	9327	12888.3	-0.466568	0.000242241	0.00387715	LOC552632	NC_037651.1	8277568	8278703	-	607	protein_coding	60S ribosomal protein L22	-
413208	2932.7	2554.34	2972.18	2077.28	1723.97	2205.98	2819.74	2002.41	0.493754	0.000242728	0.003878	LOC413208	NC_037639.1	15669049	15674657	-	2333	protein_coding	rab11 family-interacting protein 2%2C transcript variant X1	C2
727128	7746.13	9351.41	7373.06	12770.6	10291.5	11474.7	8156.87	11512.3	-0.497107	0.000243916	0.00389003	LOC727128	NC_037651.1	9943789	9944869	+	521	protein_coding	60S ribosomal protein L34	-
724178	191.173	175.172	295.214	329.86	428.899	449.715	220.52	402.825	-0.867717	0.000248658	0.00395858	LOC724178	NC_037646.1	10659971	10668214	-	5059	protein_coding	uncharacterized LOC724178	-
411466	1282.41	1267.77	1217.3	824.65	999.022	927.166	1255.83	916.946	0.453594	0.000249606	0.00396661	LOC411466	NC_037652.1	628194	659504	+	19136	protein_coding	histone-lysine N-methyltransferase 2C%2C transcript variant X7	FYRC
726107	121.938	131.626	113.894	203.553	213.404	192.169	122.486	203.042	-0.729605	0.000250144	0.00396809	LOC726107	NC_037642.1	8519073	8521678	-	1810	protein_coding	probable glutamate carboxypeptidase LAMP1%2C transcript variant X5	-
410772	198.407	231.583	217.766	117.956	139.131	133.726	215.919	130.271	0.729163	0.000255535	0.00404642	LOC410772	NC_037638.1	241926	245999	-	2853	protein_coding	RING finger and SPRY domain-containing protein 1%2C transcript variant X3	SPRY
552309	1120.17	1278.66	1183.59	765.15	926.841	877.638	1194.14	856.543	0.479389	0.000256336	0.00405193	LOC552309	NC_037648.1	10564574	10573732	+	7412	protein_coding	pecanex-like protein 1%2C transcript variant X1	-
102655440	584.887	559.165	554.893	838.22	871.398	705.28	566.315	804.966	-0.507208	0.000257792	0.00406773	LOC102655440	NC_037648.1	6405210	6408724	+	566	protein_coding	uncharacterized LOC102655440	-
726369	390.613	370.137	387.241	562.641	596.275	497.262	382.664	552.059	-0.528418	0.000260388	0.00410145	LOC726369	NC_037638.1	15173749	15174773	+	918	protein_coding	peptidyl-tRNA hydrolase 2%2C mitochondrial%2C transcript variant X1	PTH2
409350	1835.26	2419.75	1803.17	1457.23	1317.03	1405.61	2019.4	1393.29	0.535345	0.000268063	0.00421491	LOC409350	NC_037644.1	1368197	1371898	+	2002	protein_coding	zinc finger Ran-binding domain-containing protein 2	zf-RanBP
408332	811.194	950.085	847.373	587.693	618.243	661.696	869.551	622.544	0.481933	0.000271689	0.00425696	LOC408332	NC_037648.1	16276028	16284502	-	5992	protein_coding	zinc finger protein 236-like%2C transcript variant X2	-
410136	1261.74	1439.97	1186.32	961.395	971.823	826.129	1296.01	919.782	0.494775	0.000271691	0.00425696	LOC410136	NC_037643.1	16897974	16904647	-	5106	protein_coding	E3 ubiquitin-protein ligase RNF123%2C transcript variant X2	SPRY
724378	432.981	371.127	413.664	564.728	572.214	855.846	405.924	664.263	-0.711023	0.000272997	0.00426765	LOC724378	NC_037650.1	4528727	4550333	+	1793	protein_coding	BMP and activin membrane-bound inhibitor homolog	-
413812	850.462	777.882	893.842	632.579	539.785	619.102	840.729	597.155	0.493602	0.000273328	0.00426765	LOC413812	NC_037640.1	3250808	3287905	+	4564	protein_coding	formin-binding protein 1-like%2C transcript variant X1	SH3_1
411744	1923.1	1589.41	1763.08	2615.91	2762.74	2137.63	1758.53	2505.43	-0.510651	0.000274855	0.00428243	LOC411744	NC_037646.1	11444728	11474409	+	9656	protein_coding	spectrin beta chain%2C transcript variant X1	CH
408984	1221.44	1307.36	1191.79	2071.02	1800.33	1497.73	1240.2	1789.69	-0.529051	0.000275234	0.00428243	Lin-52	NC_037646.1	11631509	11632742	-	871	protein_coding	lin-52 protein	-
725103	688.224	758.089	605.917	498.965	225.957	365.518	684.077	363.48	0.912104	0.000277588	0.00431154	CSP6	NC_037638.1	25099624	25101768	-	592	protein_coding	chemosensory protein 6%2C transcript variant X1	-
552829	47.535	64.3287	53.7581	79.3334	126.578	249.622	55.2072	151.844	-1.46037	0.000280607	0.00435087	LOC552829	NC_037650.1	1224088	1227482	+	1368	protein_coding	phospholipase B1%2C membrane-associated-like%2C transcript variant X1	Lipase_GDSL
409902	804.994	857.056	951.245	587.693	661.133	623.064	871.098	623.963	0.481854	0.000287417	0.00444398	LOC409902	NC_037651.1	6798247	6830115	-	8899	protein_coding	liprin-alpha-1%2C transcript variant X1	SAM_1
410925	38.2346	24.7418	41.9131	70.9825	111.932	77.2639	34.9632	86.7262	-1.30862	0.000287607	0.00444398	LOC410925	NC_037640.1	11481577	11635945	+	10689	protein_coding	hormone receptor 4%2C transcript variant X9	zf-C4
410345	956.899	1192.55	1140.76	741.141	664.271	846.931	1096.74	750.781	0.546721	0.000289234	0.00446139	LOC410345	NC_037648.1	13226340	13231785	+	3335	protein_coding	GATOR complex protein WDR59%2C transcript variant X1	-
409865	320.344	470.094	314.348	183.719	240.602	212.971	368.262	212.431	0.793521	0.000293019	0.00451199	LOC409865	NC_037640.1	5441090	5465258	+	7007	protein_coding	protein retinal degeneration B%2C transcript variant X2	IP_trans
100576132	769.86	789.758	703.411	384.141	554.431	534.904	754.343	491.158	0.618639	0.000307847	0.00473215	LOC100576132	NC_037638.1	24225576	24234141	+	4355	protein_coding	uncharacterized LOC100576132%2C transcript variant X2	-
100578551	506.351	543.33	512.069	795.422	723.898	668.63	520.583	729.317	-0.486198	0.000318715	0.00489079	LOC100578551	NC_037638.1	22776969	22777477	+	423	protein_coding	39S ribosomal protein L34%2C mitochondrial	-
113218781	136.405	159.337	162.185	267.228	247.925	224.858	152.642	246.67	-0.690981	0.000322916	0.00494677	LOC113218781	NC_037638.1	12392233	12392994	+	499	protein_coding	uncharacterized protein KIAA1143 homolog	-
409972	2928.57	3371.81	3171.73	1825.71	1764.76	2637.87	3157.37	2076.11	0.604696	0.000323995	0.00495479	LOC409972	NC_037643.1	15461826	15466314	-	2496	protein_coding	uncharacterized LOC409972	-
725558	13.4338	68.2874	24.6012	4.17544	7.32267	0	35.4408	3.8327	3.21914	0.0003287	0.00501816	LOC725558	NC_037646.1	1707416	1708300	+	633	protein_coding	uncharacterized LOC725558	-
550965	4.13347	3.95869	3.64462	16.7018	28.2446	23.7735	3.91226	22.9066	-2.5519	0.000332299	0.00506444	LOC550965	NC_037642.1	4218464	4221938	-	2234	protein_coding	probable cytochrome P450 6a14	p450
107965085	322.411	338.468	382.685	513.579	587.906	462.593	347.855	521.359	-0.582694	0.000336484	0.00511949	LOC107965085	NC_037647.1	9393908	9395137	-	1150	protein_coding	bladder cancer-associated protein	-
408489	878.363	963.941	1011.38	1705.67	1247.99	1265.94	951.228	1406.53	-0.563949	0.000347106	0.00527211	EphR	NC_037651.1	9865919	9943024	+	12575	protein_coding	Eph receptor tyrosine kinase%2C transcript variant X1	Pkinase_Tyr
408926	1824.93	2183.22	1599.08	913.378	1172.67	1440.28	1869.07	1175.44	0.668819	0.000348203	0.00527979	LOC408926	NC_037644.1	9617758	9627630	+	5773	protein_coding	alpha-2-macroglobulin-like protein 1%2C transcript variant X1	A2M_comp
726148	122.971	97.9775	122.095	68.8948	52.3048	48.5376	114.348	56.579	1.01626	0.000348874	0.00528101	LOC726148	NC_037638.1	20147346	20267353	+	3265	protein_coding	hemicentin-1%2C transcript variant X2	-
409764	1346.48	1569.62	1435.98	1101.27	1044	1111.41	1450.69	1085.56	0.418318	0.000350726	0.00530005	LOC409764	NC_037648.1	15936375	15945623	-	4154	protein_coding	uncharacterized LOC409764%2C transcript variant X6	-
409451	8152.25	7237.47	7256.43	10192.3	9257.95	9772.89	7548.72	9741.03	-0.367899	0.000354017	0.00534075	LOC409451	NC_037643.1	6611748	6613808	+	881	protein_coding	thioredoxin-2	-
107963968	1090.2	938.209	859.218	1541.78	1330.63	1258.01	962.544	1376.81	-0.516766	0.00035883	0.00540423	LOC107963968	NC_037648.1	8294927	8297991	-	1365	protein_coding	inositol polyphosphate 1-phosphatase	-
412419	3390.48	3264.93	4318.87	2353.91	2736.59	2646.78	3658.09	2579.09	0.504371	0.000371307	0.00558273	LOC412419	NC_037640.1	4532174	4537901	+	3932	protein_coding	ribosomal protein S6 kinase beta-1	Pkinase
410958	11058.1	9033.73	11127.9	7966.74	7719.14	7742.24	10406.6	7809.37	0.414232	0.000373158	0.00560113	LOC410958	NC_037640.1	5372136	5376972	-	4510	protein_coding	ubiquitin-like modifier-activating enzyme 1	-
107964762	584.887	371.127	750.791	215.035	376.594	276.367	568.935	289.332	0.976006	0.000382	0.00572424	LOC107964762	NC_037644.1	7407877	7411198	-	3322	protein_coding	transcription activator MSS11	-
724487	1755.69	2087.22	1890.64	2752.66	2329.66	2726.03	1911.19	2602.78	-0.445572	0.000384207	0.00574766	LOC724487	NC_037651.1	8146609	8148209	-	963	protein_coding	28 kDa heat- and acid-stable phosphoprotein	-
725046	59.9354	72.2461	72.8923	112.737	141.223	130.754	68.3579	128.238	-0.906233	0.000385739	0.00575787	LOC725046	NC_037647.1	3260327	3302772	-	8489	protein_coding	uncharacterized LOC725046%2C transcript variant X4	-
552415	412.314	390.92	405.464	632.579	557.569	528.96	402.899	573.036	-0.508012	0.000386179	0.00575787	CUTA	NC_037651.1	5069700	5071257	+	1185	protein_coding	cutA divalent cation tolerance homolog%2C transcript variant X1	-
551541	4569.56	4469.36	3734.82	5781.94	5409.36	5848.28	4257.91	5679.86	-0.41587	0.000396864	0.00590733	LOC551541	NC_037641.1	13154850	13155889	-	614	protein_coding	uncharacterized LOC551541	-
410228	1047.84	949.096	1067.87	659.72	563.846	824.148	1021.6	682.571	0.581432	0.00040123	0.00595505	LOC410228	NC_037647.1	6356667	6362028	+	4267	protein_coding	cAMP-dependent protein kinase catalytic subunit PRKX%2C transcript variant X1	Pkinase
113219326	0	13.8554	1.82231	65.7632	23.0141	42.5942	5.22591	43.7905	-3.06821	0.000401404	0.00595505	LOC113219326	NC_037653.1	2819061	2819550	+	330	protein_coding	uncharacterized LOC113219326	-
413547	1358.88	1416.22	1374.02	979.141	1037.73	1122.31	1383.04	1046.39	0.40224	0.000404496	0.00598952	LOC413547	NC_037647.1	11960354	11966284	-	2426	protein_coding	WD and tetratricopeptide repeats protein 1%2C transcript variant X2	-
724450	1319.61	1497.37	1672.88	2000.04	2006.41	2098.01	1496.62	2034.82	-0.44282	0.000405519	0.00598952	LOC724450	NC_037642.1	1944756	1989363	-	5979	protein_coding	uncharacterized LOC724450%2C transcript variant X5	-
413438	1019.93	962.951	957.623	695.211	696.7	785.516	980.17	725.809	0.433006	0.000405739	0.00598952	LOC413438	NC_037645.1	8880080	8889530	-	4631	protein_coding	dynamin-like 120 kDa protein%2C mitochondrial%2C transcript variant X2	-
107964436	375.113	299.871	309.792	537.588	536.647	428.914	328.259	501.05	-0.610472	0.000408222	0.00601622	LOC107964436	NC_037642.1	10942490	10943327	-	476	protein_coding	RNA-binding motif protein%2C X-linked 2-like	RRM_1
552213	2151.47	2123.84	1917.07	3014.67	2623.61	2600.23	2064.13	2746.17	-0.412016	0.000412019	0.00606218	LOC552213	NC_037641.1	12748854	12750057	-	808	protein_coding	activated RNA polymerase II transcriptional coactivator p15%2C transcript variant X2	-
551182	1702.99	1459.77	1611.83	1015.68	1045.05	1307.54	1591.53	1122.76	0.503069	0.000420847	0.00618188	LOC551182	NC_037645.1	518119	528009	+	6704	protein_coding	phosphatidylinositol 4-kinase alpha	PI3_PI4_kinase
100578113	235.608	269.191	235.989	458.255	398.563	319.952	246.929	392.256	-0.667329	0.000422995	0.00620323	LOC100578113	NC_037645.1	514607	515546	+	751	protein_coding	protein CUSTOS	-
551553	1788.76	898.622	818.216	715.044	429.945	606.224	1168.53	583.738	1.00093	0.000425848	0.00623483	LOC551553	NC_037645.1	9354381	9367495	+	2907	protein_coding	facilitated trehalose transporter Tret1	Sugar_tr
550739	409.214	387.951	522.091	297.5	281.4	283.301	439.752	287.4	0.614597	0.000427736	0.00625223	LOC550739	NC_037639.1	12540497	12543825	-	2598	protein_coding	serine/threonine-protein kinase PLK4%2C transcript variant X2	Pkinase
552741	899.031	962.951	866.508	1211.92	1240.67	1155	909.496	1202.53	-0.403018	0.000433939	0.00632634	LOC552741	NC_037642.1	13161242	13162239	-	418	protein_coding	26S proteasome complex subunit SEM1	-
411054	1257.61	993.631	1238.26	850.746	797.125	843.959	1163.17	830.61	0.485822	0.000434223	0.00632634	LOC411054	NC_037641.1	4012157	4194448	-	3799	protein_coding	polypeptide N-acetylgalactosaminyltransferase 2%2C transcript variant X1	Glycos_transf_2
552749	238.708	227.625	348.972	130.483	155.868	172.358	271.768	152.903	0.830518	0.000440485	0.00640712	LOC552749	NC_037646.1	11010795	11019443	+	3371	protein_coding	sodium/potassium-transporting ATPase subunit beta-1-interacting protein%2C transcript variant X6	-
412084	1215.24	1404.34	1187.23	868.492	976.007	945.987	1268.94	930.162	0.447929	0.000442732	0.00642934	LOC412084	NC_037653.1	3176364	3180126	-	2143	protein_coding	leucine-rich repeat-containing protein 40%2C transcript variant X1	-
409099	3836.9	3247.11	4033.68	2790.24	2588.04	2873.62	3705.9	2750.63	0.430083	0.000444789	0.00644872	LOC409099	NC_037648.1	15110053	15124106	+	9229	protein_coding	E3 ubiquitin-protein ligase hyd%2C transcript variant X3	HECT
411577	1514.92	1598.32	1459.67	1788.13	3174.9	2328.81	1524.3	2430.62	-0.673187	0.000446423	0.00646191	LOC411577	NC_037647.1	9872475	9877837	-	3858	protein_coding	protein argonaute-2	Piwi
411223	74.4025	95.9982	71.9812	163.886	133.9	144.622	80.794	147.469	-0.868707	0.000449446	0.00649272	LOC411223	NC_037644.1	8761491	8768116	+	4063	protein_coding	esterase FE4%2C transcript variant X1	COesterase
412353	4097.31	4574.26	4130.26	2872.7	2998.11	3579.89	4267.28	3150.24	0.437748	0.000450005	0.00649272	LOC412353	NC_037638.1	25846775	25851804	+	3244	protein_coding	polyubiquitin-A%2C transcript variant X2	ubiquitin
412710	924.865	980.765	911.154	1181.65	1236.49	1278.82	938.928	1232.32	-0.39247	0.000451277	0.00650058	LOC412710	NC_037647.1	6410488	6412339	-	933	protein_coding	trafficking protein particle complex subunit 3	TRAPP_Bet3
551406	169.472	233.563	189.52	420.676	361.949	257.546	197.518	346.724	-0.811107	0.000452651	0.00650987	LOC551406	NC_037638.1	11840364	11841949	-	1426	protein_coding	cell growth-regulating nucleolar protein	-
100577777	159.139	208.821	231.433	268.272	360.903	413.065	199.798	347.413	-0.797154	0.000457289	0.00656599	LOC100577777	NC_037652.1	5580925	5582533	+	1290	protein_coding	cysteine-rich venom protein 1%2C transcript variant X1	TIL
412287	2138.04	1821	1477.89	3554.34	3254.4	2117.82	1812.31	2975.52	-0.715427	0.000460005	0.0065823	LOC412287	NC_037638.1	6024805	6027394	+	1699	protein_coding	peptidyl-prolyl cis-trans isomerase FKBP4%2C transcript variant X3	FKBP_C
551959	292.443	309.767	257.857	505.228	392.286	413.065	286.689	436.86	-0.60821	0.000460434	0.0065823	LOC551959	NC_037646.1	2717526	2719081	-	736	protein_coding	DNA-binding transcriptional regulator BolA	-
724411	2646.46	2635.5	2528.45	1661.83	1863.1	2177.26	2603.47	1900.73	0.453676	0.000460636	0.0065823	LOC724411	NC_037638.1	14282563	14285526	+	1752	protein_coding	rhophilin-2	-
724638	288.31	377.065	242.367	472.869	517.817	458.63	302.581	483.106	-0.675705	0.000463839	0.00661749	LOC724638	NC_037638.1	21054667	21055385	-	393	protein_coding	H/ACA ribonucleoprotein complex subunit 3	-
412467	1518.02	1411.27	1401.36	1104.4	960.316	1149.05	1443.55	1071.26	0.430006	0.00046518	0.00662603	LOC412467	NC_037646.1	5768642	5771517	-	2070	protein_coding	bifunctional purine biosynthesis protein PURH	-
412924	1035.44	924.354	936.666	552.202	653.81	773.629	965.485	659.88	0.548518	0.000466204	0.00663004	LOC412924	NC_037640.1	11088679	11093939	-	2272	protein_coding	protein ROP%2C transcript variant X1	Sec1
410091	6712.76	7020.73	8271.46	4940.59	4661.4	6047.38	7334.98	5216.46	0.49173	0.000474938	0.00674351	LOC410091	NC_037640.1	4538487	4546694	+	4127	protein_coding	ras guanine nucleotide exchange factor P%2C transcript variant X1	-
726636	501.184	608.648	523.914	362.22	404.839	365.518	544.582	377.525	0.52874	0.000484288	0.00686536	LOC726636	NC_037645.1	3412126	3417328	-	3831	protein_coding	WD repeat-containing and planar cell polarity effector protein fritz%2C transcript variant X3	-
551255	659.289	510.671	562.182	850.746	752.143	894.478	577.381	832.456	-0.528408	0.000486401	0.00688439	LOC551255	NC_037639.1	3021268	3024058	+	1102	protein_coding	mitochondrial fission 1 protein	-
102654261	212.874	250.387	246.923	435.29	371.364	313.018	236.728	373.224	-0.655762	0.000488018	0.00689634	LOC102654261	NC_037652.1	5097034	5098330	-	1297	protein_coding	uncharacterized protein C24H6.02c	-
551170	602.454	598.752	680.632	438.421	471.789	443.772	627.279	451.328	0.475505	0.000492666	0.00695103	LOC551170	NC_037640.1	6140520	6248769	+	59416	protein_coding	dumpy%2C transcript variant X1	EGF_CA
552809	7957.97	8188.55	7367.59	10283.1	9389.76	10224.6	7838.04	9965.8	-0.34655	0.000501522	0.00706481	LOC552809	NC_037641.1	11909002	11909637	-	415	protein_coding	cytochrome c oxidase subunit NDUFA4	-
100576163	304.844	124.699	312.526	401.886	495.849	707.262	247.356	534.999	-1.11289	0.000506264	0.00712039	LOC100576163	NC_037641.1	8871345	8874821	+	544	protein_coding	short neuropeptide F	-
100578466	14.4672	56.4113	14.5785	6.26316	1.0461	2.97169	28.4856	3.42698	3.05568	0.000510803	0.00717292	LOC100578466	NC_037647.1	11946696	11953717	-	2471	protein_coding	uncharacterized LOC100578466%2C transcript variant X2	-
725572	1203.87	1174.74	1148.05	1486.46	1554.5	1487.82	1175.56	1509.59	-0.360932	0.000511841	0.00717622	LOC725572	NC_037638.1	20639154	20640123	-	613	protein_coding	ribonuclease kappa-B	-
411575	730.592	755.12	901.131	538.632	570.122	589.385	795.614	566.046	0.491621	0.000518108	0.00724601	LOC411575	NC_037653.1	758499	770807	-	4477	protein_coding	tau-tubulin kinase homolog Asator%2C transcript variant X2	Pkinase
100576876	948.632	980.765	943.045	685.816	634.98	777.592	957.481	699.463	0.452623	0.000518442	0.00724601	LOC100576876	NC_037646.1	6431599	6436965	-	5122	protein_coding	uncharacterized LOC100576876%2C transcript variant X3	-
726788	509.451	570.051	516.624	818.386	709.253	697.356	532.042	741.665	-0.479109	0.000523603	0.00730672	LOC726788	NC_037638.1	1001014	1002244	-	1231	protein_coding	protein TSSC4	-
725620	868.03	928.312	892.931	1547	1232.3	1102.5	896.424	1293.93	-0.529301	0.000525766	0.00732546	LOC725620	NC_037651.1	2452821	2453707	+	766	protein_coding	28S ribosomal protein S33%2C mitochondrial	-
677665	129.171	135.585	102.96	169.105	235.372	242.688	122.572	215.722	-0.81733	0.000527034	0.00733169	Obp19	NC_037652.1	1948873	1956169	+	777	protein_coding	odorant binding protein 19	-
726757	543.552	594.793	616.851	814.211	780.387	778.582	585.065	791.06	-0.43462	0.000529618	0.00735618	LOC726757	NC_037648.1	15500131	15501158	-	685	protein_coding	replication protein A 14 kDa subunit%2C transcript variant X1	-
727254	116.771	124.699	143.962	195.202	236.418	203.065	128.477	211.562	-0.717825	0.000545235	0.00756132	LOC727254	NC_037651.1	10058190	10071542	+	2050	protein_coding	mitochondrial cardiolipin hydrolase%2C transcript variant X1	-
410897	275.909	282.057	261.501	416.5	366.134	401.178	273.156	394.604	-0.531143	0.000547637	0.00758015	LOC410897	NC_037639.1	5554807	5556737	-	1270	protein_coding	coiled-coil domain-containing protein 124	-
726133	549.752	662.091	650.564	477.044	379.733	420.989	620.802	425.922	0.543957	0.00054829	0.00758015	LOC726133	NC_037643.1	17069372	17074875	+	3566	protein_coding	exportin-6	-
725641	527.018	524.526	507.513	766.193	731.221	648.818	519.686	715.411	-0.46104	0.000552155	0.00762179	LOC725641	NC_037648.1	2802833	2803838	-	790	protein_coding	U6 snRNA-associated Sm-like protein LSm5	-
412111	7275.95	6563.51	7709.28	5285.06	5776.54	5609.56	7182.91	5557.05	0.370286	0.000563129	0.00776127	LOC412111	NC_037640.1	8362374	8370357	+	4927	protein_coding	vigilin%2C transcript variant X1	KH_1
412731	328.611	375.086	315.259	203.553	209.219	251.603	339.652	221.458	0.616078	0.000568833	0.00782781	LOC412731	NC_037649.1	5207962	5213829	+	3942	protein_coding	type II inositol 1%2C4%2C5-trisphosphate 5-phosphatase%2C transcript variant X5	Exo_endo_phos
406101	70.2691	63.339	86.5596	108.561	131.808	330.848	73.3892	190.406	-1.37547	0.000570098	0.00783167	Obp4	NC_037646.1	11981565	11982906	+	604	protein_coding	odorant binding protein 4	-
725168	10556.9	11618.8	9864.15	16004.5	12943.3	14001.6	10679.9	14316.5	-0.422793	0.000570868	0.00783167	Rps14	NC_037641.1	5135231	5136489	+	613	protein_coding	ribosomal protein S14%2C transcript variant X1	-
406118	1870.4	1505.29	1707.5	1230.71	1084.8	1336.27	1694.4	1217.26	0.476898	0.00057574	0.0078864	LOC406118	NC_037638.1	10923264	10927480	+	3170	protein_coding	DDB1- and CUL4-associated factor 11%2C transcript variant X1	-
408515	7889.77	9854.17	8751.64	13038.9	11145.1	11476.7	8831.86	11886.9	-0.428555	0.000576732	0.00788789	LOC408515	NC_037652.1	7832935	7834240	-	620	protein_coding	60S ribosomal protein L26	KOW
725590	103.337	125.688	110.25	187.895	167.375	218.914	113.092	191.395	-0.75946	0.000580169	0.00792276	LOC725590	NC_037640.1	3874732	3908709	-	5219	protein_coding	homeobox protein B-H2-like	-
725186	416.448	467.125	419.131	584.562	613.012	596.319	434.235	597.964	-0.461654	0.000581748	0.00792957	LOC725186	NC_037645.1	9840078	9843432	-	1471	protein_coding	chromatin modification-related protein MEAF6	-
412193	1010.63	1069.84	1019.58	1465.58	1305.53	1305.56	1033.35	1358.89	-0.395028	0.000582443	0.00792957	LOC412193	NC_037643.1	16807995	16814651	-	3889	protein_coding	S-formylglutathione hydrolase%2C transcript variant X2	-
552114	3392.55	3169.92	3099.75	2507.35	2313.96	2653.72	3220.74	2491.68	0.370096	0.000590157	0.00801538	LOC552114	NC_037652.1	9508115	9514258	+	2102	protein_coding	signal recognition particle 54 kDa protein	-
724762	5.16684	26.7211	13.6673	21.9211	116.117	79.245	15.1851	72.4276	-2.25203	0.000590541	0.00801538	LOC724762	NC_037638.1	15642506	15644916	+	1583	protein_coding	ras-related protein Rab-28	Ras
725881	1599.65	1515.19	1438.71	2083.55	1879.83	1945.46	1517.85	1969.61	-0.376102	0.000597355	0.00809557	LOC725881	NC_037643.1	15667339	15668802	-	637	protein_coding	uncharacterized LOC725881	-
409323	727.492	852.108	814.572	589.781	595.229	577.498	798.057	587.503	0.44224	0.000608333	0.00823185	LOC409323	NC_037648.1	2632969	2648016	-	4715	protein_coding	uncharacterized LOC409323	-
100577466	321.378	412.693	387.241	508.36	572.214	547.781	373.77	542.785	-0.537615	0.000614474	0.00829299	LOC100577466	NC_037647.1	6310678	6312061	-	1290	protein_coding	uncharacterized LOC100577466	-
726949	2380.88	2900.73	2066.5	1741.16	1758.49	1723.58	2449.37	1741.07	0.492295	0.000614708	0.00829299	LOC726949	NC_037641.1	3441632	3457659	-	6330	protein_coding	uncharacterized LOC726949%2C transcript variant X4	RUN
408952	4697.69	4120.99	4634.13	3359.14	3273.23	3707.68	4484.27	3446.68	0.379607	0.000616269	0.00830151	LOC408952	NC_037644.1	2315532	2329396	+	4930	protein_coding	oxysterol-binding protein 1%2C transcript variant X6	PH
413128	233.541	224.656	244.189	377.877	301.276	385.329	234.129	354.827	-0.599809	0.000626857	0.00843141	LOC413128	NC_037642.1	4934716	4951322	-	3158	protein_coding	putative ferric-chelate reductase 1 homolog%2C transcript variant X1	-
409329	5864.37	5513.46	5499.73	4258.95	4517.04	4661.59	5625.85	4479.19	0.328752	0.000637463	0.00856117	LOC409329	NC_037648.1	14951260	14953755	+	1652	protein_coding	mannose-1-phosphate guanyltransferase beta	Hexapep
107965041	3929.9	2874.01	3039.61	2302.76	1944.69	2519	3281.17	2255.48	0.540581	0.000647968	0.00868919	LOC107965041	NC_037647.1	4435255	4478709	-	6193	protein_coding	solute carrier organic anion transporter family member 4A1-like%2C transcript variant X2	-
725848	436.082	399.828	420.042	583.518	602.551	543.819	418.65	576.629	-0.461827	0.000652914	0.00874239	LOC725848	NC_037638.1	11128952	11134109	+	1910	protein_coding	uncharacterized LOC725848	-
408500	431.948	630.421	501.135	277.667	331.612	374.433	521.168	327.904	0.668235	0.000658892	0.00880922	LOC408500	NC_037651.1	10489342	10501816	+	5435	protein_coding	endothelin-converting enzyme homolog%2C transcript variant X3	-
726352	35.1345	10.8864	77.4481	3.13158	7.32267	9.90562	41.1563	6.78663	2.59926	0.000661507	0.00881029	LOC726352	NC_037650.1	5993703	5997742	-	1962	protein_coding	transmembrane protease serine 11B-like protein	Trypsin
410078	4680.13	4088.34	5267.38	3399.85	3422.83	3644.28	4678.61	3488.99	0.423335	0.000661872	0.00881029	LOC410078	NC_037650.1	11144341	11179933	-	5652	protein_coding	echinoderm microtubule-associated protein-like 2%2C transcript variant X5	-
725215	221.141	312.736	375.396	130.483	152.73	209.009	303.091	164.074	0.88557	0.000661931	0.00881029	LOC725215	NC_037642.1	13205306	13213175	-	1955	protein_coding	venom acid phosphatase Acph-1%2C transcript variant X2	Acid_phosphat_A
551620	2172.14	2022.89	2163.99	1669.13	1688.4	1668.11	2119.67	1675.21	0.339526	0.000665161	0.0088401	LOC551620	NC_037638.1	10832853	10844884	-	7452	protein_coding	pre-mRNA-processing-splicing factor 8%2C transcript variant X2	Mov34
726947	2264.11	2130.76	2054.65	1637.82	1704.09	1715.65	2149.84	1685.85	0.350546	0.000667081	0.00885245	LOC726947	NC_037651.1	9363135	9373411	+	2361	protein_coding	TGF-beta-activated kinase 1 and MAP3K7-binding protein 3%2C transcript variant X2	-
724933	26601	22333.9	26483.6	20715.4	16965.6	18603.8	25139.5	18761.6	0.422178	0.000668716	0.00886099	LOC724933	NC_037645.1	6409225	6427122	-	4938	protein_coding	xanthine dehydrogenase	-
552612	2256.88	2595.91	2476.52	1680.62	1897.62	1964.29	2443.1	1847.51	0.403136	0.000681199	0.00901303	LOC552612	NC_037648.1	10599416	10602577	-	1852	protein_coding	uncharacterized LOC552612	-
552266	6823.33	7002.92	7347.55	9461.55	8631.34	8549.54	7057.93	8880.81	-0.331384	0.0006834	0.00902877	LOC552266	NC_037643.1	1820452	1821854	-	565	protein_coding	40S ribosomal protein S12	-
726476	10031.9	9204.94	11038.6	7679.68	7505.74	8195.91	10091.8	7793.78	0.372816	0.000691561	0.00912308	LOC726476	NC_037652.1	7778272	7791835	+	4898	protein_coding	alpha-1%2C6-mannosyl-glycoprotein 2-beta-N-acetylglucosaminyltransferase%2C transcript variant X1	-
727593	1228.68	673.967	939.4	1504.2	1445.7	1581.93	947.347	1510.61	-0.673439	0.000694954	0.00915433	LOC727593	NC_037648.1	10461904	10466548	+	1760	protein_coding	UDP-glucuronosyltransferase 2C1	UDPGT
726995	45.4682	12.8657	27.3346	45.9299	130.762	104.009	28.5562	93.567	-1.71484	0.000697669	0.00917656	LOC726995	NC_037650.1	1090054	1095897	-	677	protein_coding	endocuticle structural glycoprotein ABD-4%2C transcript variant X1	Chitin_bind_4
552182	822.561	850.128	798.171	635.711	587.906	634.951	823.62	619.522	0.410584	0.000704054	0.00924693	LOC552182	NC_037642.1	161623	165164	-	1818	protein_coding	probable E3 ubiquitin-protein ligase MGRN1%2C transcript variant X2	-
413686	702.691	782.831	657.853	1453.05	1079.57	855.846	714.458	1129.49	-0.660684	0.000718751	0.00941996	LOC413686	NC_037642.1	12732874	12733989	-	973	protein_coding	H/ACA ribonucleoprotein complex subunit 1	-
100577053	431.948	370.137	396.352	231.737	230.141	313.018	399.479	258.299	0.628033	0.000719339	0.00941996	LOC100577053	NC_037645.1	8206933	8211080	-	3151	protein_coding	glycine dehydrogenase (decarboxylating)%2C mitochondrial%2C transcript variant X1	Beta_elim_lyase
408413	1937.57	1558.73	1724.81	2439.5	2331.75	2203.01	1740.37	2324.75	-0.41777	0.00072185	0.009439	LOC408413	NC_037650.1	4318140	4320109	+	1636	protein_coding	26S proteasome non-ATPase regulatory subunit 7	Mov34
rna-NC_001566.1:1722..1793	144.672	114.802	109.338	189.983	217.588	200.094	122.937	202.555	-0.722198	0.000726799	0.00948982	-	NC_001566.1	1722	1793	+	72	-	tRNA-Trp	-
725982	374.079	466.136	429.154	308.983	279.308	280.329	423.123	289.54	0.547832	0.000742639	0.00968249	LOC725982	NC_037638.1	3187619	3194351	+	3637	protein_coding	vacuolar protein sorting-associated protein 54%2C transcript variant X2	-
724901	2232.08	1950.64	2107.5	1580.4	1585.88	1695.84	2096.74	1620.71	0.371374	0.00074471	0.00969299	LOC724901	NC_037638.1	2183256	2186156	-	1845	protein_coding	bleomycin hydrolase%2C transcript variant X2	-
411134	1558.32	1482.53	1469.69	1247.41	1044	1120.33	1503.51	1137.25	0.40271	0.000745614	0.00969299	LOC411134	NC_037642.1	13595913	13598861	-	2254	protein_coding	cdc42 homolog%2C transcript variant X1	Ras
406121	29774.5	34333.7	52438.7	16990.9	19071.4	30411.3	38849	22157.8	0.810059	0.000747017	0.00969674	Mrjp3	NC_037648.1	2268450	2272030	+	1802	protein_coding	major royal jelly protein 3	-
724369	9908.97	11620.7	10889.2	16538.9	13383.7	13587.5	10806.3	14503.4	-0.424493	0.000749031	0.00969674	LOC724369	NC_037642.1	8841745	8842956	+	435	protein_coding	40S ribosomal protein S25	-
551828	951.733	684.853	984.046	572.035	641.257	526.979	873.544	580.09	0.590944	0.000750703	0.00969674	osp	NC_037640.1	5500727	5686185	+	11055	protein_coding	outspread	PH
410923	1130.51	1235.11	1318.44	873.711	927.887	967.78	1228.02	923.126	0.411952	0.000751744	0.00969674	LOC410923	NC_037640.1	11648660	11670243	+	6546	protein_coding	dynamin%2C transcript variant X1	PH
551512	153.972	176.162	152.163	230.693	277.215	243.678	160.765	250.529	-0.64016	0.000752224	0.00969674	LOC551512	NC_037643.1	2959802	2963324	-	2479	protein_coding	uncharacterized LOC551512	-
725580	132.271	167.255	155.807	272.448	209.219	255.565	151.778	245.744	-0.694597	0.000752417	0.00969674	LOC725580	NC_037648.1	1074018	1075027	+	816	protein_coding	protein SREK1IP1	-
726819	82.6695	134.595	63.7808	196.246	214.45	157.499	93.6819	189.398	-1.01673	0.000755705	0.0097191	LOC726819	NC_037645.1	12004510	12007785	+	2632	protein_coding	ATP-dependent RNA helicase DDX51	DEAD
410686	591.087	639.328	584.961	884.15	742.728	854.855	605.125	827.244	-0.45127	0.000756329	0.0097191	LOC410686	NC_037638.1	19800504	19961424	+	14061	protein_coding	semaphorin-1A%2C transcript variant X2	-
100576879	792.594	1023.32	842.818	648.237	620.335	632.969	886.244	633.847	0.483597	0.000773942	0.00992225	LOC100576879	NC_037650.1	8725249	8736093	+	5148	protein_coding	GATOR complex protein DEPDC5%2C transcript variant X1	-
408845	232.508	540.361	255.123	158.667	154.822	186.226	342.664	166.572	1.04026	0.00077436	0.00992225	LOC408845	NC_037642.1	10443958	10467981	+	8861	protein_coding	protein unc-79 homolog%2C transcript variant X2	-
413473	624.155	656.153	615.94	448.86	502.126	427.923	632.082	459.636	0.459829	0.000777102	0.00994312	LOC413473	NC_037643.1	16657298	16680330	-	7995	protein_coding	GTPase-activating Rap/Ran-GAP domain-like protein 3%2C transcript variant X6	CNH
725633	358.579	409.724	291.569	575.167	508.403	502.215	353.291	528.595	-0.582089	0.000780658	0.00997432	LOC725633	NC_037645.1	1974514	1975237	-	568	protein_coding	probable DNA-directed RNA polymerases I and III subunit RPAC2	-
725380	6469.92	7637.3	7245.5	9156.74	9199.37	15581.5	7117.57	11312.6	-0.668485	0.000784041	0.0100032	LOC725380	NC_037652.1	5675698	5677035	+	733	protein_coding	chymotrypsin inhibitor	-
100578534	903.164	988.682	988.602	1268.29	1295.07	1193.63	960.15	1252.33	-0.382916	0.000794658	0.0101242	LOC100578534	NC_037642.1	374218	376101	+	916	protein_coding	TP53-regulated inhibitor of apoptosis 1%2C transcript variant X1	-
551430	405.081	462.177	442.821	252.614	319.059	317.971	436.693	296.548	0.558304	0.000801183	0.0101819	LOC551430	NC_037640.1	3299020	3305274	-	4498	protein_coding	PDZ domain-containing protein 8%2C transcript variant X1	-
410171	11645	10797.3	11075.1	9556.54	8291.36	8528.74	11172.5	8792.21	0.345647	0.000801465	0.0101819	LOC410171	NC_037647.1	9958726	9978868	+	9248	protein_coding	filamin-A%2C transcript variant X2	CH
100577082	429.881	566.092	305.237	280.798	237.464	236.744	433.737	251.669	0.784778	0.000809319	0.0102542	LOC100577082	NC_037638.1	8180020	8193629	+	4188	protein_coding	uncharacterized LOC100577082%2C transcript variant X1	-
724973	349.279	367.168	374.484	243.219	251.063	267.452	363.644	253.911	0.518221	0.000809452	0.0102542	LOC724973	NC_037641.1	12792089	12823876	+	11995	protein_coding	focal adhesion kinase 1%2C transcript variant X11	Pkinase_Tyr
726381	347.212	383.993	393.619	198.333	239.556	288.254	374.941	242.048	0.630974	0.000829935	0.0104988	LOC726381	NC_037645.1	8599103	8608421	+	5832	protein_coding	neuralized-like protein 4%2C transcript variant X1	-
550827	5017	5247.24	4699.73	7910.37	6637.48	5871.06	4987.99	6806.31	-0.448408	0.00083379	0.0105326	LOC550827	NC_037643.1	13020093	13022252	+	1597	protein_coding	tubulin alpha-1 chain	Tubulin
725098	277.976	430.507	307.059	183.719	222.818	209.009	338.514	205.182	0.722275	0.000843078	0.0106349	LOC725098	NC_037642.1	395361	413402	-	4219	protein_coding	tight junction protein ZO-2%2C transcript variant X3	PDZ
551839	1075.74	1077.75	1240.08	1645.12	1659.11	1348.16	1131.19	1550.8	-0.454695	0.000854672	0.010766	LOC551839	NC_037652.1	2547739	2548866	+	671	protein_coding	1%2C2-dihydroxy-3-keto-5-methylthiopentene dioxygenase%2C transcript variant X2	-
107963991	1520.09	1773.49	1662.86	1324.66	1216.61	1247.12	1652.14	1262.8	0.387862	0.000862058	0.0108437	LOC107963991	NC_037638.1	4580453	4586717	+	3761	protein_coding	probable phosphorylase b kinase regulatory subunit beta%2C transcript variant X2	-
551997	731.625	808.562	858.307	545.939	607.782	607.215	799.498	586.978	0.446128	0.000864765	0.0108625	LOC551997	NC_037639.1	3924047	3930807	-	4670	protein_coding	cleavage and polyadenylation specificity factor subunit 1%2C transcript variant X1	-
411114	1615.16	2121.86	1687.46	2815.29	2343.25	2427.87	1808.16	2528.8	-0.483922	0.000880366	0.0110429	LOC411114	NC_037642.1	11306646	11337336	-	7946	protein_coding	synaptosomal-associated protein 25%2C transcript variant X10	-
409139	159.139	231.583	218.677	120.044	115.071	125.801	203.133	120.305	0.756494	0.000884801	0.011083	LOC409139	NW_020555859.1	448744	454923	+	4369	protein_coding	uncharacterized LOC409139%2C transcript variant X1	CUB
409117	866.996	970.868	815.483	660.764	678.916	620.092	884.449	653.257	0.437055	0.000886367	0.011087	LOC409117	NC_037641.1	11901665	11906537	+	3068	protein_coding	vacuolar protein sorting-associated protein 16 homolog%2C transcript variant X2	-
552560	256.275	285.026	253.301	399.799	351.488	394.244	264.867	381.844	-0.528049	0.000890067	0.0111177	LOC552560	NC_037645.1	9477954	9482784	+	3209	protein_coding	protein phosphatase 1 regulatory subunit 14C%2C transcript variant X1	-
551304	724.391	736.316	798.171	1065.78	1008.44	931.129	752.959	1001.78	-0.411395	0.000905631	0.0112964	LOC551304	NC_037644.1	4856099	4856902	+	505	protein_coding	selenoprotein K-like	-
552785	78.536	88.0808	91.1154	127.351	147.5	179.292	85.9107	151.381	-0.816997	0.000909302	0.0113263	pHCl	NC_037652.1	7474679	7550203	+	6709	protein_coding	ligand-gated ion channel pHCl%2C transcript variant X7	Neur_chan_LBD
551914	2426.35	2314.84	2193.15	1783.96	1916.45	1676.03	2311.45	1792.15	0.36707	0.000917748	0.0114003	LOC551914	NC_037639.1	11747327	11752279	+	3618	protein_coding	actin-like protein 6B	Actin
552156	1256.58	1140.1	1179.94	903.983	828.508	967.78	1192.21	900.09	0.405169	0.000917792	0.0114003	LOC552156	NC_037649.1	896703	900951	+	3713	protein_coding	DNA-directed RNA polymerase II subunit RPB2	RNA_pol_Rpb2_6
552611	4435.22	3458.9	4561.24	3061.64	2671.73	3230.22	4151.79	2987.87	0.474605	0.000931456	0.0115539	LOC552611	NC_037642.1	13296942	13300050	-	1537	protein_coding	protein ABHD4%2C transcript variant X4	Abhydrolase_1
102654555	524.951	447.332	485.645	721.307	634.98	650.8	485.976	669.029	-0.461358	0.000946862	0.0117287	LOC102654555	NC_037638.1	10736590	10738626	+	1504	protein_coding	leucine-rich repeat-containing protein 59%2C transcript variant X1	-
725142	355.479	216.738	293.392	625.272	541.878	358.584	288.536	508.578	-0.817697	0.000959568	0.0118659	LOC725142	NC_037647.1	7740198	7741015	-	597	protein_coding	U6 snRNA-associated Sm-like protein LSm2	-
677677	825.662	983.734	779.037	1371.63	1050.28	1266.93	862.811	1229.61	-0.511319	0.000960706	0.0118659	Obp18	NC_037652.1	1943576	1945860	+	718	protein_coding	odorant binding protein 18	-
551349	577.653	600.731	624.141	459.299	404.839	455.659	600.842	439.932	0.449828	0.000965123	0.0118659	LOC551349	NC_037644.1	1372021	1377469	-	4781	protein_coding	protein BCL9 homolog%2C transcript variant X2	-
412065	258.342	241.48	235.078	162.842	167.375	157.499	244.967	162.572	0.591218	0.000965327	0.0118659	LOC412065	NC_037649.1	3085455	3089187	+	2214	protein_coding	proton-coupled amino acid transporter 4%2C transcript variant X1	Aa_trans
726068	6.20021	171.213	32.8015	8.35088	7.32267	13.8679	70.0717	9.84714	2.82912	0.000965745	0.0118659	LOC726068	NC_037652.1	6018151	6192162	+	5835	protein_coding	uncharacterized LOC726068	TSP_1
413370	98.17	180.12	116.628	60.5439	63.8118	71.3205	131.639	65.2254	1.01268	0.00096591	0.0118659	LOC413370	NC_037642.1	9343095	9348959	+	4234	protein_coding	hemicentin-2	I-set
726492	936.232	1011.44	891.109	1228.62	1182.09	1315.47	946.262	1242.06	-0.392752	0.000977179	0.0119879	LOC726492	NC_037651.1	7723471	7724748	-	905	protein_coding	transcription factor MafG	bZIP_Maf
724568	2646.46	2082.27	2138.48	1828.84	1560.77	1619.57	2289.07	1669.73	0.454993	0.000995901	0.0122008	LOC724568	NC_037644.1	10901672	10934324	+	3480	protein_coding	calpain-C%2C transcript variant X1	Peptidase_C2
100578597	1044.74	1038.17	1026.87	780.808	825.37	809.29	1036.59	805.156	0.364435	0.0010157	0.0124263	LOC100578597	NC_037646.1	12268190	12281422	-	7075	protein_coding	putative uncharacterized protein DDB_G0282133%2C transcript variant X2	-
551787	1389.88	1410.28	1649.19	911.29	1124.55	1166.88	1483.12	1067.58	0.474403	0.00101714	0.012427	LOC551787	NC_037647.1	5803872	5810689	-	3928	protein_coding	HMG box transcription factor BBX%2C transcript variant X1	HMG_box
408577	1105.7	1026.29	1374.02	1853.9	1843.22	1407.59	1168.67	1701.57	-0.541522	0.00102574	0.0125007	LOC408577	NC_037638.1	18893490	18924923	+	11611	protein_coding	phosphatidylinositol 3-kinase regulatory subunit alpha%2C transcript variant X3	-
725795	392.68	443.373	512.98	270.36	285.584	342.735	449.678	299.56	0.586312	0.00102598	0.0125007	LOC725795	NC_037642.1	7475247	7479097	+	3252	protein_coding	INO80 complex subunit D%2C transcript variant X1	-
410916	1527.32	1099.53	1631.88	2033.44	1966.66	2128.72	1419.57	2042.94	-0.525064	0.00103111	0.0125386	LOC410916	NC_037640.1	12677078	12680602	-	2468	protein_coding	translocation protein SEC62%2C transcript variant X2	-
551817	119.871	143.502	132.117	232.781	236.418	177.311	131.83	215.503	-0.70793	0.00103328	0.0125386	LOC551817	NC_037643.1	16815040	16816705	+	1036	protein_coding	putative peptidyl-prolyl cis-trans isomerase dodo	WW
100578226	3052.57	2546.43	3532.54	1967.68	2099.51	2410.04	3043.85	2159.08	0.495518	0.0010333	0.0125386	LOC100578226	NC_037640.1	2858935	2864968	+	3306	protein_coding	zinc finger protein GLI1	-
413663	2568.95	2358.39	2870.14	1986.47	1727.1	2089.1	2599.16	1934.22	0.426333	0.00104548	0.0126691	LOC413663	NC_037645.1	2798395	2805007	+	4116	protein_coding	myotubularin-related protein 4	FYVE
726222	4501.35	4638.59	4040.97	6148.34	5720.05	5219.27	4393.64	5695.89	-0.37455	0.00105091	0.0127177	LOC726222	NC_037643.1	16449332	16450110	-	506	protein_coding	ATP synthase subunit g%2C mitochondrial	-
726085	1068.5	1038.17	1044.18	1526.12	1298.2	1314.48	1050.28	1379.6	-0.393445	0.00105638	0.0127666	LOC726085	NC_037639.1	6933649	6934760	-	565	protein_coding	probable prefoldin subunit 2	-
410749	592.12	525.516	482.912	341.342	389.148	395.234	533.516	375.241	0.506855	0.00105886	0.0127793	LOC410749	NC_037638.1	5984968	5989974	+	2868	protein_coding	squamous cell carcinoma antigen recognized by T-cells 3	RRM_1
412119	858.729	987.693	774.481	627.36	605.689	664.667	873.634	632.572	0.465339	0.0010611	0.012781	LOC412119	NC_037642.1	2260721	2264200	+	2084	protein_coding	gamma-tubulin complex component 4	-
726032	38.2346	240.49	53.7581	31.3158	29.2907	25.7546	110.828	28.787	1.94496	0.00106186	0.012781	LOC726032	NC_037649.1	1480615	1535201	+	11182	protein_coding	protein unc-80 homolog%2C transcript variant X12	-
410792	1558.32	1434.03	1335.75	967.659	1138.15	1128.25	1442.7	1078.02	0.420036	0.00106516	0.0128035	LOC410792	NC_037639.1	15891214	15896007	-	3454	protein_coding	TBC1 domain family member 22B%2C transcript variant X4	TBC
409418	139664	129658	129754	246045	218066	140867	133025	201659	-0.60022	0.00107473	0.0129012	Hsc70-4	NC_037638.1	5356800	5361132	-	2428	protein_coding	heat shock protein cognate 4	HSP70
409308	968.266	854.087	993.158	1466.62	1500.1	1077.73	938.504	1348.15	-0.522247	0.00109287	0.0130917	LOC409308	NC_037640.1	10148169	10150335	+	1367	protein_coding	small ubiquitin-related modifier	-
412115	2062.6	2064.46	2028.23	1489.59	1480.23	1756.27	2051.76	1575.36	0.380962	0.00109354	0.0130917	LOC412115	NC_037645.1	2686046	2691314	+	4063	protein_coding	autophagy-related protein 9A%2C transcript variant X3	-
724868	7148.84	8659.63	8001.76	12124.4	10054	9772.89	7936.74	10650.5	-0.424255	0.00109547	0.0130973	LOC724868	NC_037642.1	5473930	5475282	-	642	protein_coding	40S ribosomal protein S11	-
725138	400.947	410.714	410.019	624.228	535.601	527.97	407.227	562.6	-0.465993	0.00110559	0.0132005	LOC725138	NC_037639.1	15245160	15245838	-	429	protein_coding	copper transport protein ATOX1	-
726731	581.787	711.574	597.717	1028.2	806.54	849.903	630.359	894.882	-0.505478	0.00111581	0.0133048	LOC726731	NC_037652.1	6551904	6552904	+	912	protein_coding	probable 28S ribosomal protein S26%2C mitochondrial	-
406120	11748.4	13427.9	13028.6	17439.8	15454	15714.3	12734.9	16202.7	-0.34741	0.00112928	0.0134475	RpLP1	NC_037647.1	10324175	10325596	-	565	protein_coding	ribosomal protein LP1	-
551148	319.311	352.323	346.239	620.053	454.006	449.715	339.291	507.925	-0.581593	0.00113491	0.0134965	LOC551148	NC_037648.1	7060312	7061523	+	863	protein_coding	coiled-coil domain-containing protein 25%2C transcript variant X1	-
411159	177.739	158.348	210.477	273.491	302.322	265.471	182.188	280.428	-0.620698	0.00114514	0.0135843	LOC411159	NC_037643.1	10268943	10311840	-	3198	protein_coding	uncharacterized LOC411159	-
726902	1828.03	2043.67	1757.62	2587.73	2495.98	2257.49	1876.44	2447.07	-0.383073	0.00114533	0.0135843	LOC726902	NC_037638.1	2089684	2091155	+	859	protein_coding	MICOS complex subunit Mic10	-
100576542	251.109	214.759	215.944	329.86	348.35	314.999	227.27	331.07	-0.54339	0.0011478	0.0135955	LOC100576542	NC_037651.1	5217975	5218943	-	546	protein_coding	protein POLR1D%2C transcript variant X1	-
100578332	25.8342	36.6179	56.4916	67.8509	107.748	104.009	39.6479	93.2026	-1.22808	0.00115468	0.0136589	LOC100578332	NC_037648.1	5144147	5249415	+	2058	protein_coding	uncharacterized LOC100578332	-
724538	317.244	371.127	362.639	545.939	472.835	468.536	350.337	495.77	-0.500225	0.00116244	0.0137325	LOC724538	NC_037638.1	10802490	10805416	-	1795	protein_coding	probable ATP-dependent RNA helicase DDX52	DEAD
107965854	46.5016	54.432	55.5804	127.351	89.9642	89.1506	52.1713	102.155	-0.967592	0.00117482	0.0138604	LOC107965854	NC_037646.1	8669629	8673477	+	890	protein_coding	uncharacterized LOC107965854%2C transcript variant X1	-
409107	525.985	589.845	606.829	378.921	426.807	437.829	574.219	414.519	0.470405	0.00118759	0.0139926	LOC409107	NC_037644.1	12076838	12087876	+	8822	protein_coding	homeobox protein 5%2C transcript variant X3	-
411453	2211.41	1889.28	1996.34	1191.04	1512.65	1652.26	2032.34	1451.99	0.484892	0.0012048	0.0141767	Calpb	NC_037639.1	4719226	4731784	+	4038	protein_coding	calpain-B%2C transcript variant X6	Peptidase_C2
414021	347.212	388.941	404.552	204.597	263.616	285.282	380.235	251.165	0.598185	0.00120781	0.0141933	LOC414021	NC_037638.1	6299719	6383288	+	5916	protein_coding	uncharacterized LOC414021%2C transcript variant X11	-
100577623	2307.51	3246.12	2755.33	1830.93	2022.1	2107.92	2769.66	1986.98	0.479153	0.00121144	0.0142174	LOC100577623	NC_037648.1	15817648	15819096	+	1449	protein_coding	putative uncharacterized protein DDB_G0282133	-
408343	5.16684	7.91738	0.911154	34.4474	13.5992	31.698	4.66512	26.5815	-2.52478	0.00122269	0.0143305	LOC408343	NC_037648.1	2936166	3249803	+	7807	protein_coding	potassium voltage-gated channel protein Shaker%2C transcript variant X3	Ion_trans
100577687	1041.64	1027.28	1046	769.325	671.594	860.799	1038.31	767.239	0.436181	0.00122954	0.0143919	LOC100577687	NC_037648.1	14173150	14176410	+	2580	protein_coding	nucleoporin-like protein 2%2C transcript variant X1	-
724690	245.942	254.346	268.79	164.93	165.283	185.235	256.359	171.816	0.577285	0.00123129	0.0143935	LOC724690	NC_037652.1	3896389	3898161	+	1696	protein_coding	RING finger protein 37	U-box
413460	1365.08	1332.1	1302.95	864.316	905.919	1142.12	1333.38	970.785	0.457465	0.00123533	0.0144219	LOC413460	NC_037645.1	7192837	7198764	+	5005	protein_coding	sorting nexin-13%2C transcript variant X1	PX
100576116	410.247	545.309	426.42	338.211	284.538	308.065	460.659	310.271	0.570129	0.00124143	0.0144741	LOC100576116	NC_037643.1	7075407	7083680	+	3366	protein_coding	protein inscuteable homolog	-
100577699	3415.28	3241.18	3408.63	4653.53	4080.82	4040.5	3355.03	4258.28	-0.343902	0.00124527	0.0145	LOC100577699	NC_037648.1	10530837	10531852	+	653	protein_coding	5-formyltetrahydrofolate cyclo-ligase	-
726547	454.682	485.929	478.356	569.948	676.824	877.638	472.989	708.137	-0.582488	0.00124978	0.0145335	LOC726547	NC_037650.1	6173085	6242865	-	21979	protein_coding	protein abrupt%2C transcript variant X11	-
551524	42.3681	29.6902	44.6466	61.5878	123.439	83.2072	38.9016	89.4114	-1.19945	0.00125718	0.0145915	LOC551524	NC_037644.1	4994294	4998667	-	1424	protein_coding	zinc carboxypeptidase	-
725483	148.805	172.203	142.14	86.6404	101.471	89.1506	154.383	92.4208	0.74008	0.00125857	0.0145915	LOC725483	NC_037645.1	2804898	2807912	-	2324	protein_coding	gustatory receptor for sugar taste 43a	-
113219377	9.30032	14.8451	15.4896	1.04386	1.0461	0.990562	13.2117	1.02684	3.68818	0.00125966	0.0145915	LOC113219377	NW_020555902.1	7537	9459	-	1923	rRNA	small subunit ribosomal RNA	-
411859	361.679	372.117	443.732	276.623	284.538	249.622	392.509	270.261	0.539592	0.00126592	0.014645	Pten	NC_037640.1	1433682	1441133	+	6114	protein_coding	phosphatase and tensin-like%2C transcript variant X4	DSPc
409238	18.6006	213.769	44.6466	16.7018	21.968	19.8112	92.3388	19.4937	2.2438	0.00127934	0.0147811	LOC409238	NC_037638.1	14246009	14254080	+	3400	protein_coding	43 kDa receptor-associated protein of the synapse homolog%2C transcript variant X2	-
551225	902.131	1039.16	1075.16	683.729	721.806	813.252	1005.48	739.595	0.443181	0.00128258	0.0147994	LOC551225	NC_037644.1	1483122	1486242	+	2042	protein_coding	puff-specific protein Bx42	-
726358	1935.5	1935.8	2184.04	1537.61	1519.98	1655.23	2018.44	1570.94	0.361738	0.00128921	0.0148566	LOC726358	NC_037644.1	2984163	2994696	-	9057	protein_coding	huntingtin%2C transcript variant X1	-
551984	1071.6	1083.69	1112.52	694.167	827.462	892.497	1089.27	804.709	0.43665	0.00130296	0.0149958	LOC551984	NC_037652.1	1967364	1973910	-	3957	protein_coding	coiled-coil domain-containing protein R3HCC1L%2C transcript variant X2	R3H
100578235	320.344	300.86	305.237	487.483	419.484	403.159	308.814	436.709	-0.499895	0.00131543	0.0151198	LOC100578235	NC_037644.1	2605875	2607580	-	1426	protein_coding	DNA-directed RNA polymerase I subunit RPA12	-
724629	762.626	738.295	883.82	974.966	1291.93	1082.68	794.914	1116.53	-0.489718	0.00131815	0.0151316	LOC724629	NC_037641.1	12580663	12581173	-	511	protein_coding	40S ribosomal protein S28	-
412700	758.493	871.901	765.369	620.053	593.136	583.441	798.588	598.877	0.415223	0.00132558	0.0151973	LOC412700	NC_037639.1	9670870	9674517	+	2763	protein_coding	general transcription and DNA repair factor IIH helicase subunit XPD	-
725516	828.762	844.19	772.659	682.685	542.924	540.847	815.204	588.818	0.469366	0.00134208	0.0153669	LOC725516	NC_037644.1	12738106	12741598	+	2327	protein_coding	protein SERAC1%2C transcript variant X1	-
552729	569.386	638.339	771.748	423.807	498.988	451.696	659.824	458.164	0.527006	0.00134499	0.0153805	LOC552729	NC_037648.1	12211024	12214762	-	2937	protein_coding	neuroguidin-A-like	-
100576779	6.20021	28.7005	11.845	1.04386	2.09219	0	15.5819	1.04535	3.91521	0.00135598	0.0154863	LOC100576779	NC_037653.1	1792895	1800620	-	1204	protein_coding	uncharacterized LOC100576779	-
550969	467.083	485.929	431.887	620.053	604.643	628.017	461.633	617.571	-0.420381	0.00138758	0.0158187	LOC550969	NC_037643.1	15338165	15340358	-	1594	protein_coding	serine/threonine-protein kinase RIO2	-
410174	80.6028	93.0292	133.029	164.93	170.514	212.971	102.22	182.805	-0.8361	0.00138863	0.0158187	LOC410174	NC_037651.1	1488463	1507429	+	6630	protein_coding	cyclin-T%2C transcript variant X2	-
726543	51.6684	39.5869	55.5804	96.0352	94.1486	90.1412	48.9452	93.4417	-0.931466	0.00140901	0.0160276	LOC726543	NC_037652.1	3643999	3645895	-	1425	protein_coding	proline-rich nuclear receptor coactivator 2	-
107964405	224.241	178.141	175.853	298.544	373.456	254.575	192.745	308.858	-0.680811	0.00141056	0.0160276	LOC107964405	NC_037642.1	12004920	12005791	-	804	protein_coding	uncharacterized LOC107964405	-
100576621	286.243	351.334	283.369	486.439	417.392	425.942	306.982	443.258	-0.530127	0.00145125	0.016469	LOC100576621	NC_037643.1	14236314	14237102	-	602	protein_coding	thyroid transcription factor 1-associated protein 26 homolog	-
725416	312.077	326.592	323.46	454.079	425.761	436.838	320.71	438.893	-0.452402	0.00145344	0.0164729	LOC725416	NC_037644.1	7508501	7509311	-	811	protein_coding	U1 small nuclear ribonucleoprotein C	-
413669	825.662	779.862	911.154	470.781	617.197	662.686	838.892	583.555	0.523545	0.00146592	0.0165934	LOC413669	NC_037641.1	3355479	3402249	-	8911	protein_coding	protein lap4%2C transcript variant X2	PDZ
552074	2359.18	2498.92	2645.99	2076.24	1961.43	1896.93	2501.36	1978.2	0.338759	0.00147723	0.0167002	LOC552074	NC_037639.1	12599450	12610802	-	5854	protein_coding	probable phospholipid-transporting ATPase IA%2C transcript variant X6	-
725797	870.096	969.879	837.351	1303.78	1110.95	1148.06	892.442	1187.6	-0.412329	0.00149263	0.016853	LOC725797	NC_037642.1	10872533	10874565	-	644	protein_coding	NADH dehydrogenase [ubiquinone] 1 beta subcomplex subunit 3	-
409604	737.825	632.4	674.254	494.79	478.066	537.875	681.493	503.577	0.435994	0.00150473	0.0169681	LOC409604	NC_037653.1	1185337	1216996	-	5507	protein_coding	nostrin%2C transcript variant X4	-
410980	886.63	1043.11	881.997	705.65	689.377	719.148	937.247	704.725	0.411207	0.00151051	0.0170118	LOC410980	NC_037641.1	13148668	13153989	-	3595	protein_coding	polyphosphoinositide phosphatase%2C transcript variant X1	-
725880	1072.64	1193.54	984.046	1845.55	1597.39	1245.14	1083.41	1562.69	-0.528435	0.00152608	0.0171655	LOC725880	NC_037647.1	6315325	6317612	-	574	protein_coding	small nuclear ribonucleoprotein F%2C transcript variant X3	-
102655399	303.81	287.005	317.082	487.483	463.42	368.489	302.632	439.797	-0.538533	0.00154218	0.0173191	LOC102655399	NC_037645.1	11552232	11553045	-	814	protein_coding	proteasome assembly chaperone 4	-
102656685	647.922	789.758	698.855	1074.13	1035.63	852.874	712.179	987.547	-0.471281	0.00154361	0.0173191	LOC102656685	NC_037646.1	1599501	1600533	+	703	protein_coding	39S ribosomal protein L42%2C mitochondrial%2C transcript variant X1	-
102656074	2070.87	1667.6	2511.14	2805.9	2879.9	3173.76	2083.2	2953.19	-0.503298	0.00155052	0.0173748	LOC102656074	NC_037646.1	7721452	7738351	+	3290	protein_coding	reticulon-1-A%2C transcript variant X1	-
411998	1206.97	1139.11	1140.76	900.851	954.039	862.78	1162.28	905.89	0.359562	0.00158668	0.0177362	LOC411998	NC_037648.1	15348407	15352026	+	2216	protein_coding	amyloid protein-binding protein 2	-
100577552	792.594	742.254	882.908	582.474	636.026	586.413	805.919	601.638	0.422219	0.00158674	0.0177362	LOC100577552	NC_037643.1	6464125	6475423	-	4245	protein_coding	trithorax group protein osa%2C transcript variant X2	-
551946	1640.99	2038.72	1483.36	1115.89	1379.8	1160.94	1721.02	1218.88	0.49764	0.00159903	0.0178338	LOC551946	NC_037652.1	5178021	5181160	-	1882	protein_coding	uncharacterized LOC551946%2C transcript variant X1	-
410487	567.319	394.879	439.176	692.079	648.579	681.507	467.125	674.055	-0.529784	0.00159947	0.0178338	LOC410487	NC_037651.1	5128773	5149726	-	8919	protein_coding	uncharacterized LOC410487	-
725253	1456.02	1387.52	1435.98	1891.47	1751.16	1738.44	1426.51	1793.69	-0.330409	0.00160169	0.0178363	LOC725253	NC_037641.1	7858840	7859814	+	594	protein_coding	MICOS complex subunit MIC13	-
409636	622.088	724.44	725.279	557.421	479.112	384.338	690.602	473.624	0.544853	0.00161757	0.0179906	LOC409636	NC_037648.1	14985661	14989450	-	1790	protein_coding	uncharacterized LOC409636%2C transcript variant X1	Scramblase
726883	932.099	836.273	793.615	620.053	668.455	642.875	853.996	643.794	0.407182	0.00162095	0.0180013	LOC726883	NC_037643.1	16606463	16617691	-	4925	protein_coding	CD109 antigen%2C transcript variant X1	A2M_comp
552172	119.871	138.554	130.295	207.728	186.205	206.037	129.573	199.99	-0.625858	0.00162256	0.0180013	LOC552172	NC_037644.1	13742013	13754556	-	3487	protein_coding	G patch domain-containing protein 1 homolog	-
113218789	81.6361	65.3184	89.2931	167.018	114.024	142.641	78.7492	141.228	-0.841728	0.00162814	0.0180408	LOC113218789	NC_037642.1	2998317	2999196	+	701	protein_coding	uncharacterized LOC113218789	-
100579053	1064.37	1388.51	1116.16	841.351	811.77	936.082	1189.68	863.068	0.462858	0.00169218	0.0187129	LOC100579053	NC_037643.1	17754654	17760625	-	2845	protein_coding	FK506-binding protein 15%2C transcript variant X4	-
410246	3.10011	94.0188	10.9338	1.04386	4.18438	4.95281	36.0176	3.39369	3.40403	0.00169299	0.0187129	LOC410246	NC_037647.1	1124269	1137739	-	3730	protein_coding	netrin receptor UNC5B	Death
410883	737.825	640.318	645.097	969.746	849.43	877.638	674.413	898.938	-0.41496	0.00169948	0.0187609	LOC410883	NC_037639.1	7803025	7804283	+	1022	protein_coding	charged multivesicular body protein 6	ESCRT-III
408286	2065.7	1491.44	1854.2	1097.1	1339	1386.79	1803.78	1274.3	0.501169	0.001704	0.0187609	LOC408286	NC_037647.1	9838586	9849978	-	3863	protein_coding	2-oxoglutarate dehydrogenase%2C mitochondrial%2C transcript variant X4	-
552517	10687.1	12320.4	10748.9	15093.2	13921.4	13630.1	11252.1	14214.9	-0.337205	0.00170559	0.0187609	LOC552517	NC_037651.1	6846801	6848371	-	906	protein_coding	60S ribosomal protein L13	-
408435	67.169	102.926	44.6466	167.018	144.361	124.811	71.5805	145.397	-1.0243	0.00171138	0.0187609	LOC408435	NC_037650.1	7679755	7874980	-	9903	protein_coding	POU domain%2C class 6%2C transcription factor 2%2C transcript variant X6	Pou
411724	1803.23	1836.83	1818.66	1454.1	1503.24	1446.22	1819.57	1467.85	0.309946	0.00171382	0.0187609	LOC411724	NC_037652.1	5790955	5801936	-	4254	protein_coding	glycerol-3-phosphate acyltransferase 1%2C mitochondrial%2C transcript variant X3	Acyltransferase
409022	209.774	116.781	194.987	283.93	297.091	292.216	173.847	291.079	-0.743552	0.00171563	0.0187609	LOC409022	NC_037646.1	5540266	5547250	-	1655	protein_coding	fruitless	BTB
409389	1564.52	1404.34	1569.92	1069.96	1177.9	1244.15	1512.93	1164	0.378152	0.00171639	0.0187609	LOC409389	NC_037644.1	8131616	8134977	-	2541	protein_coding	ubiquitin specific protease-like	UCH
102655244	457.782	533.433	546.692	335.079	350.442	405.14	512.636	363.554	0.495851	0.00171655	0.0187609	LOC102655244	NC_037646.1	7499590	7507734	-	4943	protein_coding	histone-lysine N-methyltransferase NSD2%2C transcript variant X3	SET
100577707	2371.58	2514.76	2288.82	1928.01	1925.86	1921.69	2391.72	1925.19	0.312967	0.00171686	0.0187609	LOC100577707	NC_037644.1	1327212	1331371	-	1873	protein_coding	arginine/serine-rich coiled-coil protein 2%2C transcript variant X1	-
100820634	199.44	216.738	200.454	282.886	351.488	280.329	205.544	304.901	-0.568641	0.00171834	0.0187609	LOC100820634	NC_037648.1	15259811	15320719	+	6256	protein_coding	potassium voltage-gated channel protein eag-like	Ion_trans
100578156	221.141	266.222	297.947	408.149	422.623	341.744	261.77	390.839	-0.576619	0.0017213	0.0187703	LOC100578156	NC_037642.1	9818116	9820404	+	2140	protein_coding	uncharacterized LOC100578156%2C transcript variant X1	-
725474	190.14	151.42	219.588	97.079	125.531	111.934	187.049	111.515	0.747051	0.00174006	0.0189518	LOC725474	NC_037640.1	8393126	8397763	-	2439	protein_coding	polycomb group protein Pc	Chromo
100577138	1260.71	1223.23	1384.04	718.176	868.26	1095.56	1289.33	893.999	0.528085	0.00174549	0.0189878	LOC100577138	NC_037647.1	10560551	10624162	-	9230	protein_coding	dual 3'%2C5'-cyclic-AMP and -GMP phosphodiesterase 11%2C transcript variant X9	-
408780	583.853	665.06	687.921	409.193	417.392	533.913	645.611	453.5	0.509411	0.00176186	0.0191425	LOC408780	NC_037641.1	12108411	12136721	-	6249	protein_coding	signal-induced proliferation-associated 1-like protein 2%2C transcript variant X2	-
552802	745.059	673.967	619.585	900.851	916.38	875.657	679.537	897.63	-0.402161	0.00177526	0.0192647	LOC552802	NC_037640.1	12272911	12274141	-	861	protein_coding	COX assembly mitochondrial protein homolog	-
411959	107.47	116.781	110.25	169.105	230.141	157.499	111.5	185.582	-0.734353	0.00177804	0.0192715	LOC411959	NC_037645.1	1316771	1328467	+	8054	protein_coding	fatty acid synthase	Acyl_transf_1
100576623	347.212	261.273	297.947	231.737	164.237	179.292	302.144	191.755	0.65582	0.00179595	0.019437	LOC100576623	NC_037639.1	1051119	1052985	+	1791	protein_coding	piggyBac transposable element-derived protein 4	-
726729	2.06674	0.989672	4.55577	11.4825	31.3829	12.8773	2.53739	18.5809	-2.85382	0.00179767	0.019437	LOC726729	NC_037638.1	7981561	8147717	+	2365	protein_coding	helix-loop-helix protein 11	-
410393	607.621	499.784	500.224	443.641	279.308	311.037	535.876	344.662	0.6366	0.00181508	0.0195912	LOC410393	NC_037649.1	10476992	10672370	-	10521	protein_coding	alkaline phosphatase%2C transcript variant X5	-
552105	600.387	584.896	542.137	887.281	741.682	720.139	575.807	783.034	-0.443678	0.00181631	0.0195912	LOC552105	NC_037639.1	3944722	3945811	-	763	protein_coding	adrenodoxin-like protein%2C mitochondrial	Fer2
410288	829.795	860.025	823.683	577.255	561.753	710.233	837.834	616.414	0.442289	0.00182188	0.0196275	LOC410288	NC_037648.1	209877	214581	+	1162	protein_coding	phytanoyl-CoA dioxygenase	PhyH
411920	1162.54	1133.17	1334.84	849.702	987.514	903.393	1210.19	913.537	0.406049	0.00183685	0.019765	LOC411920	NC_037651.1	8090993	8096203	-	3857	protein_coding	ubiquitin carboxyl-terminal hydrolase 22%2C transcript variant X1	-
727246	735.758	949.096	777.214	569.948	572.214	638.913	820.69	593.692	0.466931	0.00184967	0.019879	LOC727246	NC_037642.1	13264504	13277768	+	5307	protein_coding	protein spire%2C transcript variant X2	-
409417	10810.1	9407.82	10508.3	7875.93	7843.63	8696.15	10242.1	8138.57	0.331633	0.00187211	0.0200959	LOC409417	NC_037638.1	5352296	5356182	+	2392	protein_coding	RING finger protein 10	zf-C3HC4
408887	1117.07	1021.34	1229.15	777.676	900.688	854.855	1122.52	844.407	0.410974	0.0018914	0.0202786	LOC408887	NC_037643.1	8755613	8826086	-	6927	protein_coding	ankyrin repeat and SAM domain-containing protein 1A%2C transcript variant X1	PID
408574	1170.81	1322.2	1398.62	864.316	916.38	1088.63	1297.21	956.441	0.439676	0.00189983	0.0203446	LOC408574	NC_037638.1	20269851	20273879	-	3215	protein_coding	uncharacterized LOC408574%2C transcript variant X1	-
410979	54.7685	337.478	100.227	56.3685	52.3048	50.5187	164.158	53.064	1.62937	0.0019056	0.020382	LOC410979	NC_037641.1	13163373	13192559	-	6830	protein_coding	gamma-aminobutyric acid type B receptor subunit 2%2C transcript variant X2	ANF_receptor
551892	2140.11	2054.56	2014.56	1699.4	1638.19	1679.99	2069.74	1672.53	0.30729	0.00191632	0.0204661	LOC551892	NC_037638.1	4571678	4576709	+	2585	protein_coding	cytoplasmic protein NCK1%2C transcript variant X1	SH2
726647	602.454	901.591	701.589	535.5	518.864	420.989	735.211	491.784	0.580543	0.00191806	0.0204661	LOC726647	NC_037638.1	20570768	20574550	+	3002	protein_coding	uncharacterized LOC726647	-
725678	1224.54	1087.65	1135.3	1552.22	1359.92	1550.23	1149.16	1487.46	-0.372494	0.00192614	0.0205149	LOC725678	NC_037641.1	11935256	11936685	+	1071	protein_coding	actin-related protein 2/3 complex subunit 3	-
725039	5894.33	5809.38	5810.43	7605.57	6727.44	7211.29	5838.05	7181.43	-0.2988	0.00192722	0.0205149	LOC725039	NC_037645.1	11763652	11765997	-	619	protein_coding	eukaryotic translation initiation factor 4E-binding protein 1	-
410179	2820.06	1949.65	2126.63	2762.05	3505.47	3738.38	2298.78	3335.3	-0.537141	0.00193022	0.020515	LOC410179	NC_037647.1	11665151	11675722	+	4235	protein_coding	uncharacterized LOC410179	MFS_1
409090	2328.18	2482.1	2203.17	3251.62	2864.21	2832.02	2337.82	2982.62	-0.351469	0.00193182	0.020515	LOC409090	NC_037652.1	2278271	2284518	+	1467	protein_coding	uncharacterized LOC409090	-
rna-NC_001566.1:1592..1659	2.06674	0	0.911154	36.5351	17.7836	0.990562	0.99263	18.4364	-4.2278	0.00193697	0.0205452	-	NC_001566.1	1592	1659	-	68	-	tRNA-Tyr	-
726537	205.64	213.769	202.276	388.316	294.999	268.442	207.229	317.252	-0.61409	0.00194813	0.0206391	LOC726537	NC_037645.1	3443330	3447104	+	2546	protein_coding	probable ATP-dependent RNA helicase DDX27	DEAD
100578420	87.8363	116.781	82.0039	138.833	172.606	176.32	95.5405	162.586	-0.768175	0.0019608	0.02073	LOC100578420	NC_037639.1	5329094	5383658	+	3180	protein_coding	uncharacterized LOC100578420%2C transcript variant X3	PDZ
411380	5811.67	7109.8	6186.74	10216.3	8114.57	7677.85	6369.4	8669.56	-0.444771	0.00196136	0.02073	LOC411380	NW_020555815.1	30315	31398	+	501	protein_coding	60S ribosomal protein L30	-
726778	646.889	556.196	630.519	416.5	428.899	492.31	611.201	445.903	0.454532	0.0019688	0.0207841	LOC726778	NC_037645.1	11825193	11829807	-	3712	protein_coding	pre-mRNA-splicing factor ATP-dependent RNA helicase PRP16	HA2
551167	9811.84	7618.5	8734.32	6338.32	6684.55	7035.97	8721.55	6686.28	0.383336	0.00199804	0.0210679	LOC551167	NC_037639.1	13438449	13494272	+	9544	protein_coding	multidrug resistance protein homolog 49%2C transcript variant X1	-
725479	59.9354	82.1428	40.0908	25.0526	26.1524	23.7735	60.723	24.9928	1.27923	0.00200346	0.0211001	LOC725479	NC_037643.1	3772378	3792868	+	15008	protein_coding	dynein heavy chain 5%2C axonemal%2C transcript variant X2	Dynein_heavy
724654	89.9031	76.2048	64.6919	196.246	149.592	100.047	76.9333	148.628	-0.950912	0.00200713	0.0211139	LOC724654	NC_037642.1	12759076	12760360	-	633	protein_coding	cytochrome b5	-
412272	195.307	199.914	201.365	267.228	281.4	312.027	198.862	286.885	-0.528897	0.00201443	0.0211657	LOC412272	NC_037646.1	11410071	11411705	+	980	protein_coding	2-oxoglutarate and iron-dependent oxygenase domain-containing protein 3	-
409290	13980.4	16185.1	15133.4	24136.1	17947.9	18873.2	15099.6	20319.1	-0.428307	0.00205307	0.0215464	LOC409290	NC_037638.1	4554373	4555637	-	605	protein_coding	60S ribosomal protein L14%2C transcript variant X1	-
726525	598.32	688.812	712.523	456.167	428.899	546.79	666.552	477.286	0.481828	0.00206756	0.0216413	LOC726525	NC_037650.1	2536125	2541051	-	2671	protein_coding	serine/threonine-protein kinase fused%2C transcript variant X4	Pkinase
725685	1004.43	1298.45	1092.47	816.299	865.121	845.94	1131.79	842.453	0.425993	0.00206807	0.0216413	LOC725685	NC_037647.1	4867736	4872179	+	3123	protein_coding	gamma-tubulin complex component 5%2C transcript variant X1	-
406113	9.30032	262.263	34.6239	6.26316	2.09219	8.91506	102.062	5.75681	4.14614	0.00206942	0.0216413	Eaat-2	NC_037639.1	12135342	12138725	-	2769	protein_coding	excitatory amino acid transporter 2	SDF
726325	652.056	735.326	748.058	515.667	569.076	519.055	711.813	534.599	0.413562	0.00207341	0.0216413	LOC726325	NC_037638.1	15132933	15139557	-	5166	protein_coding	uncharacterized LOC726325%2C transcript variant X1	Pkinase
552113	248.008	182.1	188.609	187.895	664.271	468.536	206.239	440.234	-1.09437	0.00207423	0.0216413	LOC552113	NC_037653.1	5245630	5263991	-	3367	protein_coding	long-chain fatty acid transport protein 4%2C transcript variant X1	AMP-binding
100577725	4981.87	5177.96	4065.57	5704.7	6247.28	7357.9	4741.8	6436.63	-0.441	0.00208046	0.0216578	LOC100577725	NC_037641.1	7586415	7586965	-	395	protein_coding	probable chitinase 10	CBM_14
410803	824.628	966.91	696.122	491.658	618.243	615.139	829.22	575.013	0.527676	0.00208066	0.0216578	LOC410803	NC_037639.1	16035912	16045859	+	6162	protein_coding	solute carrier family 41 member 1%2C transcript variant X3	-
107964437	195.307	216.738	184.053	336.123	313.829	249.622	198.699	299.858	-0.593583	0.00209505	0.0217821	LOC107964437	NC_037642.1	10937585	10938522	-	737	protein_coding	THAP domain-containing protein 4	-
551678	7978.64	6270.56	6850.97	9944.86	8845.79	8779.36	7033.39	9190	-0.385882	0.00212648	0.022072	LOC551678	NC_037638.1	1051195	1053152	-	1411	protein_coding	receptor expression-enhancing protein 5%2C transcript variant X2	TB2_DP1_HVA22
725705	404.047	444.363	398.174	765.15	685.193	460.612	415.528	636.985	-0.616001	0.00212787	0.022072	LOC725705	NC_037642.1	13106688	13107992	+	435	protein_coding	mitochondrial import inner membrane translocase subunit Tim13	-
725980	438.148	493.846	513.891	741.141	641.257	604.243	481.962	662.214	-0.457602	0.00213438	0.0221138	LOC725980	NC_037638.1	20111422	20112500	-	642	protein_coding	28S ribosomal protein S36%2C mitochondrial	-
409460	1533.52	1524.1	1435.98	1239.06	1084.8	1201.55	1497.86	1175.14	0.349868	0.00214654	0.0222071	LOC409460	NC_037647.1	11845379	11848916	-	2194	protein_coding	bifunctional 3'-phosphoadenosine 5'-phosphosulfate synthase	-
102653862	2237.24	2165.4	2095.65	3149.33	2538.87	2711.17	2166.1	2799.79	-0.370279	0.00214835	0.0222071	LOC102653862	NC_037651.1	1779550	1781440	+	600	protein_coding	NADH dehydrogenase [ubiquinone] 1 alpha subcomplex subunit 13	-
725057	3281.98	2529.6	3115.24	2157.66	2203.08	2382.3	2975.61	2247.68	0.404681	0.00216429	0.022346	LOC725057	NC_037645.1	4161178	4165155	-	3174	protein_coding	coatomer subunit beta	-
409965	1136.71	1176.72	1248.28	982.273	904.873	900.421	1187.24	929.189	0.3539	0.00216955	0.0223501	LOC409965	NC_037640.1	8273103	8284444	-	5530	protein_coding	cyclin-dependent kinase 12%2C transcript variant X5	Pkinase
408458	1004.43	983.734	1083.36	828.825	777.249	790.469	1023.84	798.848	0.358296	0.00217011	0.0223501	LOC408458	NC_037651.1	7528467	7532753	-	3327	protein_coding	mediator of RNA polymerase II transcription subunit 24%2C transcript variant X3	-
724383	711.991	757.099	604.095	444.685	559.661	473.489	691.062	492.612	0.488052	0.0021722	0.0223501	LOC724383	NC_037641.1	4797670	4801677	+	2601	protein_coding	centaurin-gamma-1A	Ras
409648	1951	1969.45	1599.99	1428	1467.67	1212.45	1840.14	1369.37	0.426216	0.00217998	0.0224044	LOC409648	NC_037647.1	10948858	10951250	-	1367	protein_coding	uncharacterized LOC409648	-
725689	701.657	829.345	642.364	482.263	526.186	561.649	724.455	523.366	0.468565	0.00220828	0.0226505	LOC725689	NC_037648.1	11051106	11057848	+	5467	protein_coding	golgin subfamily A member 4	-
726419	209.774	178.141	194.076	98.1229	121.347	141.65	193.997	120.373	0.687277	0.00221232	0.0226505	LOC726419	NC_037639.1	15973484	15974869	-	1239	protein_coding	beta-1%2C3-galactosyltransferase	Galactosyl_T
412166	1876.6	1001.55	2109.32	2195.24	4002.36	2625.98	1662.49	2941.19	-0.822951	0.00221243	0.0226505	LOC412166	NC_037641.1	2193663	2223709	-	1828	protein_coding	acyl-CoA Delta(11) desaturase%2C transcript variant X2	-
100577578	3069.1	3521.25	3600.88	4486.51	3940.64	5012.25	3397.08	4479.8	-0.399095	0.00221408	0.0226505	LOC100577578	NC_037648.1	6455573	6462167	-	4641	protein_coding	uncharacterized LOC100577578%2C transcript variant X2	Pro_isomerase
413130	1022	855.077	1041.45	636.755	698.792	796.412	972.842	710.653	0.452894	0.0022176	0.0226607	LOC413130	NC_037639.1	12726656	12733329	-	5199	protein_coding	RNA polymerase-associated protein CTR9 homolog	-
727230	700.624	750.171	752.613	532.369	601.505	542.828	734.47	558.901	0.394451	0.00223041	0.0227655	LOC727230	NC_037644.1	1437828	1451770	+	7095	protein_coding	eukaryotic translation initiation factor 4E transporter%2C transcript variant X2	-
409588	4376.32	3541.05	4205.89	5466.7	4990.92	5143	4041.08	5200.21	-0.363827	0.00223672	0.0228039	LOC409588	NC_037641.1	5655811	5669109	-	2763	protein_coding	putative thiamine transporter SLC35F3%2C transcript variant X8	-
726336	531.151	550.258	585.872	714	700.884	771.648	555.76	728.844	-0.390882	0.00226107	0.0230258	LOC726336	NC_037642.1	9560322	9563025	-	2300	protein_coding	splicing factor 3B subunit 2	-
551029	179.806	151.42	196.809	243.219	254.201	313.018	176.012	270.146	-0.617845	0.00228453	0.0232382	LOC551029	NC_037645.1	2608026	2609358	+	937	protein_coding	inhibitor of growth protein 5	-
551118	2628.89	2519.71	3179.93	1983.33	2179.02	2182.21	2776.17	2114.85	0.39271	0.00229758	0.0233401	LOC551118	NC_037651.1	3390178	3396787	-	4906	protein_coding	UPF0472 protein C16orf72 homolog	-
725997	159.139	128.657	107.516	183.719	223.865	232.782	131.771	213.455	-0.698398	0.00229978	0.0233401	LOC725997	NC_037643.1	5787565	5790901	+	1699	protein_coding	UDP-glucuronosyltransferase 2C1	UDPGT
724191	6739.63	7542.29	6988.55	10631.7	8128.16	9111.19	7090.16	9290.36	-0.389907	0.00231294	0.0234471	RpL35	NC_037645.1	2140482	2142333	+	884	protein_coding	ribosomal protein L35	-
413470	8212.18	10112.5	8857.33	13135.9	10967.3	11361.8	9060.66	11821.7	-0.383726	0.00231599	0.0234513	LOC413470	NC_037638.1	9273481	9275481	+	1408	protein_coding	60S ribosomal protein L17	-
413799	621.055	612.607	533.025	919.641	982.284	662.686	588.896	854.87	-0.537737	0.00232828	0.0235491	LOC413799	NC_037653.1	4513688	4515085	-	970	protein_coding	mitochondrial import inner membrane translocase subunit Tim17-A%2C transcript variant X1	-
551712	2983.34	2971	2997.7	2243.26	2317.1	2596.26	2984.01	2385.54	0.322825	0.00234126	0.0236536	LOC551712	NC_037640.1	9929759	9932771	+	2090	protein_coding	lipoyltransferase 1%2C mitochondrial%2C transcript variant X1	-
725725	15.5005	3.95869	29.1569	0	2.09219	1.98112	16.2054	1.35777	3.57394	0.0023642	0.0238584	LOC725725	NC_037638.1	26176929	26178009	-	645	protein_coding	peritrophin-1	CBM_14
725782	2608.22	2682.01	3251.91	3582.53	3587.06	3985.03	2847.38	3718.21	-0.3848	0.00236916	0.0238815	LOC725782	NC_037648.1	15823367	15835167	+	3808	protein_coding	alpha-actinin%2C sarcomeric%2C transcript variant X2	CH
410340	1267.94	931.281	1313.88	847.615	836.877	839.006	1171.04	841.166	0.477467	0.00237445	0.0239078	LOC410340	NC_037648.1	13040956	13043482	-	2291	protein_coding	prolactin regulatory element-binding protein	-
102654349	27.901	52.4526	35.535	80.3772	92.0564	70.3299	38.6295	80.9212	-1.06556	0.00239814	0.0241191	LOC102654349	NC_037647.1	8203462	8206292	-	2227	protein_coding	DNA mismatch repair protein MutL-like	-
408705	1679.22	1903.14	1604.54	1370.59	1302.39	1376.88	1728.97	1349.95	0.356837	0.00240348	0.0241457	LOC408705	NC_037639.1	6216225	6225696	-	2931	protein_coding	RNA-binding protein 25%2C transcript variant X3	-
409573	155.005	147.461	183.142	254.702	219.68	257.546	161.869	243.976	-0.590859	0.00242141	0.0242985	LOC409573	NC_037652.1	1798228	1804590	+	4202	protein_coding	zinc finger protein 2 homolog%2C transcript variant X2	-
100576717	326.544	265.232	399.997	492.702	518.864	454.668	330.591	488.745	-0.562892	0.00242683	0.0243255	LOC100576717	NC_037648.1	14996872	15002814	+	5526	protein_coding	restin homolog	-
410386	697.524	615.576	616.851	432.158	444.591	531.932	643.317	469.56	0.453444	0.0024363	0.0243746	LOC410386	NC_037649.1	9086896	9138561	-	6427	protein_coding	tolloid-like protein 1%2C transcript variant X2	Astacin
726103	1135.67	1156.93	1193.61	891.457	861.983	977.685	1162.07	910.375	0.352082	0.00243718	0.0243746	LOC726103	NC_037642.1	13431431	13435957	+	2670	protein_coding	protein cramped%2C transcript variant X1	-
113219237	669.623	627.452	604.095	525.062	449.821	424.951	633.723	466.611	0.441629	0.00244263	0.0244017	LOC113219237	NC_037651.1	6638217	6640506	-	2098	protein_coding	probable serine/threonine-protein kinase clkA	-
100576101	928.998	1134.16	968.557	628.404	743.774	824.148	1010.57	732.109	0.464796	0.00244941	0.0244421	LOC100576101	NC_037642.1	9552722	9554686	+	1433	protein_coding	coiled-coil domain-containing protein 61%2C transcript variant X1	-
725363	597.287	549.268	551.248	650.325	873.49	825.139	565.934	782.985	-0.46866	0.0024597	0.0245174	LOC725363	NC_037642.1	10720587	10722797	+	1687	protein_coding	isopentenyl-diphosphate Delta-isomerase 1%2C transcript variant X2	NUDIX
409966	691.324	421.6	391.796	212.948	302.322	354.621	501.573	289.964	0.789526	0.00246825	0.0245751	LOC409966	NC_037638.1	8193375	8243779	-	2975	protein_coding	dexamethasone-induced Ras-related protein 1%2C transcript variant X3	Ras
408400	4124.17	3659.81	3590.86	6194.27	5381.12	4183.15	3791.61	5252.84	-0.470287	0.00247512	0.0246161	LOC408400	NC_037650.1	2843683	2854002	-	1681	protein_coding	CKLF-like MARVEL transmembrane domain-containing protein 8	-
408867	2163.87	1474.61	1969	2391.48	2652.9	2766.64	1869.16	2603.67	-0.478229	0.00247906	0.0246279	LOC408867	NC_037643.1	1758208	1813707	-	5929	protein_coding	alpha%2Calpha-trehalose-phosphate synthase [UDP-forming]%2C transcript variant X5	-
551922	3550.65	3138.25	3661.02	4298.62	4272.26	4329.75	3449.97	4300.21	-0.317764	0.00248955	0.0247047	LOC551922	NC_037646.1	9469190	9470870	+	699	protein_coding	NPC intracellular cholesterol transporter 2 homolog a	-
100576530	823.595	727.409	802.727	874.755	1180	1272.87	784.577	1109.21	-0.499725	0.00249693	0.0247503	LOC100576530	NC_037651.1	10486871	10487546	+	468	protein_coding	uncharacterized LOC100576530	-
100578782	5704.2	5249.22	4938.46	7515.79	6676.18	6189.03	5297.29	6793.67	-0.358981	0.0025055	0.0248077	LOC100578782	NC_037638.1	14347351	14348563	-	845	protein_coding	cytochrome b-c1 complex subunit 9%2C transcript variant X2	-
552161	1132.57	1114.37	1025.96	1390.42	1380.85	1344.19	1090.97	1371.82	-0.330761	0.00250855	0.0248105	LOC552161	NC_037642.1	155998	157349	-	627	protein_coding	mediator of RNA polymerase II transcription subunit 9	-
726128	302.777	252.366	340.772	206.684	170.514	213.961	298.638	197.053	0.600027	0.00251531	0.0248291	LOC726128	NC_037639.1	15863261	15869225	-	3725	protein_coding	leucine-rich repeats and immunoglobulin-like domains protein 3	I-set
411891	351.345	443.373	402.73	243.219	286.63	301.131	399.15	276.994	0.527058	0.002516	0.0248291	LOC411891	NC_037642.1	11362244	11366826	-	2568	protein_coding	ARF GTPase-activating protein GIT1%2C transcript variant X2	-
408611	501.184	439.414	471.067	318.377	371.364	340.753	470.555	343.498	0.453934	0.00252165	0.0248574	Stip	NC_037638.1	6843898	6854814	-	3385	protein_coding	Sip1/TFIP11 interacting protein%2C transcript variant X1	G-patch
726279	144.672	174.182	125.739	231.737	250.017	208.018	148.198	229.924	-0.634361	0.00255503	0.0251505	LOC726279	NC_037653.1	5271408	5272372	-	683	protein_coding	M-phase phosphoprotein 6	-
552509	347.212	407.745	456.488	572.035	605.689	519.055	403.815	565.593	-0.484829	0.00255701	0.0251505	LOC552509	NC_037644.1	8662237	8663478	+	811	protein_coding	MKI67 FHA domain-interacting nucleolar phosphoprotein-like	RRM_1
409322	1756.73	1977.36	1814.11	1400.86	1432.11	1552.21	1849.4	1461.73	0.339284	0.00256112	0.0251632	LOC409322	NC_037639.1	13360722	13371179	-	7093	protein_coding	uncharacterized LOC409322%2C transcript variant X5	-
411186	293.477	364.199	311.615	139.877	213.404	243.678	323.097	198.986	0.698625	0.00257509	0.0252726	LOC411186	NC_037644.1	925511	939349	+	2815	protein_coding	synaptic vesicle glycoprotein 2C%2C transcript variant X4	Sugar_tr
552249	989.967	850.128	797.26	347.605	379.733	773.629	879.118	500.323	0.812525	0.00258673	0.025359	LOC552249	NC_037641.1	10203630	10210650	-	3326	protein_coding	lysosomal alpha-mannosidase%2C transcript variant X2	-
100577846	939.332	1208.39	912.065	789.158	704.022	734.007	1019.93	742.396	0.458087	0.00259323	0.0253949	LOC100577846	NC_037643.1	12211177	12224995	-	5479	protein_coding	uncharacterized protein PFB0765w	-
552718	1608.96	1208.39	1553.52	1079.35	1077.48	1094.57	1456.95	1083.8	0.426855	0.00259626	0.0253967	LOC552718	NC_037649.1	8084898	8093728	+	6271	protein_coding	protein son of sevenless%2C transcript variant X1	RhoGEF
411655	1025.1	1139.11	1104.32	871.623	829.554	868.723	1089.51	856.634	0.347053	0.00261595	0.0255613	LOC411655	NC_037647.1	264211	268026	-	2180	protein_coding	serine/arginine repetitive matrix protein 1%2C transcript variant X2	-
552553	440.215	510.671	400.908	834.044	651.718	536.885	450.598	674.216	-0.581382	0.00262371	0.0256092	LOC552553	NC_037652.1	1749409	1750324	-	560	protein_coding	huntingtin-interacting protein K	-
100576805	355.479	307.788	402.73	420.676	548.154	637.922	355.332	535.584	-0.591773	0.0026288	0.0256257	LOC100576805	NC_037651.1	8637747	8672452	-	7585	protein_coding	chromatin assembly factor 1 subunit A-B%2C transcript variant X2	-
727108	961.033	1084.68	1010.47	702.518	844.199	780.563	1018.73	775.76	0.39315	0.00263115	0.0256257	LOC727108	NC_037643.1	9104478	9113030	+	2986	protein_coding	rho GTPase-activating protein 26%2C transcript variant X1	RhoGAP
725048	1822.86	1413.25	1437.8	1184.78	1127.69	1190.66	1557.97	1167.71	0.415649	0.00265125	0.0257933	LOC725048	NC_037647.1	10088621	10094002	+	4004	protein_coding	nodal modulator 3%2C transcript variant X1	-
552382	236.641	286.015	301.592	146.14	182.021	206.037	274.75	178.066	0.625805	0.00265773	0.0258198	LOC552382	NC_037642.1	9364210	9368619	+	3915	protein_coding	alpha-mannosidase 2%2C transcript variant X1	-
411344	5.16684	21.7728	5.46692	40.7106	32.429	44.5753	10.8022	39.2383	-1.86378	0.00266219	0.0258198	LOC411344	NC_037646.1	5007978	5302978	-	5585	protein_coding	fasciclin-1%2C transcript variant X3	-
552116	265.576	245.439	255.123	327.772	418.438	347.687	255.379	364.633	-0.51378	0.00266264	0.0258198	LOC552116	NC_037651.1	6525913	6527925	+	1483	protein_coding	histone H3.3	Histone
552850	352.379	362.22	379.951	252.614	285.584	251.603	364.85	263.267	0.471395	0.00270372	0.0261897	LOC552850	NC_037652.1	5839515	5845614	+	3142	protein_coding	catenin alpha%2C transcript variant X1	-
725883	1042.67	959.982	998.625	1221.32	1255.31	1294.67	1000.43	1257.1	-0.329664	0.00270875	0.02621	LOC725883	NC_037653.1	4886828	4887148	-	321	protein_coding	guanine nucleotide-binding protein subunit gamma-1	-
726175	19887.2	20849.4	22987.5	24590.2	26830.3	29062.1	21241.4	26827.5	-0.336823	0.00272954	0.0263826	LOC726175	NC_037640.1	9447950	9449340	+	890	protein_coding	nuclear protein 1	-
725943	7281.12	8247.93	7791.28	12047.2	9283.05	9430.15	7773.44	10253.5	-0.399458	0.00274854	0.0265375	LOC725943	NC_037641.1	13147733	13148813	+	911	protein_coding	ubiquitin-60S ribosomal protein L40%2C transcript variant X1	ubiquitin
412291	1210.07	1275.69	1194.52	990.623	990.653	956.883	1226.76	979.387	0.324907	0.00276353	0.0266249	LOC412291	NC_037646.1	12341018	12347941	+	3125	protein_coding	uncharacterized protein KIAA2013 homolog	-
100577927	1564.52	1366.74	1661.03	1126.33	1028.31	1285.75	1530.76	1146.8	0.416574	0.00276355	0.0266249	LOC100577927	NC_037639.1	15827952	15831423	-	2813	protein_coding	polynucleotide 5'-hydroxyl-kinase NOL9%2C transcript variant X1	-
409757	601.421	592.814	574.938	446.772	419.484	475.47	589.724	447.242	0.398512	0.00284515	0.0273815	LOC409757	NC_037638.1	10779789	10786471	-	2750	protein_coding	ecto-NOX disulfide-thiol exchanger 2%2C transcript variant X3	RRM_1
113218965	49.6017	66.308	48.2912	27.1404	21.968	24.7641	54.7336	24.6241	1.15178	0.00286339	0.0275026	LOC113218965	NC_037645.1	2461419	2464521	-	2077	protein_coding	45 kDa calcium-binding protein	-
411780	762.626	843.201	839.173	573.079	627.657	665.658	815	622.132	0.389601	0.00286389	0.0275026	LOC411780	NC_037651.1	1025567	1029883	-	2972	protein_coding	zinc finger protein 578%2C transcript variant X1	-
411723	1090.2	968.889	1078.81	712.957	818.047	857.827	1045.97	796.277	0.393325	0.00286753	0.027508	LOC411723	NC_037638.1	19789533	19797933	+	3514	protein_coding	E3 ubiquitin-protein ligase Nedd-4%2C transcript variant X5	HECT
727186	279.01	342.427	271.524	484.351	430.991	375.423	297.653	430.255	-0.531514	0.00287434	0.0275437	LOC727186	NC_037638.1	9114120	9116094	-	1542	protein_coding	dolichol-phosphate mannosyltransferase subunit 3%2C transcript variant X2	-
408552	2749.79	2491	2877.42	1779.78	1880.88	2381.31	2706.07	2013.99	0.426036	0.00287949	0.0275635	LOC408552	NC_037653.1	6976010	6992150	-	6924	protein_coding	collagen alpha-1(IV) chain	Collagen
412278	954.833	1014.41	963.09	674.334	728.083	831.082	977.445	744.499	0.392421	0.00288355	0.0275727	LOC412278	NC_037648.1	6999104	7009164	-	5719	protein_coding	tuberin%2C transcript variant X1	-
551663	1465.32	1635.93	1468.78	1114.84	1040.87	1312.5	1523.34	1156.07	0.397746	0.00289492	0.0276519	LOC551663	NC_037645.1	8477442	8559807	+	5607	protein_coding	disintegrin and metalloproteinase domain-containing protein 11%2C transcript variant X2	-
412925	422.648	347.375	348.972	556.378	546.062	460.612	372.998	521.017	-0.482577	0.00290291	0.0276986	LOC412925	NC_037638.1	2130927	2142404	-	3685	protein_coding	D-galactonate transporter	MFS_1
725477	1043.7	1235.11	1158.08	821.518	830.6	960.846	1145.63	870.988	0.395334	0.00293956	0.0280184	LOC725477	NC_037642.1	7364008	7367633	-	2869	protein_coding	transmembrane protein 245%2C transcript variant X2	-
409838	222.174	241.48	229.611	150.316	168.421	156.509	231.088	158.415	0.54493	0.00296549	0.0281619	LOC409838	NC_037648.1	15007616	15012231	+	3194	protein_coding	poly(A) RNA polymerase gld-2 homolog A%2C transcript variant X3	-
100576383	448.482	289.974	448.288	619.009	541.878	612.168	395.581	591.018	-0.579085	0.00296578	0.0281619	LOC100576383	NC_037641.1	5975873	6453452	-	11149	protein_coding	mannosyl-oligosaccharide 1%2C2-alpha-mannosidase IA%2C transcript variant X1	-
408701	383.38	362.22	404.552	278.711	279.308	285.282	383.384	281.1	0.447971	0.00296694	0.0281619	LOC408701	NC_037639.1	9030452	9033189	-	2319	protein_coding	protein phosphatase 1H	PP2C
412067	888.697	647.246	775.392	1254.72	1130.83	913.299	770.445	1099.62	-0.513228	0.00296723	0.0281619	LOC412067	NC_037641.1	2831417	2833436	+	1666	protein_coding	cysteine and histidine-rich domain-containing protein	-
724704	383.38	287.995	574.938	610.658	685.193	719.148	415.438	671.666	-0.6922	0.00297898	0.0282413	LOC724704	NC_037644.1	3533455	3613981	-	7941	protein_coding	cytoplasmic polyadenylation element-binding protein 2%2C transcript variant X1	-
411962	641.722	554.216	639.63	415.456	439.36	498.253	611.856	451.023	0.439692	0.00298192	0.0282413	LOC411962	NC_037642.1	11977172	11981038	-	1912	protein_coding	uncharacterized LOC411962%2C transcript variant X1	UQ_con
413508	1841.46	1931.84	2225.04	2548.06	2823.41	2402.11	1999.45	2591.2	-0.373693	0.00300885	0.0284662	LOC413508	NC_037641.1	5427569	5429370	+	1085	protein_coding	RNA-binding protein Rsf1	RRM_1
727312	2289.94	1817.04	2280.62	1560.57	1532.53	1743.39	2129.2	1612.16	0.401253	0.00302717	0.0286092	LOC727312	NC_037651.1	10563793	10572769	-	6359	protein_coding	Golgi-specific brefeldin A-resistance guanine nucleotide exchange factor 1	Sec7
724429	107.47	108.864	112.072	192.07	159.007	159.481	109.469	170.186	-0.635968	0.00310365	0.029301	LOC724429	NC_037641.1	7961856	7970291	-	2086	protein_coding	synaptic vesicle glycoprotein 2C-like	MFS_1
100578506	765.726	783.82	912.976	616.921	624.519	636.932	820.841	626.124	0.391155	0.00311234	0.0293519	ROCK2	NC_037638.1	24612635	24623257	-	6839	protein_coding	Rho-associated%2C coiled-coil containing protein kinase 2	Pkinase
725684	1439.48	1361.79	1147.14	1051.17	1017.85	916.27	1316.14	995.096	0.403165	0.00315102	0.0296727	LOC725684	NC_037638.1	21786529	21789887	+	1544	protein_coding	COMM domain-containing protein 10%2C transcript variant X1	-
727026	553.886	561.144	545.781	770.369	709.253	676.554	553.604	718.725	-0.376491	0.00315299	0.0296727	LOC727026	NC_037651.1	9431901	9432765	-	634	protein_coding	cytochrome c oxidase copper chaperone	-
552807	924.865	1153.96	1030.52	1722.37	1357.83	1242.17	1036.45	1440.79	-0.47498	0.00316064	0.0297134	LOC552807	NC_037652.1	7421168	7422328	-	758	protein_coding	prefoldin subunit 6%2C transcript variant X1	-
551520	753.326	819.448	819.128	632.579	575.353	639.903	797.301	615.945	0.372417	0.00317046	0.0297743	LOC551520	NC_037642.1	482347	487739	+	3213	protein_coding	golgin subfamily A member 2	-
413486	968.266	1024.31	846.462	1494.81	1217.66	1144.1	946.346	1285.52	-0.44207	0.00317502	0.0297859	LOC413486	NC_037640.1	1968370	1969831	-	806	protein_coding	cytochrome b5%2C transcript variant X2	-
113219418	58.902	52.4526	58.3139	89.772	116.117	94.1034	56.5562	99.9974	-0.821783	0.00319864	0.0299759	LOC113219418	NC_037638.1	10719813	10720840	+	675	protein_coding	uncharacterized LOC113219418	-
409063	25.8342	178.141	51.0246	24.0088	27.1985	22.7829	84.9999	24.6634	1.78536	0.00320224	0.0299782	LOC409063	NC_037642.1	3633194	3637991	+	1771	protein_coding	cysteine sulfinic acid decarboxylase	-
408818	5612.23	5085.92	5467.84	4104.46	4738.81	3707.68	5388.66	4183.65	0.365226	0.00322595	0.0301686	LOC408818	NC_037641.1	4782182	4791706	-	2640	protein_coding	hexokinase-1	-
412422	248.008	114.802	265.146	394.579	346.258	371.461	209.319	370.766	-0.824293	0.00323666	0.030237	LOC412422	NC_037648.1	8103142	8112324	+	8270	protein_coding	mediator of RNA polymerase II transcription subunit 1%2C transcript variant X1	-
725357	129.171	150.43	105.694	209.816	228.049	175.33	128.432	204.398	-0.671253	0.0032432	0.0302375	LOC725357	NC_037639.1	9459472	9460753	+	724	protein_coding	uncharacterized LOC725357%2C transcript variant X3	-
408283	1567.62	1461.75	1935.29	1144.07	1241.72	1316.46	1654.89	1234.08	0.423509	0.00324348	0.0302375	LOC408283	NC_037647.1	9934913	9939759	-	3296	protein_coding	E3 ubiquitin-protein ligase RNF13%2C transcript variant X1	-
552571	4695.63	4408.99	4853.72	3787.13	3640.41	3972.16	4652.78	3799.9	0.292131	0.00328811	0.0306216	LOC552571	NC_037640.1	8126655	8131347	+	3092	protein_coding	serine/threonine-protein kinase unc-51	Pkinase
413821	486.717	557.185	551.248	375.79	370.318	431.885	531.717	392.664	0.437334	0.00333034	0.0309826	LOC413821	NC_037646.1	7510346	7514584	-	3056	protein_coding	histone deacetylase complex subunit SAP130-A%2C transcript variant X1	-
552724	211.841	353.313	302.503	199.377	155.868	184.245	289.219	179.83	0.686084	0.00333597	0.0309996	LOC552724	NC_037651.1	9828784	9845455	+	4343	protein_coding	zinc finger CCCH domain-containing protein 13%2C transcript variant X1	-
409406	2155.61	2021.9	1977.2	2941.6	2676.96	2321.88	2051.57	2646.81	-0.367526	0.00333911	0.0309996	LOC409406	NC_037640.1	10253470	10256425	-	1031	protein_coding	probable nuclear transport factor 2%2C transcript variant X2	-
107965480	84.7362	1.97934	11.845	1.04386	3.13829	5.94337	32.8535	3.37517	3.27511	0.00334756	0.0310254	LOC107965480	NC_037651.1	6013860	6014910	-	899	protein_coding	homeobox protein engrailed-2-B	Homeobox
100577163	1285.51	1012.43	1182.68	1281.86	1685.26	2317.92	1160.21	1761.68	-0.602764	0.00334884	0.0310254	LOC100577163	NC_037653.1	4774155	4775589	+	1435	protein_coding	insulin-like growth factor-binding protein complex acid labile subunit	-
551901	782.26	792.727	776.303	1071	987.514	937.072	783.764	998.529	-0.34927	0.00335961	0.0310929	LOC551901	NC_037647.1	401101	402463	-	763	protein_coding	eukaryotic translation initiation factor 4E-1A	-
100578879	501.184	527.495	567.649	373.702	384.963	430.895	532.109	396.52	0.424439	0.00337476	0.0311698	LOC100578879	NC_037641.1	11529161	11533790	-	3552	protein_coding	protein CASC3%2C transcript variant X1	-
726542	106.437	95.0085	91.1154	127.351	179.928	170.377	97.5203	159.219	-0.708524	0.0033749	0.0311698	LOC726542	NC_037638.1	15195630	15196174	+	545	protein_coding	histone H3	Histone
725822	335.845	295.912	301.592	435.29	429.945	400.187	311.116	421.807	-0.439477	0.00340261	0.0313933	LOC725822	NC_037648.1	15103653	15105085	+	1363	protein_coding	RING finger protein PFF0165c	-
725049	581.787	630.421	568.56	939.474	741.682	734.997	593.589	805.385	-0.440168	0.00342498	0.0315671	LOC725049	NC_037647.1	11850045	11851069	-	675	protein_coding	nuclear nucleic acid-binding protein C1D	-
100576784	304.844	304.819	293.392	426.939	402.747	387.31	301.018	405.665	-0.430509	0.0034337	0.0316149	LOC100576784	NC_037644.1	12443676	12444874	-	915	protein_coding	high mobility group B protein 6	HMG_box
100577174	1567.62	1338.04	1962.63	1255.76	949.855	1204.52	1622.76	1136.71	0.513754	0.00344938	0.0317265	LOC100577174	NC_037640.1	4705547	4770825	-	8682	protein_coding	ras-responsive element-binding protein 1%2C transcript variant X2	-
410606	742.992	694.75	792.704	624.228	540.832	460.612	743.482	541.891	0.45689	0.00345665	0.0317606	LOC410606	NC_037652.1	6885025	6898659	-	7641	protein_coding	protein Skeletor%2C isoforms B/C%2C transcript variant X2	-
413147	1256.58	1316.26	1395.89	1086.66	1025.17	1055.94	1322.91	1055.92	0.325474	0.00346359	0.0317917	LOC413147	NC_037639.1	4476913	4487785	+	3485	protein_coding	probable ATP-dependent RNA helicase DHX35%2C transcript variant X1	DUF1605
102654345	639.655	818.459	718.901	1310.04	994.837	854.855	725.672	1053.25	-0.537147	0.00347632	0.0318758	LOC102654345	NC_037641.1	5911779	5912907	-	728	protein_coding	uncharacterized protein C6orf203 homolog	-
724308	5.16684	3.95869	10.9338	0	0	0	6.68646	0	5.14945	0.00348388	1	LOC724308	NC_037643.1	3055301	3069901	+	1881	protein_coding	serine protease 53	Trypsin
552477	2.06674	54.432	10.0227	0	1.0461	3.96225	22.1738	1.66945	3.71671	0.00349183	0.031976	LOC552477	NC_037651.1	2592037	2601409	+	2985	protein_coding	dipeptidyl aminopeptidase-like protein 6%2C transcript variant X1	-
413186	2037.8	2015.96	2174.01	2812.16	2803.54	2330.79	2075.93	2648.83	-0.351386	0.00349442	0.031976	LOC413186	NC_037639.1	10522063	10524943	-	1465	protein_coding	mitochondrial pyruvate carrier 3	-
412662	4229.58	3562.82	3972.63	3096.09	3047.28	3267.87	3921.68	3137.08	0.321976	0.00349848	0.0319805	LOC412662	NC_037641.1	2813116	2818103	-	2769	protein_coding	programmed cell death 6-interacting protein%2C transcript variant X1	-
113219230	59.9354	88.0808	73.8035	103.342	164.237	129.764	73.9399	132.448	-0.840061	0.00352185	0.0321612	LOC113219230	NC_037651.1	2455705	2456895	-	887	protein_coding	protein canopy homolog 3	-
725687	241.808	379.044	292.48	177.456	176.79	225.848	304.444	193.365	0.654504	0.0035442	0.0323259	LOC725687	NC_037648.1	1139355	1143967	+	3653	protein_coding	breast cancer type 2 susceptibility protein	-
413014	3107.34	3231.28	2810.91	4432.23	3824.53	3544.23	3049.84	3933.66	-0.367179	0.00354713	0.0323259	LOC413014	NC_037642.1	13725195	13726100	+	604	protein_coding	NADH dehydrogenase [ubiquinone] 1 alpha subcomplex subunit 5	-
726595	289.343	360.241	304.325	194.158	222.818	240.707	317.97	219.228	0.536038	0.00355396	0.0323551	LOC726595	NC_037648.1	15633763	15638032	+	3388	protein_coding	exocyst complex component 2	-
409184	907.298	861.015	838.262	639.886	599.413	740.941	868.858	660.08	0.395917	0.00356663	0.0324375	LOC409184	NC_037648.1	15149181	15156320	-	3527	protein_coding	DENN domain-containing protein 1B%2C transcript variant X3	DENN
413351	572.486	566.092	655.12	449.904	428.899	472.498	597.9	450.434	0.408932	0.00357589	0.0324885	LOC413351	NC_037639.1	9621741	9625943	-	3098	protein_coding	integrator complex subunit 7%2C transcript variant X2	-
413091	1000.3	947.116	988.602	697.299	739.59	835.044	978.673	757.311	0.369637	0.00362321	0.0328851	LOC413091	NC_037648.1	15953730	15960254	-	3310	protein_coding	serrate RNA effector molecule homolog%2C transcript variant X2	-
726044	4539.59	3467.81	3925.25	3148.28	3019.03	3075.7	3977.55	3081	0.368405	0.00362729	0.0328886	LOC726044	NC_037641.1	5792735	5851002	+	14625	protein_coding	unconventional myosin-XVIIIa%2C transcript variant X1	Myosin_head
410290	281.076	313.726	293.392	224.43	209.219	199.103	296.065	210.917	0.489675	0.00367972	0.0333302	LOC410290	NC_037648.1	379830	383137	-	2255	protein_coding	anaphase-promoting complex subunit 5	-
406107	1007.53	856.066	1041.45	731.746	774.111	720.139	968.35	741.999	0.384364	0.00370031	0.0334828	Gfat2	NC_037641.1	5371172	5386234	-	3504	protein_coding	glucosamine-fructose-6-phosphate aminotransferase 2	SIS
100577430	646.889	606.669	754.436	764.106	1139.2	961.836	669.331	955.047	-0.512487	0.00372278	0.033652	LOC100577430	NC_037651.1	3035200	3038713	+	3071	protein_coding	uncharacterized LOC100577430	-
551761	50.6351	68.2874	68.3366	93.9474	99.3791	160.471	62.4197	117.933	-0.91746	0.00373367	0.0337163	LOC551761	NC_037638.1	5703780	5711097	-	2398	protein_coding	alpha-tocopherol transfer protein-like	-
727165	523.918	708.605	699.766	773.501	1153.84	903.393	644.097	943.579	-0.550387	0.00377841	0.0340858	LOC727165	NC_037641.1	4491391	4495121	+	1499	protein_coding	flocculation protein FLO11	-
724757	717.158	742.254	581.316	822.562	908.011	1152.02	680.243	960.866	-0.498991	0.00379215	0.0341753	LOC724757	NC_037644.1	12512584	12513051	+	468	protein_coding	histone H4	-
409049	1307.21	1180.68	1591.79	1016.72	991.699	1051.98	1359.89	1020.13	0.415046	0.0038025	0.034234	LOC409049	NC_037650.1	7330970	7346686	+	7802	protein_coding	paired amphipathic helix protein Sin3a%2C transcript variant X1	PAH
113218630	1512.85	1451.85	1405.91	1662.87	1984.44	1887.02	1456.87	1844.78	-0.340748	0.00380799	0.0342489	LOC113218630	NC_037640.1	2196974	2197612	+	551	protein_coding	up-regulated during skeletal muscle growth protein 5-like	-
409487	1359.91	1276.68	1172.66	995.843	993.791	1025.23	1269.75	1004.96	0.337	0.00381968	0.0343195	LOC409487	NC_037653.1	2840257	2853112	+	3296	protein_coding	probable glutamine-dependent NAD(+) synthetase%2C transcript variant X3	CN_hydrolase
408976	900.064	677.925	1038.72	1257.85	1199.87	1199.57	872.235	1219.1	-0.482638	0.00386815	0.0347035	LOC408976	NC_037646.1	12004649	12044817	-	8458	protein_coding	protein kinase shaggy%2C transcript variant X5	Pkinase
100577918	126.071	114.802	107.516	69.9386	62.7657	76.2733	116.13	69.6592	0.735706	0.00387019	0.0347035	LOC100577918	NC_037638.1	12585598	12588961	-	2488	protein_coding	uncharacterized LOC100577918%2C transcript variant X1	-
550745	940.365	1185.63	910.243	743.229	769.927	759.761	1012.08	757.639	0.41758	0.00389955	0.0349317	LOC550745	NC_037640.1	13527277	13530430	-	2196	protein_coding	NEDD8-activating enzyme E1 regulatory subunit%2C transcript variant X1	-
409360	798.794	774.913	830.973	835.088	1307.62	1365	801.56	1169.23	-0.544751	0.00390433	0.0349395	LOC409360	NC_037638.1	6521615	6532313	+	1755	protein_coding	fatty acid hydroxylase domain-containing protein 2%2C transcript variant X3	-
411371	2150.44	2112.95	2152.15	1871.64	1674.8	1546.27	2138.51	1697.57	0.333281	0.00391175	0.0349708	LOC411371	NC_037646.1	6743774	6750222	+	3390	protein_coding	microtubule-associated protein RP/EB family member 1%2C transcript variant X2	CH
410018	1035.44	1022.33	1142.59	727.571	759.466	925.185	1066.78	804.074	0.407752	0.00392358	0.0350307	LOC410018	NC_037645.1	2778685	2795526	-	4886	protein_coding	protein I'm not dead yet%2C transcript variant X3	Na_sulph_symp
412100	323.444	394.879	344.416	474.956	483.296	474.479	354.247	477.577	-0.430828	0.00392629	0.0350307	LOC412100	NC_037652.1	47233	49040	-	1008	protein_coding	ribonuclease H1	RnaseH
724799	583.853	561.144	594.984	398.755	421.577	485.376	579.994	435.236	0.413888	0.00393222	0.0350486	LOC724799	NC_037648.1	581400	589863	-	4937	protein_coding	(E3-independent) E2 ubiquitin-conjugating enzyme UBE2O%2C transcript variant X3	UQ_con
410054	2932.7	1960.54	3203.62	1694.19	1975.03	1959.33	2698.95	1876.18	0.524657	0.00394491	0.0351266	LOC410054	NC_037643.1	13317660	13320991	+	2196	protein_coding	ubiquilin-1%2C transcript variant X2	ubiquitin
411050	6.20021	132.616	32.8015	9.39474	11.5071	12.8773	57.2059	11.2597	2.34446	0.00401407	0.0357068	LOC411050	NC_037641.1	4244019	4397600	-	8243	protein_coding	glutamate receptor ionotropic%2C kainate 2%2C transcript variant X3	-
551719	560.086	611.617	684.277	671.202	923.703	1288.72	618.66	961.209	-0.635691	0.00403311	0.0357729	Obp16	NC_037652.1	1934983	1936988	+	703	protein_coding	odorant binding protein 16	-
100578921	537.352	528.485	493.846	694.167	718.668	623.064	519.894	678.633	-0.384546	0.00403489	0.0357729	LOC100578921	NC_037653.1	4512928	4513775	+	778	protein_coding	uncharacterized LOC100578921	-
411769	2055.37	2030.81	2009.09	1453.05	1718.74	1682.97	2031.76	1618.25	0.328194	0.00403793	0.0357729	LOC411769	NC_037648.1	10046557	10056625	+	6138	protein_coding	kinesin heavy chain	Kinesin
102656491	1514.92	1584.47	1437.8	2137.83	1925.86	1737.45	1512.39	1933.71	-0.354529	0.00403946	0.0357729	LOC102656491	NC_037638.1	12531198	12532170	+	720	protein_coding	signal peptidase complex subunit 1	-
724532	1532.49	1458.78	1599.08	1828.84	2116.25	1842.45	1530.11	1929.18	-0.334171	0.00404153	0.0357729	LOC724532	NC_037641.1	10025293	10026874	-	901	protein_coding	eukaryotic translation initiation factor 1A%2C X-chromosomal	-
409151	1759.83	1459.77	1870.6	1328.83	1348.42	1223.34	1696.73	1300.2	0.384261	0.00405158	0.0358264	LOC409151	NC_037639.1	15190161	15195383	+	4408	protein_coding	ataxin-2-like protein%2C transcript variant X1	-
552359	319.311	382.013	363.55	459.299	522.002	463.583	354.958	481.628	-0.439645	0.00407517	0.0359993	LOC552359	NC_037646.1	11437172	11438036	-	657	protein_coding	active regulator of SIRT1	-
725494	210.807	220.697	247.834	329.86	297.091	322.923	226.446	316.625	-0.482636	0.00409631	0.0361503	LOC725494	NC_037638.1	10937632	10940839	+	2980	protein_coding	myoneurin	zf-AD
551832	666.523	679.905	615.029	783.939	880.813	854.855	653.819	839.869	-0.361668	0.00412084	0.0363309	LOC551832	NC_037643.1	9053229	9054941	-	1078	protein_coding	zinc finger matrin-type protein 2	-
411112	1686.46	1459.77	1700.21	1249.5	1178.95	1359.05	1615.48	1262.5	0.355594	0.0041498	0.0365376	Brd7	NC_037642.1	10195518	10202087	-	4064	protein_coding	bromodomain containing 7%2C transcript variant X2	Bromodomain
552602	1829.06	1593.37	1553.52	2138.87	2251.2	1951.41	1658.65	2113.83	-0.35001	0.0041555	0.0365376	LOC552602	NC_037638.1	4603935	4605187	+	822	protein_coding	transmembrane emp24 domain-containing protein	-
413609	581.787	699.698	672.432	474.956	496.896	509.149	651.305	493.667	0.400069	0.00416039	0.0365376	Tpcn1	NC_037638.1	2100405	2105633	+	3024	protein_coding	two pore segment channel 1	Ion_trans
724988	280.043	264.242	229.611	294.369	455.052	416.036	257.965	388.486	-0.591563	0.00416064	0.0365376	LOC724988	NC_037649.1	3958218	3959211	-	641	protein_coding	uncharacterized LOC724988	-
551350	1132.57	1007.49	1147.14	1617.98	1485.46	1242.17	1095.73	1448.53	-0.402449	0.00417646	0.0366404	LOC551350	NC_037649.1	3917413	3919028	+	1130	protein_coding	myotrophin	-
413233	1497.35	1607.23	1410.47	1176.43	1163.26	1259	1505.02	1199.56	0.32699	0.00419015	0.0367245	LOC413233	NC_037640.1	312972	316568	-	2470	protein_coding	methylcrotonoyl-CoA carboxylase subunit alpha%2C mitochondrial	CPSase_L_D2
411345	159.139	17.8141	46.4689	11.4825	11.5071	31.698	74.4739	18.2292	2.0262	0.00419864	0.0367628	LOC411345	NC_037646.1	4476186	4918995	+	8804	protein_coding	neurotrimin%2C transcript variant X11	I-set
412616	451.582	368.158	556.715	327.772	291.861	324.904	458.818	314.846	0.54389	0.00423155	0.0370147	LOC412616	NC_037640.1	12328343	12332269	-	2300	protein_coding	BTB/POZ domain-containing adapter for CUL3-mediated RhoA degradation protein 3%2C transcript variant X2	K_tetra
552106	4023.94	4609.89	3691.09	5764.2	5335.09	4803.24	4108.31	5300.84	-0.367709	0.00424747	0.0371176	LOC552106	NC_037642.1	10975707	10977798	+	612	protein_coding	uncharacterized LOC552106	Ribosomal_S30
410851	545.619	490.877	481.089	284.974	395.424	390.282	505.862	356.893	0.502652	0.00427443	0.0373167	LOC410851	NC_037639.1	12420718	12442834	-	5420	protein_coding	bicaudal D-related protein homolog	-
100578015	49.6017	138.554	86.5596	39.6667	21.968	50.5187	91.5718	37.3845	1.29143	0.00430192	0.03752	LOC100578015	NC_037641.1	11885200	11891033	+	3571	protein_coding	centrosomal protein of 104 kDa%2C transcript variant X2	-
726923	179.806	168.244	150.34	242.176	274.077	216.933	166.13	244.395	-0.557573	0.00431564	0.0376029	LOC726923	NC_037648.1	408426	414912	-	950	protein_coding	DNA polymerase epsilon subunit 3%2C transcript variant X3	-
726174	190.14	209.81	201.365	360.132	284.538	248.631	200.438	297.767	-0.570313	0.00432617	0.037658	LOC726174	NC_037643.1	4801379	4802216	+	707	protein_coding	succinate dehydrogenase assembly factor 4%2C mitochondrial	-
724877	2116.34	1745.78	2074.7	1559.53	1562.87	1564.1	1978.94	1562.16	0.341198	0.00434019	0.0377431	LOC724877	NC_037648.1	14833004	14836452	-	2582	protein_coding	integral membrane protein GPR155%2C transcript variant X3	-
552481	217.007	236.532	276.08	395.623	308.598	346.697	243.206	350.306	-0.525205	0.00435064	0.0377972	LOC552481	NC_037653.1	1219840	1223295	-	1042	protein_coding	INO80 complex subunit C	YL1_C
102655896	5925.34	6572.41	6573.07	8761.12	8199.3	7115.21	6356.94	8025.21	-0.336128	0.0043839	0.0380491	LOC102655896	NC_037638.1	15612244	15616747	-	2441	protein_coding	nucleoplasmin-like protein%2C transcript variant X1	-
413167	876.297	780.851	894.753	600.22	710.299	644.856	850.634	651.792	0.384291	0.00441153	0.0382518	LOC413167	NC_037644.1	3003200	3007735	+	3003	protein_coding	melanotransferrin	-
100578232	387.513	377.065	304.325	413.369	543.97	595.328	356.301	517.556	-0.539691	0.00443004	0.038361	LOC100578232	NC_037644.1	12118266	12120756	-	741	protein_coding	notch homolog 2 N-terminal-like protein	-
725542	5.16684	152.41	14.5785	7.30702	5.23048	13.8679	57.3849	8.80179	2.70207	0.00443272	0.038361	LOC725542	NC_037650.1	8748634	8755669	-	2596	protein_coding	arrestin domain-containing protein 17%2C transcript variant X1	-
551967	295.543	371.127	345.327	256.79	233.279	229.81	337.333	239.96	0.492071	0.00444978	0.0384677	LOC551967	NC_037647.1	9422791	9427647	-	3352	protein_coding	probable tubulin polyglutamylase TTLL2%2C transcript variant X2	TTL
100578281	966.2	1017.38	885.642	669.114	713.437	812.261	956.408	731.604	0.386031	0.00445365	0.0384677	LOC100578281	NC_037638.1	18429312	18436340	-	5096	protein_coding	rab3 GTPase-activating protein non-catalytic subunit%2C transcript variant X1	-
107965045	175.673	190.017	185.875	302.719	260.478	234.763	183.855	265.987	-0.532046	0.00447775	0.0386384	LOC107965045	NC_037647.1	6437832	6438503	+	478	protein_coding	uncharacterized LOC107965045	-
726482	1886.93	1496.38	2020.03	1329.88	1312.85	1437.31	1801.11	1360.01	0.405334	0.00449654	0.0387377	LOC726482	NC_037645.1	3459523	3463847	+	4018	protein_coding	ubiquitin carboxyl-terminal hydrolase 20	UCH
551518	1844.56	1477.58	1727.55	1206.7	1329.59	1366.98	1683.23	1301.09	0.371385	0.00449793	0.0387377	LOC551518	NC_037641.1	2098425	2109077	-	3850	protein_coding	glutamyl aminopeptidase%2C transcript variant X2	-
409930	5187.51	5431.32	5169.89	6752.73	6522.41	5943.37	5262.91	6406.17	-0.283572	0.00451051	0.0388086	LOC409930	NC_037638.1	1840159	1841273	-	597	protein_coding	putative ATP synthase subunit f%2C mitochondrial	-
727300	356.512	430.507	402.73	578.299	552.339	482.404	396.583	537.68	-0.438443	0.00451925	0.0388464	LOC727300	NC_037639.1	8162978	8163904	-	639	protein_coding	low molecular weight phosphotyrosine protein phosphatase%2C transcript variant X2	LMWPc
411196	826.695	799.655	738.946	603.351	624.519	627.026	788.432	618.299	0.350231	0.0045394	0.0389797	LOC411196	NC_037644.1	13496393	13499149	+	2016	protein_coding	major facilitator superfamily domain-containing protein 6	MFS_1
100576404	2036.77	2062.48	2225.04	1763.08	1733.38	1666.13	2108.09	1720.86	0.293045	0.00454349	0.0389797	LOC100576404	NC_037642.1	12528666	12533153	-	3704	protein_coding	probable helicase with zinc finger domain	-
551903	350.312	532.444	411.842	276.623	321.151	283.301	431.532	293.692	0.555476	0.00457346	0.0391992	LOC551903	NC_037642.1	9492246	9495474	-	2570	protein_coding	DNA replication licensing factor Mcm5%2C transcript variant X1	MCM
725697	2165.94	2087.22	2762.62	1578.32	1992.81	1579.95	2338.59	1717.03	0.446004	0.00457885	0.0392063	LOC725697	NC_037639.1	14438609	14527124	-	5650	protein_coding	protein dead ringer%2C transcript variant X1	ARID
410439	228.374	210.8	218.677	305.851	286.63	314.999	219.284	302.493	-0.464522	0.00458306	0.0392063	LOC410439	NC_037650.1	5024902	5169646	+	6496	protein_coding	basement membrane-specific heparan sulfate proteoglycan core protein%2C transcript variant X4	-
406091	46833.3	67528.3	67108.3	20106.8	39766.3	48864.4	60490	36245.9	0.738877	0.00463205	0.0395874	Mrjp2	NC_037648.1	2301533	2304856	+	1599	protein_coding	major royal jelly protein 2%2C transcript variant X1	-
551617	1681.29	1316.26	1737.57	2145.13	2276.3	1889	1578.38	2103.48	-0.414154	0.00464452	0.039656	LOC551617	NC_037643.1	16687060	16706886	-	4795	protein_coding	uncharacterized LOC551617%2C transcript variant X1	-
725480	3596.12	3147.16	3590.86	2613.83	2546.2	3007.35	3444.71	2722.46	0.339396	0.0046515	0.0396777	LOC725480	NC_037643.1	16738655	16747449	-	3861	protein_coding	innexin inx1	-
408635	654.122	629.431	820.95	470.781	547.108	524.998	701.501	514.296	0.448428	0.00466866	0.0397861	LOC408635	NC_037638.1	24623322	24625799	+	2126	protein_coding	BTB/POZ domain-containing protein 1%2C transcript variant X1	BTB
414042	579.72	506.712	558.537	793.334	944.625	608.205	548.323	782.055	-0.511956	0.00468519	0.0398889	LOC414042	NC_037638.1	20568402	20569981	-	1118	protein_coding	thioredoxin-related transmembrane protein 1	-
726305	705.791	640.318	718.901	454.079	532.463	566.602	688.336	517.715	0.410771	0.00473787	0.040299	LOC726305	NC_037641.1	123	4840	-	3034	protein_coding	M-phase inducer phosphatase%2C transcript variant X4	-
409106	801.894	798.665	842.818	559.509	642.303	680.516	814.459	627.443	0.376256	0.00476015	0.0404092	LOC409106	NC_037644.1	12068752	12073539	-	3132	protein_coding	protein zyg-11 homolog B%2C transcript variant X4	-
726069	116.771	192.986	111.161	68.8948	63.8118	95.094	140.306	75.9335	0.884117	0.00476767	0.0404092	LOC726069	NC_037652.1	7669569	7690498	+	7613	protein_coding	atrial natriuretic peptide receptor 1%2C transcript variant X1	Guanylate_cyc
551879	109.537	252.366	194.076	204.597	417.392	460.612	185.326	360.867	-0.960973	0.00477176	0.0404092	LOC551879	NC_037644.1	10547812	10553466	+	1787	protein_coding	phospholipase B1%2C membrane-associated-like%2C transcript variant X1	Lipase_GDSL
408699	295.543	257.315	137.584	544.895	621.381	222.877	230.147	463.051	-1.00928	0.00477216	0.0404092	LOC408699	NC_037639.1	9949620	9967952	+	3172	protein_coding	high affinity cAMP-specific and IBMX-insensitive 3'%2C5'-cyclic phosphodiesterase 8%2C transcript variant X1	-
411806	453.649	532.444	566.738	253.658	402.747	384.338	517.61	346.914	0.577445	0.00477346	0.0404092	LOC411806	NC_037647.1	120344	128584	-	5163	protein_coding	GTPase-activating protein and VPS9 domain-containing protein 1%2C transcript variant X2	-
408517	2065.7	2399.95	2513.87	1349.71	1922.72	1831.55	2326.51	1701.33	0.451574	0.00482643	0.040819	LOC408517	NC_037652.1	7764850	7780109	-	10585	protein_coding	synaptic vesicular amine transporter%2C transcript variant X1	MFS_1
413702	1404.35	1059.94	1348.51	1015.68	836.877	973.723	1270.93	942.092	0.431891	0.00485709	0.0410394	LOC413702	NC_037647.1	5692405	5696976	-	3126	protein_coding	hormone-sensitive lipase%2C transcript variant X1	Abhydrolase_3
551157	3135.24	3264.93	3179.93	4579.42	3967.84	3595.74	3193.37	4047.67	-0.34194	0.00486695	0.0410838	LOC551157	NC_037638.1	17887712	17890072	-	1330	protein_coding	nascent polypeptide-associated complex subunit alpha%2C transcript variant X2	-
408822	42.3681	48.4939	24.6012	68.8948	82.6416	79.245	38.4877	76.9271	-1.00345	0.00488282	0.0411115	LOC408822	NC_037642.1	1052064	1750482	+	18122	protein_coding	uncharacterized LOC408822%2C transcript variant X2	-
412667	62.0021	50.4733	60.1362	143.009	93.1025	83.2072	57.5372	106.44	-0.886681	0.00488337	0.0411115	LOC412667	NC_037640.1	1080559	1269299	-	4997	protein_coding	proto-oncogene tyrosine-protein kinase receptor Ret%2C transcript variant X4	Pkinase_Tyr
102656360	287.276	301.85	278.813	490.614	407.977	340.753	289.313	413.115	-0.513625	0.00488574	0.0411115	LOC102656360	NC_037638.1	20629670	20635127	-	3845	protein_coding	uncharacterized LOC102656360	-
411901	83.7029	99.9569	112.983	165.974	159.007	142.641	98.881	155.874	-0.654088	0.00488863	0.0411115	LOC411901	NC_037652.1	2553507	2556483	+	2581	protein_coding	DDB1- and CUL4-associated factor 7	-
409990	3464.89	2606.8	3093.37	2307.98	2171.69	2524.94	3055.02	2334.87	0.387714	0.00491756	0.0412851	LOC409990	NC_037645.1	6939762	6945908	+	3214	protein_coding	coatomer subunit beta'	Coatomer_WDAD
552534	2664.02	2309.89	2766.26	3979.2	3388.3	2913.24	2580.06	3426.91	-0.40938	0.00491853	0.0412851	LOC552534	NC_037649.1	3092947	3094782	+	1408	protein_coding	uncharacterized LOC552534	-
725828	1157.37	1316.26	1117.07	983.316	922.657	918.251	1196.9	941.408	0.346331	0.0049368	0.0413996	LOC725828	NC_037639.1	15766714	15769404	-	2223	protein_coding	uncharacterized LOC725828%2C transcript variant X1	-
724743	2863.46	3908.22	3979.92	1849.72	1991.77	3228.24	3583.87	2356.58	0.604772	0.00499133	0.0417586	LOC724743	NC_037642.1	10344987	10348956	+	2366	protein_coding	PRKC apoptosis WT1 regulator protein%2C transcript variant X1	-
410570	997.201	593.803	681.543	487.483	423.669	582.451	757.516	497.867	0.604829	0.00499361	0.0417586	LOC410570	NC_037651.1	10427732	10431291	-	3270	protein_coding	85/88 kDa calcium-independent phospholipase A2%2C transcript variant X1	-
410021	84.7362	97.9775	121.183	242.176	129.716	163.443	101.299	178.445	-0.814969	0.00499364	0.0417586	LOC410021	NC_037638.1	15659500	15720213	+	7689	protein_coding	protein Skeletor%2C isoforms B/C%2C transcript variant X2	-
100578243	112.637	126.678	110.25	64.7193	40.7977	84.1978	116.522	63.2383	0.879671	0.00500416	0.0418074	LOC100578243	NC_037638.1	18547479	18548754	-	849	protein_coding	proteasome subunit alpha type-6	Proteasome
100577027	190.14	222.676	217.766	303.763	265.708	323.914	210.194	297.795	-0.50228	0.00501803	0.0418824	LOC100577027	NC_037647.1	4303540	4305345	+	1708	protein_coding	DNA repair protein XRCC1	BRCT
551500	909.364	861.015	839.173	733.834	644.395	669.62	869.851	682.616	0.349509	0.00502251	0.0418824	LOC551500	NC_037648.1	16317895	16326171	-	4520	protein_coding	phosphatidylinositol 4%2C5-bisphosphate 3-kinase catalytic subunit delta isoform%2C transcript variant X2	PI3_PI4_kinase
724554	2492.49	1979.34	1917.98	1239.06	1438.38	1857.3	2129.94	1511.58	0.494421	0.00503019	0.0419073	LOC724554	NC_037639.1	13980307	13986268	+	4234	protein_coding	protein THEM6%2C transcript variant X1	-
100577520	180.84	209.81	229.611	303.763	286.63	286.273	206.754	292.222	-0.497662	0.00505105	0.0420419	LOC100577520	NC_037648.1	15821009	15822950	-	1760	protein_coding	uncharacterized protein C19orf47 homolog	-
409638	4247.15	3278.78	4381.74	3208.83	2695.79	3091.55	3969.22	2998.72	0.404531	0.00510368	0.0424404	LOC409638	NC_037653.1	2644857	2694152	+	5460	protein_coding	elongation of very long chain fatty acids protein AAEL008004%2C transcript variant X1	-
411936	816.361	788.769	756.258	1051.17	958.224	960.846	787.129	990.079	-0.331152	0.00511984	0.0425342	LOC411936	NC_037646.1	3290080	3290984	+	754	protein_coding	prefoldin subunit 5	-
551020	179.806	232.573	221.41	98.1229	112.978	171.367	211.263	127.49	0.727766	0.00512449	0.0425342	LOC551020	NC_037643.1	7092287	7094555	-	1432	protein_coding	probable protein phosphatase 2C T23F11.1%2C transcript variant X5	PP2C
409154	1761.89	1680.46	1702.04	1164.95	1315.99	1510.61	1714.8	1330.51	0.365802	0.00513293	0.0425365	LOC409154	NC_037645.1	7806074	7812630	-	2463	protein_coding	sorting nexin-30	PX
100577771	636.555	704.647	637.808	575.167	406.931	447.734	659.67	476.611	0.469035	0.00513429	0.0425365	LOC100577771	NC_037648.1	2602324	2605684	+	2746	protein_coding	uncharacterized LOC100577771%2C transcript variant X1	Chitin_bind_4
725595	344.112	415.662	370.84	297.5	269.893	251.603	376.871	272.999	0.4657	0.00514213	0.042562	LOC725595	NC_037646.1	6741451	6743595	+	1467	protein_coding	spermatogenesis-defective protein 39 homolog	-
413680	2636.12	2154.52	2861.02	1623.2	2154.96	1886.03	2550.55	1888.06	0.433997	0.00516426	0.0426208	LOC413680	NC_037648.1	2482259	2491217	-	3792	protein_coding	epsin-2%2C transcript variant X8	-
411349	150.872	135.585	164.008	208.772	257.34	204.056	150.155	223.389	-0.572009	0.00516433	0.0426208	LOC411349	NC_037639.1	6343334	6366633	-	2931	protein_coding	sphingosine kinase 2%2C transcript variant X1	-
409369	104.37	93.0292	102.96	146.14	157.96	153.537	100.12	152.546	-0.607482	0.00517101	0.0426208	LOC409369	NC_037645.1	2165418	2167762	-	1521	protein_coding	brain protein I3	-
552787	307.944	380.034	334.394	222.342	230.141	271.414	340.791	241.299	0.49766	0.00517296	0.0426208	LOC552787	NC_037642.1	13390523	13394474	+	2713	protein_coding	DNA topoisomerase 3-beta-1%2C transcript variant X1	Topoisom_bac
102656283	627.255	745.223	631.43	490.614	518.864	520.045	667.969	509.841	0.389578	0.0051731	0.0426208	LOC102656283	NC_037638.1	10866854	10869521	+	2668	protein_coding	uncharacterized LOC102656283	-
408840	785.36	830.335	874.708	643.018	631.842	685.469	830.134	653.443	0.345459	0.00518101	0.0426467	LOC408840	NC_037642.1	9722200	9750791	+	4024	protein_coding	5'-3' exoribonuclease 2 homolog%2C transcript variant X2	-
409918	1415.72	1401.38	1529.83	1238.02	1101.54	1146.08	1448.97	1161.88	0.31879	0.00518756	0.0426612	LOC409918	NC_037652.1	2577716	2584028	-	4197	protein_coding	cullin-associated NEDD8-dissociated protein 1%2C transcript variant X1	-
551707	749.192	669.018	698.855	1060.56	922.657	816.223	705.689	933.147	-0.402997	0.00519687	0.0426985	LOC551707	NC_037648.1	13502749	13505191	-	1543	protein_coding	RNA-binding protein with serine-rich domain 1%2C transcript variant X2	RRM_1
551269	1373.35	1298.45	1345.77	1073.09	1091.08	1111.41	1339.19	1091.86	0.29449	0.00523789	0.0429959	LOC551269	NC_037644.1	4857246	4862776	-	2358	protein_coding	HBS1-like protein%2C transcript variant X3	GTP_EFTU
411997	191.173	142.513	145.785	75.1579	99.3791	114.905	159.824	96.4808	0.726178	0.00526568	0.0431143	LOC411997	NC_037638.1	11581639	11590265	-	2201	protein_coding	ATP-binding cassette sub-family G member 4%2C transcript variant X2	ABC2_membrane
113219414	2.06674	1.97934	5.46692	2.08772	4.18438	88.1601	3.171	31.4774	-3.3035	0.00526785	0.0431143	LOC113219414	NC_037638.1	18562107	18563772	+	756	protein_coding	probable galactose-1-phosphate uridylyltransferase	-
552628	673.756	597.762	707.967	974.966	841.061	795.422	659.828	870.483	-0.399317	0.00526828	0.0431143	LOC552628	NC_037638.1	4631390	4632610	-	855	protein_coding	39S ribosomal protein L18%2C mitochondrial	-
411158	242.842	191.996	319.815	191.026	125.531	141.65	251.551	152.736	0.720968	0.00527162	0.0431143	LOC411158	NC_037643.1	10560790	10848372	+	11885	protein_coding	leucine-rich repeat-containing protein 24%2C transcript variant X2	I-set
410933	772.96	967.899	885.642	1201.48	1032.5	1211.46	875.5	1148.48	-0.391408	0.00527831	0.0431295	LOC410933	NC_037640.1	9277214	9360440	-	5761	protein_coding	serine/threonine-protein kinase S6KL%2C transcript variant X3	-
724804	386.48	358.261	369.929	273.491	298.137	247.641	371.557	273.09	0.444539	0.00531059	0.0433536	LOC724804	NC_037651.1	3009007	3014139	+	3016	protein_coding	dymeclin%2C transcript variant X3	-
102654763	101.27	129.647	106.605	265.141	157.96	153.537	112.507	192.213	-0.772189	0.00533399	0.0434792	LOC102654763	NC_037641.1	12058127	12059558	-	609	protein_coding	uncharacterized LOC102654763%2C transcript variant X2	-
411739	207.707	171.213	252.39	305.851	294.999	322.923	210.437	307.924	-0.548037	0.0053357	0.0434792	LOC411739	NC_037642.1	13422112	13431932	-	3558	protein_coding	stromal interaction molecule homolog%2C transcript variant X1	SAM_2
413305	2531.75	2313.85	2548.5	2154.53	1907.03	1891.97	2464.7	1984.51	0.312725	0.00535194	0.0435717	LOC413305	NC_037651.1	8143320	8146300	-	2021	protein_coding	lysophospholipid acyltransferase 7	MBOAT
410757	904.198	705.636	899.309	602.307	613.012	666.649	836.381	627.323	0.41488	0.00535686	0.0435721	LOC410757	NC_037638.1	3160299	3166163	+	2848	protein_coding	circadian locomoter output cycles protein kaput%2C transcript variant X1	-
552827	521.851	602.71	471.978	869.536	793.987	598.3	532.18	753.941	-0.50254	0.00538133	0.0437312	LOC552827	NC_037652.1	7247225	7247957	-	408	protein_coding	probable small nuclear ribonucleoprotein G	-
551596	1980.97	2123.84	2283.35	2524.05	2769.02	2603.2	2129.39	2632.09	-0.305531	0.00539665	0.0438159	LOC551596	NC_037639.1	4472496	4475150	+	1095	protein_coding	uncharacterized LOC551596	-
409032	1441.55	1445.91	1305.68	1106.49	1194.64	1007.4	1397.71	1102.85	0.341821	0.00542002	0.0439656	LOC409032	NW_020555794.1	22086	25094	-	2498	protein_coding	peptide-N(4)-(N-acetyl-beta-glucosaminyl)asparagine amidase%2C transcript variant X1	-
100578680	2003.7	1842.77	1515.25	1280.82	1182.09	1520.51	1787.24	1327.81	0.428248	0.00543946	0.0440749	LOC100578680	NC_037643.1	94731	466944	-	6744	protein_coding	uncharacterized LOC100578680%2C transcript variant X2	-
410630	269.709	277.108	258.768	136.746	199.804	202.075	268.528	179.542	0.580042	0.00544336	0.0440749	LOC410630	NC_037652.1	3607609	3619427	+	5691	protein_coding	cGMP-specific 3'%2C5'-cyclic phosphodiesterase%2C transcript variant X1	-
552635	215.974	227.625	212.299	311.07	281.4	308.065	218.633	300.178	-0.457637	0.00545546	0.0441329	LOC552635	NC_037641.1	8880403	8881617	-	907	protein_coding	frataxin homolog%2C mitochondrial	Frataxin_Cyay
724352	183.94	205.852	202.276	348.649	264.662	253.584	197.356	288.965	-0.549297	0.00546626	0.0441803	LOC724352	NC_037643.1	15557243	15558117	-	591	protein_coding	zinc finger protein 593 homolog	-
552318	16354.1	18382.2	16310.6	20930.4	20167.7	20444.2	17015.6	20514.1	-0.269764	0.00548405	0.044284	LOC552318	NC_037653.1	2724252	2726060	-	634	protein_coding	60S ribosomal protein L27a%2C transcript variant X2	-
107964950	698.557	745.223	723.456	972.878	932.071	844.95	722.412	916.633	-0.343227	0.00550062	0.0443777	LOC107964950	NC_037646.1	8372325	8440110	+	2471	protein_coding	splicing factor 3B subunit 6	RRM_1
410557	3648.82	3668.71	3337.56	4269.39	4435.45	4171.26	3551.7	4292.03	-0.273241	0.00551154	0.0444256	LOC410557	NC_037651.1	9962901	9964072	+	702	protein_coding	ATP synthase subunit d%2C mitochondrial	-
412046	1576.92	1209.38	1693.84	1110.67	1139.2	1110.42	1493.38	1120.1	0.415135	0.0055322	0.0445519	LOC412046	NC_037648.1	14935634	14950154	-	7741	protein_coding	trithorax group protein osa%2C transcript variant X4	ARID
100187709	829.795	754.13	789.971	1130.5	1045.05	902.402	791.299	1025.98	-0.374585	0.00564204	0.0453955	Nrk1	NC_037646.1	11436038	11436628	-	591	protein_coding	nicotinamide riboside kinase	-
113219086	365.813	343.416	347.15	530.281	523.048	401.178	352.126	484.836	-0.461118	0.00567347	0.0456074	LOC113219086	NC_037648.1	1263965	1266117	+	1178	protein_coding	uncharacterized LOC113219086%2C transcript variant X1	-
409649	22.7341	167.255	32.8015	20.8772	21.968	19.8112	74.2634	20.8855	1.83005	0.00570734	0.045832	LOC409649	NC_037647.1	10901729	10910479	-	3066	protein_coding	solute carrier organic anion transporter family member 5A1%2C transcript variant X3	-
412254	888.697	918.416	921.177	1161.82	1154.89	1066.84	909.43	1127.85	-0.310282	0.00571168	0.045832	LOC412254	NC_037645.1	12532209	12547220	+	3157	protein_coding	BUB3-interacting and GLEBS motif-containing protein ZNF207%2C transcript variant X4	-
100576506	368.913	351.334	368.106	460.342	505.264	459.621	362.784	475.076	-0.388871	0.005726	0.0459056	LOC100576506	NC_037640.1	608111	609308	-	1059	protein_coding	uncharacterized LOC100576506%2C transcript variant X2	-
410257	267.642	286.015	326.193	234.869	178.882	197.122	293.284	203.624	0.527328	0.00575643	0.0461082	LOC410257	NC_037648.1	14045601	14052256	+	4725	protein_coding	cysteine protease ATG4D%2C transcript variant X3	-
551021	344.112	334.509	428.242	196.246	234.325	306.084	368.954	245.552	0.587276	0.0057724	0.046184	LOC551021	NC_037645.1	12377044	12384444	-	5283	protein_coding	low-density lipoprotein receptor-related protein 6%2C transcript variant X2	Ldl_recept_a
409392	1077.8	1285.58	1139.85	926.948	844.199	963.817	1167.75	911.655	0.35708	0.00578172	0.046184	LOC409392	NC_037638.1	24630446	24632921	+	1852	protein_coding	ATPase WRNIP1	AAA
552403	792.594	791.738	700.678	1041.77	973.915	904.384	761.67	973.357	-0.354071	0.00578366	0.046184	LOC552403	NC_037646.1	7545543	7546451	+	521	protein_coding	mediator of RNA polymerase II transcription subunit 10	-
551185	545.619	543.33	563.093	399.799	406.931	460.612	550.681	422.447	0.382191	0.00578916	0.046184	LOC551185	NC_037642.1	151213	154212	+	2239	protein_coding	GTP-binding protein 1	GTP_EFTU
551330	14804	16749.2	15276.4	20565.1	18214.6	18488.8	15609.9	19089.5	-0.290314	0.00579174	0.046184	LOC551330	NC_037639.1	13380761	13382153	-	863	protein_coding	40S ribosomal protein S3	-
413377	318.278	255.335	406.375	192.07	237.464	217.924	326.663	215.819	0.598864	0.00580738	0.0462317	LOC413377	NC_037638.1	24135842	24149645	+	10318	protein_coding	PHD finger protein rhinoceros%2C transcript variant X2	-
102654911	86.803	134.595	85.6485	46.9737	61.7197	59.4337	102.349	56.0424	0.86812	0.00580808	0.0462317	LOC102654911	NC_037649.1	7317373	7318549	-	831	protein_coding	uncharacterized LOC102654911	-
100576381	306.91	320.654	375.396	409.193	540.832	450.706	334.32	466.91	-0.480955	0.00581849	0.0462733	LOC100576381	NC_037645.1	1316645	1331835	-	2550	protein_coding	probable basic-leucine zipper transcription factor Q%2C transcript variant X3	-
551086	3.10011	13.8554	2.73346	24.0088	28.2446	25.7546	6.56299	26.0027	-1.99033	0.00584422	0.0464348	LOC551086	NC_037643.1	1992466	2053652	-	8274	protein_coding	zinc finger protein chinmo%2C transcript variant X3	-
100576888	35.1345	17.8141	28.2458	58.4562	65.904	49.5281	27.0648	57.9628	-1.09941	0.0058492	0.0464348	LOC100576888	NC_037640.1	11787598	11788863	-	929	pseudogene	-	-
413649	127.104	140.533	121.183	188.939	183.067	196.131	129.607	189.379	-0.547859	0.00592126	0.0469652	LOC413649	NC_037638.1	14997727	14999541	+	1404	protein_coding	rRNA-processing protein FCF1 homolog	-
727263	1318.58	1247.98	1227.32	1651.39	1504.29	1517.54	1264.63	1557.74	-0.300878	0.00593655	0.0469991	LOC727263	NC_037638.1	9062057	9065135	+	1384	protein_coding	chromobox protein homolog 5	Chromo
100577045	37.2013	145.482	51.9358	20.8772	29.2907	35.6602	78.2063	28.6094	1.44964	0.0059457	0.0469991	LOC100577045	NC_037650.1	3392287	3449690	-	6166	protein_coding	uncharacterized LOC100577045%2C transcript variant X3	-
413126	213.907	175.172	209.565	280.798	296.045	265.471	199.548	280.771	-0.492337	0.00594596	0.0469991	LOC413126	NC_037643.1	4844247	4853957	+	4259	protein_coding	serine/threonine-protein kinase Tao%2C transcript variant X1	Pkinase
408541	783.293	882.788	880.175	612.746	600.459	733.016	848.752	648.74	0.387591	0.00594659	0.0469991	LOC408541	NC_037652.1	4362293	4364989	+	1929	protein_coding	negative elongation factor A	-
726608	494.984	488.898	437.354	339.255	383.917	348.678	473.745	357.283	0.406633	0.00595562	0.0470289	LOC726608	NC_037646.1	5835214	5841054	+	3718	protein_coding	PHD finger protein 14%2C transcript variant X1	PHD
551189	887.664	571.041	723.456	1107.54	901.735	1070.8	727.387	1026.69	-0.497535	0.00597054	0.0471051	LOC551189	NC_037650.1	702846	717713	+	1708	protein_coding	farnesyl pyrophosphate synthase%2C transcript variant X1	-
409144	7763.7	5395.69	6868.28	5103.43	5143.65	4982.53	6675.89	5076.54	0.395098	0.00600502	0.0473353	LOC409144	NC_037646.1	1674757	1680406	-	2978	protein_coding	H(+)/Cl(-) exchange transporter 3%2C transcript variant X1	Voltage_CLC
408455	20.6674	37.6075	20.9565	26.0965	67.9962	134.716	26.4105	76.2697	-1.53176	0.00603725	0.0475473	LOC408455	NC_037651.1	6978746	7173933	+	8620	protein_coding	zinc finger protein rotund%2C transcript variant X3	-
406071	22.7341	217.728	20.9565	8.35088	2.09219	13.8679	87.1395	8.10365	3.42454	0.00604773	0.0475879	Gat-a	NC_037638.1	24170336	24175443	+	4143	protein_coding	GABA neurotransmitter transporter-1A	SNF
409292	1868.33	1668.59	1987.23	1390.42	1439.43	1560.14	1841.38	1463.33	0.331564	0.00605697	0.0476186	LOC409292	NC_037643.1	7164342	7167535	-	1764	protein_coding	probable isocitrate dehydrogenase [NAD] subunit alpha%2C mitochondrial	-
725170	296.577	293.933	283.369	482.263	406.931	339.763	291.293	409.653	-0.491666	0.00606537	0.0476427	LOC725170	NC_037642.1	5471199	5471901	-	515	protein_coding	cytochrome c oxidase assembly factor 5	-
410446	375.113	443.373	376.307	300.632	265.708	309.055	398.264	291.799	0.448354	0.00607161	0.0476498	LOC410446	NC_037650.1	5646492	5649140	+	2238	protein_coding	uncharacterized LOC410446	Mov34
724497	143.638	226.635	200.454	110.649	92.0564	141.65	190.242	114.785	0.728639	0.00609888	0.0478219	LOC724497	NC_037638.1	19353592	19360102	-	3623	protein_coding	protein patched homolog 3%2C transcript variant X2	-
552470	4717.33	5156.19	4752.58	6652.52	5885.34	5563.99	4875.37	6033.95	-0.307562	0.00612048	0.0479492	LOC552470	NC_037653.1	1217172	1220517	+	1460	protein_coding	prostaglandin E synthase 3	-
725149	441.248	501.764	434.621	388.316	319.059	277.357	459.211	328.244	0.484789	0.00617312	0.0483192	LOC725149	NC_037651.1	6380042	6383757	-	2771	protein_coding	GPI ethanolamine phosphate transferase 2	-
412721	723.358	829.345	746.235	580.386	602.551	619.102	766.313	600.68	0.351249	0.00618176	0.0483444	LOC412721	NC_037638.1	11682624	11690184	+	4306	protein_coding	nuclear pore complex protein Nup155%2C transcript variant X1	-
551408	1080.9	1094.58	963.09	883.106	799.217	796.412	1046.19	826.245	0.340277	0.00622772	0.048656	LOC551408	NC_037640.1	11801871	11805506	+	2284	protein_coding	uncharacterized LOC551408	-
413840	1342.35	1464.71	1348.51	1032.38	1070.16	1204.52	1385.19	1102.35	0.329265	0.0062325	0.048656	LOC413840	NC_037649.1	7800538	7803716	-	2015	protein_coding	glucose-6-phosphate exchanger SLC37A2%2C transcript variant X1	MFS_1
724251	257.309	243.459	231.433	148.228	177.836	185.235	244.067	170.433	0.517078	0.00624155	0.0486841	LOC724251	NC_037652.1	7252464	7268830	+	2483	protein_coding	alpha-sarcoglycan%2C transcript variant X5	-
726213	1338.21	1487.48	1315.71	987.492	958.224	1226.32	1380.47	1057.34	0.384376	0.00630251	0.0491167	LOC726213	NC_037646.1	6502422	6504693	-	1363	protein_coding	glycosylated lysosomal membrane protein	-
552644	1202.84	1201.46	1397.71	1817.36	1509.52	1556.17	1267.34	1627.68	-0.360658	0.00631024	0.049134	LOC552644	NC_037638.1	25053956	25056027	-	1227	protein_coding	lipoyl synthase%2C mitochondrial%2C transcript variant X3	Radical_SAM
107965473	1038.54	1277.67	988.602	1982.29	1399.68	1306.55	1101.6	1562.84	-0.504559	0.00633343	0.0492717	LOC107965473	NC_037651.1	8350370	8351331	-	877	protein_coding	uncharacterized LOC107965473	-
724162	489.817	536.402	540.314	798.553	688.331	605.234	522.178	697.373	-0.416803	0.00635777	0.049418	LOC724162	NC_037639.1	6238738	6244108	+	1087	protein_coding	28S ribosomal protein S9%2C mitochondrial	-
100579003	498.084	554.216	476.534	401.886	354.626	399.197	509.611	385.236	0.403234	0.00638393	0.0495782	LOC100579003	NC_037639.1	6275926	6283396	-	2642	protein_coding	PAX3- and PAX7-binding protein 1	-
102654682	442.282	552.237	451.021	724.439	617.197	605.234	481.847	648.956	-0.429483	0.00640305	0.0496835	LOC102654682	NC_037640.1	655918	657361	+	992	protein_coding	transcription factor A%2C mitochondrial	HMG_box
412348	385.447	407.745	325.282	516.711	473.881	504.196	372.824	498.263	-0.419314	0.00641424	0.0496913	LOC412348	NC_037648.1	13591404	13593290	-	1152	protein_coding	mediator of RNA polymerase II transcription subunit 19%2C transcript variant X2	-
724440	926.932	898.622	906.598	635.711	719.714	779.573	910.717	711.666	0.355479	0.0064152	0.0496913	LOC724440	NC_037646.1	7472461	7480959	+	4226	protein_coding	calcium-transporting ATPase type 2C member 1	E1-E2_ATPase
412810	846.329	744.233	914.799	575.167	644.395	688.441	835.12	636.001	0.393008	0.00645328	0.0499058	LOC412810	NC_037644.1	10658679	10693254	+	3160	protein_coding	V-type proton ATPase 116 kDa subunit a%2C transcript variant X2	-
412041	35.1345	30.6798	41.0019	11.4825	17.7836	13.8679	35.6054	14.378	1.30984	0.00645406	0.0499058	LOC412041	NC_037645.1	1970395	1972488	-	1394	protein_coding	testis-specific serine/threonine-protein kinase 1	Pkinase
552237	922.798	950.085	957.623	1210.88	1266.82	1075.75	943.502	1184.48	-0.327859	0.00648742	0.0501204	LOC552237	NC_037652.1	9358141	9359190	+	685	protein_coding	transmembrane protein 242	-
102654594	271.776	228.614	199.543	397.711	399.609	264.48	233.311	353.933	-0.60175	0.00649586	0.0501422	LOC102654594	NC_037644.1	2199633	2201084	+	1452	protein_coding	WD repeat-containing protein 18	-
113219398	246.975	266.222	257.857	173.281	193.528	188.207	257.018	185.005	0.474382	0.00655619	0.0505642	LOC113219398	NC_037638.1	126477	134113	+	7543	protein_coding	MATH and LRR domain-containing protein PFE0570w-like	TSP_1
725378	164.306	138.554	204.099	239.044	275.123	240.707	168.986	251.625	-0.572685	0.00656882	0.0506179	LOC725378	NC_037638.1	2217030	2220047	-	2883	protein_coding	nucleolar GTP-binding protein 2	-
413837	415.414	617.555	473.8	248.439	306.506	419.998	502.257	324.981	0.62755	0.00658625	0.0507084	LOC413837	NC_037648.1	11071955	11097448	+	6739	protein_coding	kinesin 3B%2C transcript variant X3	Kinesin
807691	238.708	169.234	112.983	1069.96	310.69	358.584	173.642	579.744	-1.73966	0.0066071	0.0508251	ND3	NC_001566.1	6185	6538	+	354	protein_coding	PF00507:NADH-ubiquinone/plastoquinone oxidoreductase, chain 3	-
411099	9318.92	9451.37	10003.6	11436.5	10879.4	12441.5	9591.28	11585.8	-0.272553	0.00664186	0.0510486	LOC411099	NC_037642.1	9847984	9864274	-	3337	protein_coding	protein yippee-like 1%2C transcript variant X1	-
552788	1874.53	1773.49	1808.64	2481.26	2107.88	2168.34	1818.89	2252.49	-0.308474	0.00666141	0.0511548	LOC552788	NC_037639.1	3875638	3878347	-	1465	protein_coding	uncharacterized LOC552788	-
413919	430.915	447.332	399.997	242.176	305.46	356.602	426.081	301.413	0.498511	0.00671476	0.0515202	LOC413919	NC_037645.1	1732663	1740678	+	3079	protein_coding	protein Lilipod	-
411904	565.253	689.801	534.847	432.158	426.807	474.479	596.634	444.482	0.424226	0.00672295	0.0515387	LOC411904	NC_037640.1	7796555	7800989	-	3511	protein_coding	protein smoothened	Fz
107963990	852.529	789.758	931.2	742.185	619.289	597.309	857.829	652.928	0.394239	0.00674344	0.0516515	LOC107963990	NC_037644.1	13483698	13495069	+	9527	protein_coding	mucin-5AC	Bromodomain
410158	1572.79	1552.8	1504.32	1096.05	1236.49	1347.16	1543.3	1226.57	0.33112	0.00677039	0.0517585	LOC410158	NC_037647.1	4648774	4666654	-	4926	protein_coding	adenylyl cyclase-associated protein 1%2C transcript variant X2	-
552851	604.521	605.679	591.339	899.808	690.423	772.639	600.513	787.623	-0.391359	0.00677294	0.0517585	LOC552851	NC_037652.1	5836240	5838400	-	1951	protein_coding	crossover junction endonuclease EME1	-
409193	460.882	523.537	654.209	294.369	337.889	464.574	546.209	365.61	0.579179	0.00677918	0.0517585	LOC409193	NC_037638.1	14972630	14982152	-	5686	protein_coding	microtubule-associated serine/threonine-protein kinase 3%2C transcript variant X4	Pkinase
102655612	438.148	445.352	433.709	544.895	547.108	597.309	439.07	563.104	-0.359252	0.00678059	0.0517585	LOC102655612	NC_037647.1	355115	357901	-	1780	protein_coding	tRNA (guanine(37)-N1)-methyltransferase	-
409244	710.958	778.872	706.144	593.957	574.307	568.583	731.991	578.949	0.338367	0.00680882	0.0518958	LOC409244	NC_037645.1	7348510	7352373	-	3261	protein_coding	2-phosphoxylose phosphatase 1	Acid_phosphat_A
413073	1343.38	1182.66	1384.95	978.097	938.348	1130.23	1303.66	1015.56	0.360175	0.00681019	0.0518958	LOC413073	NC_037643.1	8644419	8656040	+	6152	protein_coding	JNK-interacting protein 3%2C transcript variant X3	-
552286	15734.1	8954.55	11986.2	7927.08	9314.44	8634.73	12225	8625.42	0.503141	0.0068546	0.0521546	LOC552286	NC_037649.1	7849643	7872822	-	9901	protein_coding	acetyl-CoA carboxylase%2C transcript variant X1	Carboxyl_trans
552764	1233.84	1159.9	1281.08	882.062	1073.29	935.091	1224.94	963.482	0.346568	0.00685583	0.0521546	LOC552764	NC_037642.1	6601753	6607553	+	3359	protein_coding	eukaryotic translation initiation factor 2A	-
724954	372.013	387.951	349.883	558.465	459.236	463.583	369.949	493.762	-0.416646	0.00696046	0.0529054	LOC724954	NC_037648.1	9834094	9835033	+	623	protein_coding	rhodanese domain-containing protein CG4456%2C transcript variant X1	Rhodanese
102655141	455.716	755.12	575.849	382.053	416.346	432.876	595.562	410.425	0.537234	0.00697414	0.052928	LOC102655141	NC_037647.1	12066582	12067889	-	1114	protein_coding	mitochondrial GTPase 1	-
409908	793.627	705.636	821.861	1056.39	959.27	937.072	773.708	984.243	-0.346925	0.00697528	0.052928	LOC409908	NC_037643.1	2389203	2414071	+	5258	protein_coding	tyrosine-protein kinase CSK%2C transcript variant X3	Pkinase_Tyr
552123	919.698	954.044	738.035	1210.88	1050.28	1159.95	870.592	1140.37	-0.389989	0.00700078	0.0530405	LOC552123	NC_037652.1	5099646	5100960	+	1062	protein_coding	DDRGK domain-containing protein 1	-
413894	66.1356	54.432	73.8035	10.4386	26.1524	42.5942	64.7903	26.3951	1.29263	0.00700198	0.0530405	Y-e3	NC_037648.1	2259179	2265574	+	2174	protein_coding	yellow-e3%2C transcript variant X1	-
107965557	339.978	279.088	393.619	450.948	561.753	430.895	337.561	481.199	-0.510554	0.0070376	0.0531655	LOC107965557	NC_037652.1	4331676	4333709	+	1443	protein_coding	uncharacterized LOC107965557%2C transcript variant X1	-
725835	155.005	121.73	143.051	231.737	202.943	186.226	139.929	206.968	-0.564617	0.00703893	0.0531655	LOC725835	NC_037642.1	12092778	12094191	-	579	protein_coding	DNA polymerase epsilon subunit 4%2C transcript variant X1	-
727649	269.709	389.931	267.879	128.395	190.389	244.669	309.173	187.818	0.718138	0.00704317	0.0531655	LOC727649	NC_037645.1	2276044	2279896	-	2869	protein_coding	uncharacterized LOC727649%2C transcript variant X2	-
411552	83.7029	101.936	87.4708	205.64	185.159	97.0751	91.0366	162.625	-0.836039	0.00704362	0.0531655	LOC411552	NC_037648.1	14499154	14502255	-	3102	protein_coding	ceramide glucosyltransferase	-
724826	436.082	478.012	480.178	360.132	334.751	370.47	464.757	355.118	0.388341	0.00705545	0.0531655	LOC724826	NC_037643.1	555695	567066	+	2658	protein_coding	protein EFR3 homolog cmp44E%2C transcript variant X1	-
725256	196.34	266.222	215.944	130.483	168.421	154.528	226.168	151.144	0.581529	0.0070562	0.0531655	CPR12	NC_037643.1	5261827	5263027	-	462	protein_coding	cuticular protein 12	Chitin_bind_4
102656639	51.6684	48.4939	44.6466	61.5878	82.6416	148.584	48.2696	97.6046	-1.01808	0.00706016	0.0531655	LOC102656639	NC_037639.1	14683256	14686532	-	3082	protein_coding	hepatoma-derived growth factor-related protein 2-like%2C transcript variant X2	-
551586	367.879	488.898	401.819	617.965	516.771	578.488	419.532	571.075	-0.444824	0.00706819	0.0531812	LOC551586	NC_037647.1	11943964	11945217	-	862	protein_coding	programmed cell death protein 5	-
100578388	276.943	287.995	241.456	186.851	190.389	201.084	268.798	192.775	0.478593	0.00711182	0.0534643	LOC100578388	NC_037648.1	16002590	16021363	-	4192	protein_coding	uncharacterized LOC100578388%2C transcript variant X4	-
412143	576.62	687.822	610.473	400.842	491.665	507.168	624.972	466.558	0.421542	0.00717196	0.0538711	LOC412143	NC_037639.1	4492013	4508321	-	7416	protein_coding	rho guanine nucleotide exchange factor 18%2C transcript variant X8	RhoGEF
725315	1587.25	1676.5	1542.58	1914.44	1923.77	1967.26	1602.11	1935.16	-0.272605	0.00719878	0.0540271	LOC725315	NC_037653.1	1479117	1480312	+	719	protein_coding	uncharacterized LOC725315%2C transcript variant X2	-
113218569	97.1367	145.482	87.4708	58.4562	70.0884	58.4432	110.03	62.3293	0.819535	0.00726341	0.0543975	LOC113218569	NC_037645.1	2465745	2472726	-	3663	protein_coding	sodium-coupled monocarboxylate transporter 1-like%2C transcript variant X3	-
550806	3031.9	2091.18	3027.77	1958.28	1968.75	2126.74	2716.95	2017.92	0.429116	0.00726416	0.0543975	LOC550806	NC_037639.1	10415213	10419841	+	3914	protein_coding	coatomer subunit alpha	Coatomer_WDAD
411412	1862.13	1271.73	1339.4	883.106	960.316	1275.84	1491.09	1039.76	0.519683	0.00726639	0.0543975	LOC411412	NC_037640.1	4376204	4383008	-	2643	protein_coding	monocarboxylate transporter 12	MFS_1
410872	240.775	243.459	219.588	476	318.013	278.348	234.607	357.454	-0.607417	0.00729996	0.0545665	LOC410872	NC_037639.1	11050084	11051755	-	1153	protein_coding	SUMO-activating enzyme subunit 1	-
551904	5416.92	3822.11	5100.64	3467.7	3913.44	3473.9	4779.89	3618.35	0.401661	0.00730778	0.0545665	LOC551904	NC_037645.1	7772817	7781131	-	3502	protein_coding	glycerol-3-phosphate dehydrogenase%2C mitochondrial%2C transcript variant X1	DAO
410527	3388.42	2405.89	2748.04	2279.79	2177.97	2048.48	2847.45	2168.75	0.392729	0.00731199	0.0545665	LOC410527	NC_037651.1	8384207	8399019	-	9874	protein_coding	probable cation-transporting ATPase 13A3%2C transcript variant X2	E1-E2_ATPase
413590	339.978	254.346	226.877	149.272	132.854	224.858	273.734	168.995	0.693855	0.00731341	0.0545665	LOC413590	NC_037641.1	10225195	10229269	+	1500	protein_coding	alkylglycerol monooxygenase	-
726187	2189.71	1999.14	2282.44	1646.17	1601.57	1905.84	2157.1	1717.86	0.328404	0.00735593	0.0548379	LOC726187	NC_037639.1	6969793	6975192	+	2936	protein_coding	AP-1 complex subunit beta-1%2C transcript variant X1	-
725656	363.746	412.693	402.73	497.921	519.91	509.149	393.056	508.993	-0.372462	0.00739078	0.0550517	LOC725656	NC_037649.1	8471601	8474835	+	2994	protein_coding	uncharacterized protein DDB_G0288805%2C transcript variant X2	-
408308	32602.8	29279.4	26187.5	38229.3	34187.5	37006.4	29356.6	36474.4	-0.313224	0.00740147	0.0550854	LOC408308	NC_037648.1	13528083	13529173	-	817	protein_coding	coiled-coil-helix-coiled-coil-helix domain-containing protein 10%2C mitochondrial	-
725020	2.06674	12.8657	3.64462	0	0	0	6.19236	0	5.03524	0.00742399	1	LOC725020	NC_037645.1	2505489	2512850	-	3856	protein_coding	uncharacterized LOC725020	HLH
408652	3303.68	3162	2939.38	2478.12	2594.32	2684.42	3135.02	2585.62	0.277771	0.00744104	0.0553338	LOC408652	NC_037639.1	15965290	15970786	-	3968	protein_coding	protein suppressor of white apricot%2C transcript variant X1	-
102656093	199.44	233.563	183.142	302.719	266.754	294.197	205.382	287.89	-0.488008	0.00747814	0.0555635	LOC102656093	NC_037639.1	15196399	15199011	+	1986	protein_coding	probable ATP-dependent RNA helicase DDX55 homolog	DEAD
412784	1042.67	930.292	891.109	748.448	765.742	761.743	954.69	758.644	0.331169	0.00748484	0.055567	LOC412784	NC_037646.1	7887228	7891507	-	2488	protein_coding	mitochondrial intermediate peptidase	Peptidase_M3
410696	12.4004	87.0911	16.4008	2.08772	4.18438	15.849	38.6308	7.3737	2.38247	0.00749758	0.0556154	LOC410696	NC_037638.1	18591508	18777745	-	6692	protein_coding	protein madd-4%2C transcript variant X4	-
408600	787.427	971.858	850.107	1149.29	1207.19	1017.31	869.797	1124.6	-0.370402	0.00754988	0.0559568	LOC408600	NC_037638.1	10227101	10231510	+	1985	protein_coding	nucleobindin-2	-
724407	2175.24	2277.24	2315.24	2587.73	2694.74	2959.8	2255.91	2747.42	-0.284368	0.00758704	0.0561856	LOC724407	NC_037649.1	3064854	3067906	-	1422	protein_coding	uncharacterized LOC724407	-
412457	1248.31	1243.03	1311.15	925.904	815.955	1141.13	1267.5	960.996	0.399142	0.00764818	0.0565915	LOC412457	NC_037641.1	12146781	12149597	+	1860	protein_coding	T-cell activation inhibitor%2C mitochondrial%2C transcript variant X2	-
727309	1190.44	1177.71	1212.75	1648.26	1447.8	1372.92	1193.63	1489.66	-0.319439	0.00767155	0.0567174	LOC727309	NC_037651.1	10573041	10574239	+	618	protein_coding	glutaredoxin-C4%2C transcript variant X2	-
552274	408.181	419.621	444.643	306.895	284.538	356.602	424.148	316.012	0.424362	0.00775923	0.0572942	LOC552274	NC_037638.1	25083184	25086130	-	2471	protein_coding	protein FAM122A	-
411315	3.10011	33.6489	2.73346	0	0	1.98112	13.1608	0.660375	4.28593	0.00776502	0.0572942	LOC411315	NC_037646.1	9630658	9684832	-	5451	protein_coding	visual system homeobox 2%2C transcript variant X1	-
409138	23.7675	222.676	59.225	33.4035	14.6453	41.6036	101.89	29.8842	1.76848	0.00776881	0.0572942	LOC409138	NC_037638.1	14166383	14180925	+	7434	protein_coding	synaptotagmin 7%2C transcript variant X1	C2
100577936	2953.37	2145.61	2903.85	1704.62	2122.53	2123.77	2667.61	1983.64	0.427372	0.0077754	0.0572955	LOC100577936	NC_037643.1	6883786	7001031	-	5351	protein_coding	uncharacterized LOC100577936%2C transcript variant X2	-
413746	477.416	473.063	409.108	683.729	629.75	518.064	453.196	610.514	-0.430101	0.00779287	0.057341	LOC413746	NC_037643.1	13355761	13357848	-	963	protein_coding	adrenodoxin	Fer2
411905	1000.3	967.899	945.778	626.316	799.217	811.271	971.326	745.601	0.381241	0.00779442	0.057341	LOC411905	NC_037645.1	307742	316737	-	4659	protein_coding	protein O-GlcNAcase%2C transcript variant X2	Hyaluronidase_2
107964134	348.245	367.168	275.169	402.93	486.435	480.423	330.194	456.596	-0.468727	0.00781464	0.0574424	LOC107964134	NC_037640.1	12578544	12579228	-	470	protein_coding	mitotic-spindle organizing protein 2	-
551928	512.551	696.729	645.097	463.474	451.913	467.545	618.126	460.978	0.423628	0.00783595	0.0575175	LOC551928	NC_037645.1	7766972	7772021	-	3900	protein_coding	transcription factor Sp4%2C transcript variant X2	-
411955	217.007	255.335	193.165	96.0352	154.822	165.424	221.836	138.76	0.675728	0.00783773	0.0575175	LOC411955	NC_037639.1	6268363	6275046	-	4452	protein_coding	uncharacterized LOC411955%2C transcript variant X1	Vitellogenin_N
100576432	102.303	152.41	120.272	87.6843	63.8118	73.3016	124.995	74.9326	0.738653	0.00784475	0.0575218	LOC100576432	NC_037652.1	7756680	7760647	+	3035	protein_coding	uncharacterized LOC100576432%2C transcript variant X1	-
725996	129.171	191.007	165.83	195.202	488.527	218.914	162.003	300.881	-0.892474	0.00786258	0.0576052	nAChRa3	NC_037642.1	12117944	12196914	+	7602	protein_coding	nicotinic acetylcholine receptor alpha3 subunit%2C transcript variant X9	-
411457	7285.25	6260.67	6815.43	5401.98	5839.31	5549.13	6787.12	5596.8	0.278175	0.00788252	0.0577039	LOC411457	NC_037648.1	14406508	14414597	+	3570	protein_coding	galactosylgalactosylxylosylprotein 3-beta-glucuronosyltransferase P%2C transcript variant X5	-
724929	4837.2	5040.4	5418.63	3410.29	4422.89	4211.87	5098.74	4015.02	0.344767	0.00794751	0.0580462	LOC724929	NC_037643.1	15080782	15125120	+	7364	protein_coding	serine/threonine-protein kinase tricorner%2C transcript variant X9	Pkinase
725266	1098.47	1028.27	988.602	1449.92	1252.18	1222.35	1038.45	1308.15	-0.333245	0.00794837	0.0580462	LOC725266	NC_037641.1	5864597	5866495	-	594	protein_coding	oligosaccharyltransferase complex subunit ostc-A	-
412386	2674.36	2107.01	2684.26	1509.42	1944.69	2094.05	2488.54	1849.39	0.428188	0.00794877	0.0580462	LOC412386	NC_037639.1	725556	728812	+	3047	protein_coding	pleckstrin homology domain-containing family M member 1	RUN
412465	96.1033	98.9672	174.942	210.86	197.712	201.084	123.337	203.219	-0.717335	0.00796903	0.0581466	LOC412465	NC_037639.1	2472164	2482769	-	1084	protein_coding	tetraspanin-7%2C transcript variant X2	Tetraspannin
726970	3.10011	29.6902	5.46692	1.04386	0	1.98112	12.7524	1.00833	3.64628	0.00798134	0.0581888	Amel_8916	NC_037646.1	1342582	1364708	+	1782	protein_coding	cys-loop ligand-gated ion channel subunit 8916%2C transcript variant X1	Neur_chan_LBD
726765	42.3681	22.7625	41.0019	50.1053	106.702	70.3299	35.3775	75.7123	-1.09701	0.00802363	0.0584494	LOC726765	NC_037646.1	11428495	11432064	-	2576	protein_coding	dynein regulatory complex protein 11%2C transcript variant X1	AAA
100578662	1026.14	780.851	959.445	1767.26	1124.55	1115.37	922.144	1335.73	-0.534488	0.0080349	0.0584731	LOC100578662	NC_037653.1	1323126	1467788	-	2553	protein_coding	cadherin EGF LAG seven-pass G-type receptor 1%2C transcript variant X2	7tm_2
113218779	67.169	57.401	56.4916	97.079	106.702	93.1129	60.3538	98.9646	-0.714573	0.00803997	0.0584731	LOC113218779	NC_037642.1	1013685	1014834	+	990	protein_coding	70 kDa peptidyl-prolyl isomerase-like	TPR_1
102654405	9.30032	4.94836	23.69	0	1.0461	2.97169	12.6462	1.33926	3.22682	0.00805483	0.0585335	LOC102654405	NC_037638.1	13288347	13289647	+	907	protein_coding	uncharacterized LOC102654405	-
411918	399.914	442.383	403.641	327.772	315.921	307.074	415.313	316.922	0.390177	0.00806432	0.0585548	LOC411918	NC_037648.1	15430871	15437531	-	6032	protein_coding	nuclear pore complex protein Nup205	-
413391	1.03337	36.6179	10.0227	3.13158	0	0	15.8913	1.04386	3.94021	0.00807739	0.0586021	LOC413391	NC_037640.1	2338621	2341924	-	2510	protein_coding	homeobox protein MSX-2	Homeobox
410004	1141.87	1106.45	1191.79	1415.47	1365.16	1398.67	1146.71	1393.1	-0.280648	0.00809043	0.058649	LOC410004	NC_037645.1	8585456	8586628	+	576	protein_coding	transcription initiation factor TFIID subunit 10	-
552086	3477.29	3541.05	3358.51	2555.37	2729.26	3118.29	3458.95	2800.97	0.304258	0.00814806	0.0590189	LOC552086	NC_037653.1	747683	754957	+	2047	protein_coding	aldose 1-epimerase%2C transcript variant X2	Aldose_epim
727221	190.14	352.323	194.987	152.404	154.822	140.66	245.817	149.295	0.719357	0.00816797	0.0591152	LOC727221	NC_037648.1	14918600	14933522	+	10283	protein_coding	vacuolar protein sorting-associated protein 13C%2C transcript variant X1	-
410820	27.901	257.315	23.69	5.2193	12.5531	18.8207	102.969	12.1977	3.07625	0.00822582	0.0594857	LOC410820	NC_037639.1	14072339	14091243	+	7354	protein_coding	proton channel OtopLc%2C transcript variant X1	-
409088	211.841	242.47	203.187	332.991	289.769	285.282	219.166	302.681	-0.465973	0.00824331	0.0595331	LOC409088	NC_037639.1	15258712	15260435	-	1196	protein_coding	uncharacterized LOC409088%2C transcript variant X1	-
100578731	243.875	178.141	174.942	155.535	115.071	109.952	198.986	126.853	0.648977	0.00824571	0.0595331	LOC100578731	NC_037647.1	10054932	10056782	+	1403	protein_coding	uncharacterized LOC100578731	-
551203	378.213	420.611	425.509	278.711	330.566	310.046	408.111	306.441	0.41376	0.00831515	0.0599859	LOC551203	NC_037638.1	246604	422953	+	14521	protein_coding	E3 ubiquitin-protein ligase MYCBP2%2C transcript variant X1	SH3_3
726498	457.782	495.826	371.751	807.948	721.806	458.63	441.786	662.795	-0.585298	0.00832745	0.0600186	LOC726498	NC_037643.1	2384224	2384945	+	502	protein_coding	mitochondrial import inner membrane translocase subunit Tim8	-
724920	187.04	178.141	171.297	267.228	240.602	235.754	178.826	247.861	-0.471362	0.00833312	0.0600186	LOC724920	NC_037640.1	3478589	3479607	-	569	protein_coding	anaphase-promoting complex subunit 15	-
409743	1562.45	1415.23	1922.54	1114.84	1344.23	1256.03	1633.41	1238.37	0.399711	0.00840358	0.0604773	LOC409743	NC_037651.1	5399765	5408189	-	5460	protein_coding	protein MON2 homolog%2C transcript variant X2	-
410767	412.314	377.065	447.377	321.509	326.382	265.471	412.252	304.454	0.438248	0.00841294	0.0604959	Nedd9	NC_037638.1	880427	997306	+	4155	protein_coding	neural precursor cell expressed%2C developmentally down-regulated gene 9%2C transcript variant X1	-
411006	2555.52	2279.21	2203.17	1834.06	1970.84	1936.55	2345.97	1913.82	0.293513	0.00842793	0.060555	LOC411006	NC_037641.1	11534246	11537802	+	2246	protein_coding	endoplasmic reticulum lectin 1%2C transcript variant X2	-
107965674	333.778	402.797	351.705	433.202	514.679	504.196	362.76	484.026	-0.41611	0.00848066	0.0608849	LOC107965674	NC_037653.1	1996484	1997394	-	629	protein_coding	39S ribosomal protein L55%2C mitochondrial	-
552193	2549.32	2571.17	3312.96	1583.54	1466.63	2632.92	2811.15	1894.36	0.569382	0.00857718	0.0614246	LOC552193	NC_037640.1	4605753	4632475	+	3600	protein_coding	proton-coupled amino acid transporter-like protein CG1139	-
100576666	667.556	202.883	583.139	243.219	259.432	280.329	484.526	260.993	0.892467	0.00858861	0.0614246	LOC100576666	NC_037643.1	9032532	9048236	-	3900	protein_coding	proton channel OtopLc	-
724126	4405.25	2366.31	3123.44	1033.42	854.66	2109.9	3298.33	1332.66	1.30735	0.00859266	0.0614246	LOC724126	NC_037653.1	1891294	1895276	-	1062	protein_coding	uncharacterized LOC724126	-
411679	1096.4	1053.01	1056.94	858.053	921.61	813.252	1068.78	864.305	0.306451	0.00859431	0.0614246	LOC411679	NC_037645.1	7237568	7240991	+	2890	protein_coding	kelch-like ECH-associated protein 1	BACK
102656183	2812.83	2950.21	2581.3	3611.76	3282.65	3276.78	2781.45	3390.4	-0.285714	0.00859607	0.0614246	LOC102656183	NC_037650.1	3795324	3796441	+	787	protein_coding	histidine triad nucleotide-binding protein 1	HIT
412544	1129.47	1124.27	1197.26	847.615	992.745	930.138	1150.33	923.499	0.317019	0.0085971	0.0614246	LOC412544	NC_037642.1	12621234	12635006	+	8486	protein_coding	protein dopey-1 homolog%2C transcript variant X1	-
726251	246.975	173.193	355.35	400.842	388.102	424.951	258.506	404.632	-0.645163	0.00863039	0.0616131	LOC726251	NC_037653.1	979697	996193	-	2566	protein_coding	uncharacterized LOC726251%2C transcript variant X2	-
727278	832.895	963.941	885.642	622.141	729.129	740.941	894.159	697.403	0.358465	0.00863922	0.0616269	LOC727278	NC_037646.1	1923713	1938989	-	7803	protein_coding	ectopic P granules protein 5 homolog%2C transcript variant X1	-
724355	377.18	353.313	303.414	477.044	430.991	464.574	344.636	457.536	-0.409933	0.00865621	0.0616988	LOC724355	NC_037644.1	9124345	9125919	-	1205	protein_coding	transcription initiation factor IIE subunit beta	-
552418	53.7352	26.7211	46.4689	69.9386	93.1025	504.196	42.3084	222.412	-2.39455	0.00867856	0.0618088	LOC552418	NC_037639.1	315389	345676	+	1787	protein_coding	cytochrome P450 6k1%2C transcript variant X2	p450
726073	799.827	861.015	768.103	646.15	676.824	605.234	809.648	642.736	0.333091	0.00870259	0.0618903	LOC726073	NC_037641.1	5855063	5860650	-	2564	protein_coding	gamma-tubulin complex component 3	-
550798	2625.79	2277.24	2450.09	1956.19	2129.85	1901.88	2451.04	1995.98	0.296302	0.00870538	0.0618903	LOC550798	NC_037650.1	10326999	10330830	+	1933	protein_coding	protein ERGIC-53	-
552773	10.3337	8.90705	12.7562	13.5702	17.7836	93.1129	10.6656	41.4889	-1.96013	0.0087108	0.0618903	LOC552773	NC_037646.1	6900131	6904225	+	1187	protein_coding	protein takeout%2C transcript variant X1	-
406150	2.06674	61.3597	14.5785	3.13158	4.18438	4.95281	26.0016	4.08959	2.66717	0.00873912	0.0620422	Glurb	NC_037650.1	7387213	7644067	-	10663	protein_coding	metabotropic glutamate receptor B%2C transcript variant X3	7tm_3
411199	1.03337	25.7315	2.73346	0	0	0.990562	9.83277	0.330187	4.7401	0.00877441	0.0622432	LOC411199	NC_037644.1	12169755	12178079	+	4000	protein_coding	sodium-dependent neutral amino acid transporter B(0)AT3	-
409129	653.089	686.832	621.407	790.202	901.735	789.478	653.776	827.138	-0.339437	0.00879266	0.0623232	LOC409129	NC_037641.1	8888156	8889357	-	824	protein_coding	28S ribosomal protein S10%2C mitochondrial	Ribosomal_S10
726368	1167.71	1136.14	1199.08	957.22	973.915	949.949	1167.64	960.362	0.282092	0.00881189	0.06241	LOC726368	NC_037638.1	14329305	14331955	+	2216	protein_coding	zinc finger protein 883	-
409485	3746.99	2713.68	3452.36	2608.61	2570.26	2517.02	3304.35	2565.29	0.365229	0.00882165	0.0624296	LOC409485	NC_037652.1	1856328	1866310	+	3218	protein_coding	cytoplasmic aconitate hydratase	Aconitase
414039	158.105	151.42	191.342	201.465	267.801	265.471	166.956	244.912	-0.551852	0.0088366	0.0624859	LOC414039	NC_037638.1	18546487	18547386	+	615	protein_coding	probable small nuclear ribonucleoprotein Sm D2	LSM
409018	760.559	1475.6	1125.28	427.983	761.558	855.846	1120.48	681.795	0.716645	0.00885341	0.0625552	Para	NC_037646.1	6440200	6501762	-	16012	protein_coding	sodium channel protein paralytic%2C transcript variant X28	-
413165	438.148	359.251	467.422	573.079	543.97	555.706	421.607	557.585	-0.402832	0.00886237	0.062569	LOC413165	NC_037643.1	16582904	16584792	+	1486	protein_coding	protein phosphatase 1 regulatory subunit 7	-
408407	1329.95	1503.31	1437.8	2121.12	1652.83	1706.74	1423.69	1826.9	-0.359611	0.00889122	0.0627231	LOC408407	NC_037650.1	3798077	3799166	+	651	protein_coding	translation machinery-associated protein 7 homolog	-
408894	1007.53	858.046	1220.95	644.062	728.083	868.723	1028.84	746.956	0.462006	0.00890541	0.0627428	LOC408894	NC_037643.1	7209308	7292653	+	3905	protein_coding	transducin-like enhancer protein 3%2C transcript variant X1	-
408653	261.442	375.086	363.55	172.237	233.279	259.527	333.359	221.681	0.588737	0.00890806	0.0627428	LOC408653	NC_037639.1	15976690	15987066	+	6251	protein_coding	calcium-dependent secretion activator%2C transcript variant X3	PH
725496	2467.68	2661.23	2413.65	3132.62	3275.33	2818.15	2514.19	3075.37	-0.290636	0.00891684	0.0627552	LOC725496	NC_037638.1	25939293	25941662	-	1738	protein_coding	dimethyladenosine transferase 1%2C mitochondrial	-
411358	66.1356	91.0498	76.5369	42.7983	27.1985	52.4998	77.9075	40.8322	0.930495	0.00894387	0.0628958	LOC411358	NC_037646.1	3021729	3026924	+	1884	protein_coding	trypsin-1%2C transcript variant X2	Trypsin
408918	5663.89	5746.04	5946.19	6722.46	6612.37	7269.74	5785.37	6868.19	-0.247515	0.00900272	0.0632231	LOC408918	NC_037641.1	10543285	10545021	-	1180	protein_coding	death-associated protein 1	-
411404	922.798	994.62	980.402	847.615	741.682	703.299	965.94	764.199	0.338332	0.00900456	0.0632231	LOC411404	NC_037640.1	3231801	3234548	-	2215	protein_coding	nucleolar complex protein 4 homolog B%2C transcript variant X1	CBF
724142	4557.16	5780.67	4305.2	6905.14	6169.87	5857.2	4881.01	6310.74	-0.370651	0.00902123	0.0632904	LOC724142	NC_037649.1	5229118	5230423	-	797	protein_coding	60S ribosomal protein L24%2C transcript variant X1	-
551849	326.544	342.427	280.635	455.123	414.254	398.206	316.536	422.528	-0.417328	0.0090343	0.0633323	LOC551849	NC_037639.1	5966097	5969428	-	1479	protein_coding	L-galactose dehydrogenase%2C transcript variant X1	Aldo_ket_red
726061	933.132	1117.34	898.398	1538.65	1323.31	1096.55	982.957	1319.5	-0.42474	0.00904957	0.0633696	LOC726061	NC_037638.1	20142640	20143585	+	736	protein_coding	mitochondrial import inner membrane translocase subunit Tim10%2C transcript variant X3	-
409261	326.544	277.108	269.702	172.237	229.095	213.961	291.118	205.098	0.504417	0.00905689	0.0633696	LOC409261	NC_037638.1	15161329	15173530	-	2813	protein_coding	glycerol kinase%2C transcript variant X1	FGGY_N
409905	1926.2	1052.02	625.052	405.018	480.158	603.253	1201.09	496.143	1.2753	0.00906575	0.0633696	LOC409905	NC_037641.1	2735356	2751026	+	2063	protein_coding	2-acylglycerol O-acyltransferase 1	-
726777	2092.57	2507.83	1934.38	3024.06	2825.5	2535.84	2178.26	2795.14	-0.359794	0.00906801	0.0633696	Uqcr11	NC_037638.1	20626751	20627520	+	460	protein_coding	ubiquinol-cytochrome c reductase%2C complex III subunit XI	-
725832	153.972	111.833	122.095	140.921	269.893	230.801	129.3	213.872	-0.726998	0.00907617	0.0633771	LOC725832	NC_037641.1	8883013	8886627	+	1475	protein_coding	beta-1%2C3-glucan-binding protein 1	-
552659	511.517	446.342	529.381	664.939	645.441	603.253	495.747	637.878	-0.363243	0.00908997	0.0634143	LOC552659	NC_037642.1	9554708	9556273	-	1215	protein_coding	optic atrophy 3 protein homolog	-
551982	2189.71	1629.99	2118.43	1472.89	1438.38	1646.31	1979.38	1519.19	0.381661	0.0090957	0.0634143	LOC551982	NC_037642.1	2865796	2868847	+	2552	protein_coding	UPF0692 protein CG33108%2C transcript variant X6	-
552293	592.12	486.919	559.449	705.65	689.377	699.337	546.163	698.121	-0.354266	0.00911547	0.0634517	LOC552293	NC_037641.1	10188827	10196468	+	2261	protein_coding	sialin	MFS_1
113218519	714.058	797.676	615.94	574.123	556.523	448.725	709.225	526.457	0.42992	0.00912127	0.0634517	LOC113218519	NC_037652.1	7737848	7740745	-	2168	protein_coding	uncharacterized LOC113218519%2C transcript variant X2	-
409140	1029.24	971.858	916.621	1263.07	1112	1260	972.571	1211.69	-0.317554	0.00912238	0.0634517	LOC409140	NC_037641.1	12826293	12828686	+	1448	protein_coding	elongin-C%2C transcript variant X1	Skp1_POZ
113219380	34.1012	8.90705	12.7562	0	1.0461	6.93394	18.5881	2.66001	2.78671	0.0091372	0.0635053	LOC113219380	NW_020555904.1	13212	14193	-	982	protein_coding	uncharacterized LOC113219380	-
412681	1313.41	741.264	840.995	696.255	551.292	703.299	965.224	650.282	0.56932	0.00919801	0.0638783	LOC412681	NC_037644.1	3242220	3246635	+	3632	protein_coding	dipeptidyl peptidase 9	-
409658	1337.18	1280.64	1264.68	1040.73	1128.74	985.61	1294.17	1051.69	0.299349	0.00924875	0.0641769	LOC409658	NC_037641.1	12498995	12551707	+	9117	protein_coding	uncharacterized LOC409658%2C transcript variant X1	-
408568	1082.97	1140.1	1169.01	870.58	976.007	903.393	1130.69	916.66	0.302998	0.00925539	0.0641769	LOC408568	NC_037638.1	22768508	22772619	-	2171	protein_coding	peptidyl-alpha-hydroxyglycine alpha-amidating lyase 1%2C transcript variant X2	-
725192	978.6	474.053	757.169	1576.23	1430.01	733.016	736.607	1246.42	-0.75881	0.0093737	0.0649469	LOC725192	NC_037647.1	4526954	4549185	+	4060	protein_coding	major facilitator superfamily domain-containing protein 6-A%2C transcript variant X2	MFS_1
410864	400.947	306.798	372.662	501.053	462.374	477.451	360.136	480.293	-0.415514	0.00941107	0.0651181	LOC410864	NC_037639.1	11566497	11568964	+	1808	protein_coding	nuclear pore complex protein Nup50%2C transcript variant X2	-
724203	379.246	464.156	467.422	685.816	583.721	512.121	436.942	593.886	-0.441874	0.00941299	0.0651181	LOC724203	NC_037649.1	7690123	7691754	+	1202	protein_coding	ribosome biogenesis protein BRX1 homolog	-
552231	429.881	519.578	419.131	733.834	572.214	557.687	456.197	621.245	-0.445503	0.00943942	0.0652247	LOC552231	NC_037648.1	15857012	15861041	-	2890	protein_coding	probable RNA-binding protein 19%2C transcript variant X1	RRM_1
411720	1356.81	1185.63	1253.75	983.316	1042.96	1051.98	1265.4	1026.08	0.302226	0.00944302	0.0652247	LOC411720	NC_037652.1	3775592	3780805	+	2020	protein_coding	mitogen-activated protein kinase kinase kinase 7 interacting protein 1%2C transcript variant X1	PP2C
410031	809.128	893.674	868.33	645.106	720.76	691.413	857.044	685.759	0.321824	0.00945998	0.0652914	LOC410031	NC_037643.1	9096203	9104157	-	4176	protein_coding	transcription factor SPT20 homolog%2C transcript variant X4	-
409606	1046.8	1059.94	1025.05	776.632	925.795	796.412	1043.93	832.946	0.325796	0.00949015	0.0654122	LOC409606	NC_037638.1	9318876	9334189	+	5314	protein_coding	uncharacterized LOC409606%2C transcript variant X2	-
552564	7267.68	8626.97	8044.58	11077.4	9202.5	9511.38	7979.74	9930.44	-0.315481	0.00949213	0.0654122	LOC552564	NC_037653.1	5208227	5209861	+	718	protein_coding	40S ribosomal protein S7	-
552328	210.807	455.249	240.545	136.746	187.251	202.075	302.2	175.357	0.784812	0.00952206	0.0655678	LOC552328	NC_037653.1	1632557	1637112	+	2755	protein_coding	glycogen [starch] synthase	-
552053	1634.79	1493.42	1446	1822.58	1917.49	1818.67	1524.74	1852.92	-0.281472	0.00956939	0.065843	LOC552053	NC_037652.1	2761034	2762120	-	751	protein_coding	protein N-lysine methyltransferase FAM173B	-
102654676	39.268	28.7005	34.6239	16.7018	15.6914	9.90562	34.1975	14.0996	1.28053	0.00959004	0.0659343	LOC102654676	NC_037651.1	10066966	10070482	-	3307	protein_coding	neurofilament heavy polypeptide	-
102653856	405.081	448.321	512.069	717.132	641.257	514.102	455.157	624.164	-0.45454	0.0096278	0.066143	LOC102653856	NC_037648.1	14996216	14996646	-	368	protein_coding	uncharacterized LOC102653856	-
410044	943.466	920.395	1234.61	743.229	814.909	795.422	1032.82	784.52	0.397221	0.00964628	0.0661706	LOC410044	NC_037640.1	6927975	7099161	+	6900	protein_coding	rho GTPase-activating protein 20%2C transcript variant X2	RhoGAP
408846	301.744	361.23	352.617	249.483	259.432	247.641	338.53	252.185	0.425501	0.00964664	0.0661706	LOC408846	NC_037642.1	10468161	10471365	+	2593	protein_coding	tyrosine-protein phosphatase non-receptor type 14%2C transcript variant X2	Band_41
410274	810.161	799.655	806.371	580.386	522.002	725.092	805.396	609.16	0.402403	0.0096568	0.0661895	LOC410274	NC_037648.1	16088118	16094712	-	5677	protein_coding	transcription elongation factor SPT6-like%2C transcript variant X2	S1
100578816	166.372	152.41	183.142	162.842	605.689	648.818	167.308	472.45	-1.49765	0.0097588	0.0668147	LOC100578816	NC_037644.1	11119842	11123396	-	1971	protein_coding	uncharacterized LOC100578816	-
408559	1637.89	1218.29	1734.84	1857.03	2138.22	2073.25	1530.34	2022.83	-0.402409	0.00976299	0.0668147	LOC408559	NC_037653.1	3185077	3188102	+	1943	protein_coding	retinal dehydrogenase 1	Aldedh
724718	1553.15	1860.58	1667.41	1040.73	1281.47	1501.69	1693.72	1274.63	0.409956	0.00987719	0.0675445	LOC724718	NC_037646.1	5991452	6002592	-	4506	protein_coding	xanthine dehydrogenase%2C transcript variant X1	Fer2
410674	120.904	132.616	144.874	159.711	217.588	214.952	132.798	197.417	-0.571235	0.00993244	0.0678704	LOC410674	NC_037638.1	21546146	21688280	-	4149	protein_coding	heterogeneous nuclear ribonucleoprotein L%2C transcript variant X3	-
552562	2777.69	2221.81	3058.74	3801.74	3400.86	3240.13	2686.08	3480.91	-0.373815	0.00998713	0.0681899	LOC552562	NC_037639.1	15108618	15111471	-	1147	protein_coding	transmembrane protein 53-A%2C transcript variant X1	-
408573	1270.01	1170.78	1189.06	1609.63	1560.77	1346.17	1209.95	1505.53	-0.31528	0.00999539	0.0681899	LOC408573	NC_037638.1	20268001	20269587	+	1102	protein_coding	eukaryotic translation initiation factor 6	-
726656	1270.01	1657.7	1209.1	1110.67	1003.21	1038.11	1378.94	1050.66	0.392143	0.0100021	0.0681899	LOC726656	NC_037644.1	401534	406286	-	3122	protein_coding	calcium-independent phospholipase A2-gamma%2C transcript variant X3	-
102654653	1139.81	1070.83	1428.69	711.913	990.653	959.855	1213.11	887.474	0.451131	0.0100277	0.0682501	LOC102654653	NC_037639.1	10204195	10220488	+	5075	protein_coding	dihydropyrimidinase%2C transcript variant X2	Amidohydro_1
552774	5085.21	6181.49	5053.26	7156.71	6583.08	6502.05	5439.99	6747.28	-0.310713	0.0100287	0.0682501	LOC552774	NC_037648.1	4260226	4262644	-	740	protein_coding	60S ribosomal protein L28%2C transcript variant X2	-
413393	324.478	283.046	270.613	448.86	394.378	350.659	292.712	397.966	-0.443603	0.0100339	0.0682501	LOC413393	NC_037640.1	2330577	2332127	-	1080	protein_coding	box C/D snoRNA protein 1	-
410332	590.054	913.467	662.409	198.333	446.683	586.413	721.977	410.476	0.814301	0.0100549	0.0683091	LOC410332	NC_037648.1	12501102	12517971	-	4084	protein_coding	breast cancer anti-estrogen resistance protein 3%2C transcript variant X3	SH2
551046	23.7675	22.7625	22.7789	10.4386	6.27657	6.93394	23.1029	7.88304	1.55223	0.0100578	0.0683091	LOC551046	NC_037643.1	12985713	12991778	-	1398	protein_coding	cys-loop ligand-gated ion channel subunit 12344%2C transcript variant X2	Neur_chan_LBD
413478	1914.83	1282.62	1200.9	772.457	1036.68	1193.63	1466.12	1000.92	0.550246	0.0100743	0.0683692	LOC413478	NC_037652.1	6530699	6533243	-	1746	protein_coding	spermine oxidase	Amino_oxidase
100577149	1723.66	1377.62	1323	1013.59	895.458	1317.45	1474.76	1075.5	0.455006	0.0101151	0.0685938	LOC100577149	NC_037647.1	3206828	3210528	-	2517	protein_coding	15-hydroxyprostaglandin dehydrogenase [NAD(+)]	adh_short
727228	655.156	640.318	511.157	438.421	448.775	482.404	602.21	456.533	0.398624	0.0101317	0.0686542	LOC727228	NC_037652.1	2192420	2196532	+	3133	protein_coding	conserved oligomeric Golgi complex subunit 1%2C transcript variant X2	-
724161	720.258	763.037	717.078	883.106	890.228	932.119	733.458	901.818	-0.298289	0.0102169	0.0691516	LOC724161	NC_037653.1	1895881	1898443	-	1925	protein_coding	guanine nucleotide-binding protein-like 3 homolog	-
409362	1926.2	1743.8	1841.44	1587.71	1487.55	1482.87	1837.15	1519.38	0.273973	0.0102232	0.0691516	LOC409362	NC_037647.1	8702438	8711780	-	2289	protein_coding	fasciculation and elongation protein zeta-2%2C transcript variant X1	-
410890	345.145	305.809	308.881	521.93	518.864	336.791	319.945	459.195	-0.52107	0.0102283	0.0691516	LOC410890	NC_037639.1	6608378	6609369	+	717	protein_coding	protein seele	-
410041	140.538	200.903	150.34	67.8509	111.932	116.886	163.927	98.8898	0.728381	0.0102484	0.0692351	LOC410041	NC_037644.1	1332347	1345689	+	2526	protein_coding	uncharacterized LOC410041%2C transcript variant X3	MFS_1
413766	608.654	620.524	529.381	360.132	500.034	441.791	586.186	433.985	0.433301	0.010269	0.0693217	LOC413766	NC_037642.1	9388823	9392306	+	2323	protein_coding	protein suppressor of hairy wing%2C transcript variant X2	zf-C2H2
551576	940.365	1058.95	973.113	775.588	810.724	820.186	990.809	802.166	0.304676	0.0103684	0.0698122	LOC551576	NC_037646.1	1576390	1583183	-	3279	protein_coding	exocyst complex component 7%2C transcript variant X1	Exo70
726343	166.372	203.872	180.409	273.491	224.911	276.367	183.551	258.256	-0.492655	0.0103707	0.0698122	LOC726343	NC_037644.1	769780	772899	-	1238	protein_coding	uncharacterized LOC726343	-
410269	1051.97	826.376	974.935	855.965	607.782	624.054	951.093	695.934	0.450737	0.0103816	0.0698122	LOC410269	NC_037648.1	15692949	15701225	+	5457	protein_coding	probable multidrug resistance-associated protein lethal(2)03659	ABC_membrane
100576467	1753.63	1617.12	1778.57	2217.16	2030.47	2000.94	1716.44	2082.86	-0.279025	0.0103817	0.0698122	LOC100576467	NC_037640.1	3496059	3552405	+	632	protein_coding	14 kDa phosphohistidine phosphatase	-
551589	271.776	221.687	239.634	348.649	371.364	291.225	244.365	337.08	-0.464109	0.0103863	0.0698122	LOC551589	NC_037647.1	5977807	5979465	+	1581	protein_coding	beta-1%2C3-galactosyltransferase brn	Galactosyl_T
113218647	9.30032	78.1841	11.845	7.30702	4.18438	9.90562	33.1098	7.13234	2.21176	0.0103886	0.0698122	LOC113218647	NC_037640.1	2871547	2879033	-	4980	protein_coding	gamma-aminobutyric acid type B receptor subunit 1	ANF_receptor
725669	1041.64	1196.51	1027.78	1552.22	1330.63	1267.92	1088.64	1383.59	-0.345854	0.0104108	0.0699088	LOC725669	NC_037645.1	1975250	1976504	+	1007	protein_coding	DNA ligase 1	-
100576532	102.303	164.286	125.739	81.4211	79.5033	82.2167	130.776	81.047	0.690649	0.0104496	0.0701165	LOC100576532	NC_037648.1	13634192	13635232	+	825	protein_coding	uncharacterized LOC100576532	-
100576528	351.345	187.048	183.142	382.053	321.151	464.574	240.512	389.259	-0.696314	0.0105059	0.0704418	LOC100576528	NC_037644.1	8017580	8124619	-	5680	protein_coding	uncharacterized LOC100576528%2C transcript variant X6	-
725770	1538.69	1232.14	1373.11	1038.64	981.238	1203.53	1381.31	1074.47	0.362078	0.0105356	0.0705879	LOC725770	NC_037643.1	7113686	7118094	+	3075	protein_coding	phosphatidylinositol 3-kinase catalytic subunit type 3%2C transcript variant X1	PI3Ka
551607	573.52	577.969	538.492	742.185	647.533	746.884	563.327	712.201	-0.338748	0.0105974	0.0709154	LOC551607	NC_037640.1	4943427	4944281	+	601	protein_coding	DNA-directed RNA polymerase II subunit RPB11	-
726480	889.73	1064.89	944.867	1298.56	1211.38	1133.2	966.495	1214.38	-0.3292	0.0106004	0.0709154	LOC726480	NC_037642.1	6550661	6551456	-	567	protein_coding	39S ribosomal protein L54%2C mitochondrial	-
100576226	272.809	279.088	291.569	373.702	351.488	376.414	281.155	367.201	-0.384889	0.0106218	0.0710055	LOC100576226	NC_037651.1	8116661	8117909	-	942	protein_coding	uncharacterized protein C7orf50 homolog	-
724221	3331.58	3151.12	2678.79	3349.75	4076.64	4354.51	3053.83	3926.97	-0.36299	0.010661	0.0712143	LOC724221	NC_037643.1	14523108	14524378	+	540	protein_coding	uncharacterized LOC724221	-
725546	690.29	656.153	736.213	569.948	528.278	560.658	694.218	552.961	0.328448	0.0106853	0.0712399	LOC725546	NC_037641.1	5232795	5240940	+	4140	protein_coding	DDB1- and CUL4-associated factor 6%2C transcript variant X5	-
724150	1.03337	39.5869	7.28923	0	3.13829	0.990562	15.9698	1.37628	3.54005	0.0106877	0.0712399	LOC724150	NC_037647.1	3654801	3698299	-	8986	protein_coding	B-cell lymphoma/leukemia 11B%2C transcript variant X2	-
411270	1255.54	1305.38	1336.66	1226.54	810.724	799.384	1299.19	945.548	0.458627	0.0106888	0.0712399	LOC411270	NC_037645.1	7627700	7642782	+	6641	protein_coding	serine/threonine-protein kinase STE20%2C transcript variant X3	Pkinase
551241	89850.4	58792.5	61211.3	47504	47538.8	58745.3	69951.4	51262.7	0.448433	0.0107012	0.0712697	LOC551241	NC_037638.1	8185776	8188764	-	1735	protein_coding	peroxisomal membrane protein PMP34	Mito_carr
409270	2230.01	1889.28	1699.3	1351.8	1531.48	1631.46	1939.53	1504.91	0.365659	0.0107696	0.0716714	LOC409270	NC_037652.1	5184400	5192348	-	2358	protein_coding	glycerol-3-phosphate acyltransferase 4%2C transcript variant X1	Acyltransferase
409162	12.4004	14.8451	12.7562	40.7106	28.2446	27.7357	13.3339	32.2303	-1.27273	0.0108506	0.072156	LOC409162	NC_037644.1	13462293	13466703	+	1472	protein_coding	retinoid-inducible serine carboxypeptidase	Peptidase_S10
552020	3511.39	3351.03	3404.07	3456.22	5516.06	4801.26	3422.16	4591.18	-0.423978	0.0108585	0.072156	LOC552020	NC_037639.1	5569428	5659362	+	6037	protein_coding	neuromodulin%2C transcript variant X1	IQ
725899	954.833	633.39	779.948	610.658	547.108	585.422	789.39	581.063	0.441738	0.0109143	0.0724723	LOC725899	NC_037642.1	13351039	13356183	-	1793	protein_coding	alpha-N-acetylgalactosaminidase%2C transcript variant X2	-
552079	491.883	405.766	734.39	689.992	808.632	913.299	544.013	803.974	-0.562842	0.0109312	0.0725166	LOC552079	NC_037642.1	7613463	8093347	+	5300	protein_coding	homeobox protein homothorax%2C transcript variant X5	-
100576288	815.328	888.726	837.351	664.939	712.391	679.526	847.135	685.619	0.305262	0.0109372	0.0725166	LOC100576288	NC_037638.1	9232769	9239418	-	5417	protein_coding	uncharacterized LOC100576288%2C transcript variant X21	-
413056	235.608	214.759	166.741	241.132	248.971	652.781	205.703	380.961	-0.890201	0.0109847	0.072778	LOC413056	NC_037638.1	7076346	7082316	+	2226	protein_coding	uncharacterized LOC413056	-
724474	448.482	569.061	565.827	789.158	596.275	750.846	527.79	712.093	-0.431679	0.0110088	0.0728835	LOC724474	NC_037642.1	12730276	12732899	+	2182	protein_coding	la-related protein 7	RRM_1
100578014	376.146	433.476	323.46	563.685	486.435	475.47	377.694	508.53	-0.429639	0.0110213	0.072912	LOC100578014	NC_037649.1	10706332	10709783	+	2834	protein_coding	CCAAT/enhancer-binding protein zeta%2C transcript variant X2	CBF
102653773	705.791	841.221	753.524	628.404	623.473	551.743	766.846	601.207	0.351427	0.0110367	0.07296	LOC102653773	NC_037649.1	8561770	8563626	+	1316	protein_coding	KICSTOR complex protein kaptin	-
409171	20199.3	12059.2	16997.6	12483.5	6357.12	12842.6	16418.7	10561.1	0.636559	0.0110536	0.0730173	LOC409171	NC_037648.1	10428307	10450447	+	1970	protein_coding	esterase FE4%2C transcript variant X2	COesterase
413407	148.805	139.544	122.095	235.912	210.265	163.443	136.815	203.207	-0.571179	0.0110713	0.0730801	LOC413407	NC_037653.1	6295309	6301208	+	3297	protein_coding	transcription elongation factor B polypeptide 3%2C transcript variant X2	Elongin_A
725201	688.224	669.018	616.851	969.746	892.32	720.139	658.031	860.735	-0.387417	0.011084	0.07311	LOC725201	NC_037652.1	2687555	2688979	+	861	protein_coding	39S ribosomal protein L21%2C mitochondrial	-
100576482	162.239	234.552	196.809	122.132	152.73	119.858	197.867	131.573	0.589607	0.0110985	0.0731495	LOC100576482	NC_037643.1	9136661	9141206	+	4052	protein_coding	centromere protein J%2C transcript variant X2	-
408525	5.16684	68.2874	12.7562	5.2193	6.27657	5.94337	28.7368	5.81308	2.30513	0.0111063	0.0731495	LOC408525	NC_037652.1	6475086	6484878	+	1933	protein_coding	neuronal acetylcholine receptor subunit alpha-10	Neur_chan_LBD
408270	2503.85	2519.71	1898.85	3005.27	3478.27	2643.81	2307.47	3042.45	-0.399065	0.01112	0.0731852	CytC	NC_037647.1	11824493	11827235	-	1080	protein_coding	mitochondrial cytochrome C	-
551894	661.356	560.154	618.674	382.053	438.314	540.847	613.395	453.738	0.434343	0.0111473	0.0732768	LOC551894	NC_037638.1	23263599	23266624	-	2243	protein_coding	transient receptor potential mucolipin	-
102653951	26.8676	15.8348	24.6012	41.7544	57.5353	42.5942	22.4345	47.2946	-1.07557	0.0111503	0.0732768	LOC102653951	NC_037652.1	481569	621730	-	2136	protein_coding	ras-related and estrogen-regulated growth inhibitor-like%2C transcript variant X2	Ras
551126	303.81	267.211	320.726	373.702	379.733	433.866	297.249	395.767	-0.412875	0.0111611	0.0732942	LOC551126	NC_037641.1	9055771	9057249	-	891	protein_coding	protein FAM162B	-
551558	1905.53	1721.04	1657.39	1385.2	1456.17	1490.8	1761.32	1444.05	0.286224	0.0112028	0.0735137	LOC551558	NC_037638.1	16784763	16899856	-	7432	protein_coding	trichohyalin%2C transcript variant X2	-
409111	245.942	235.542	157.63	335.079	266.754	340.753	213.038	314.196	-0.562469	0.0113278	0.0742797	LOC409111	NC_037639.1	1936550	2000823	-	2334	protein_coding	serine/threonine-protein kinase minibrain	Pkinase
727261	1392.98	1518.16	1436.89	1187.91	1220.79	1200.56	1449.34	1203.09	0.268704	0.0113434	0.0743273	LOC727261	NC_037647.1	420823	423414	-	1928	protein_coding	protein odr-4 homolog	-
413141	521.851	425.559	468.333	329.86	351.488	390.282	471.914	357.21	0.401092	0.0113926	0.0745947	LOC413141	NC_037641.1	11968229	11975606	-	2528	protein_coding	oxidative stress-induced growth inhibitor 2%2C transcript variant X2	-
552251	1915.87	1678.48	1849.64	2186.89	2590.13	2063.34	1814.66	2280.12	-0.329334	0.0114251	0.0747192	LOC552251	NC_037638.1	19487689	19556564	-	5500	protein_coding	homeobox protein aristaless	-
409792	2418.08	1853.66	1961.71	1815.27	1476.04	1513.58	2077.82	1601.63	0.37541	0.0114283	0.0747192	LOC409792	NC_037638.1	19600137	19624176	-	8484	protein_coding	electroneutral sodium bicarbonate exchanger 1%2C transcript variant X22	Band_3_cyto
551602	169.472	109.854	190.431	216.079	238.51	264.48	156.586	239.69	-0.613526	0.011476	0.074976	LOC551602	NC_037644.1	8413242	8418408	-	3198	protein_coding	ras GTPase-activating protein-binding protein 2	RRM_1
725316	368.913	287.995	334.394	479.132	513.633	375.423	330.434	456.063	-0.464686	0.0114919	0.0750249	LOC725316	NC_037648.1	4402857	4404321	+	953	protein_coding	transmembrane protein 208	-
551353	1175.97	1089.63	1119.81	908.158	807.586	989.572	1128.47	901.772	0.323202	0.0115185	0.0750752	LOC551353	NC_037647.1	248511	250355	+	1255	protein_coding	translocon-associated protein subunit alpha	-
411985	1095.37	1085.67	963.09	890.413	841.061	801.365	1048.04	844.28	0.31169	0.0115234	0.0750752	LOC411985	NC_037638.1	2494572	2501772	+	5717	protein_coding	histone-lysine N-methyltransferase SETD1	SET
724227	23.7675	35.6282	29.1569	64.7193	61.7197	45.5659	29.5175	57.335	-0.955782	0.0115248	0.0750752	LOC724227	NC_037640.1	1293984	1306983	-	3198	protein_coding	synaptic vesicle glycoprotein 2B	Sugar_tr
413957	204.607	259.294	212.299	168.062	142.269	164.433	225.4	158.255	0.509963	0.011557	0.0752299	LOC413957	NC_037644.1	3504773	3508562	-	2751	protein_coding	GATOR complex protein WDR24	WD40
725571	3644.69	3043.24	3419.56	2822.6	2858.98	2561.59	3369.16	2747.72	0.294185	0.0116218	0.0755965	LOC725571	NC_037645.1	8239850	8243492	+	2835	protein_coding	protein transport protein Sec61 subunit alpha	-
408766	2197.98	2395.01	2652.37	3154.55	2648.71	3380.79	2415.12	3061.35	-0.34197	0.0116774	0.0759029	LOC408766	NC_037641.1	2839247	2864699	+	5898	protein_coding	phosphatidylcholine:ceramide cholinephosphotransferase 2%2C transcript variant X7	-
408336	1050.94	1055.98	939.4	700.43	738.544	915.28	1015.44	784.751	0.371219	0.0116919	0.0759262	LOC408336	NC_037648.1	219206	224011	+	3613	protein_coding	exonuclease mut-7 homolog%2C transcript variant X1	3_5_exonuc
726056	6723.1	7704.6	7262.81	9943.81	8448.27	8273.18	7230.17	8888.42	-0.297856	0.011698	0.0759262	LOC726056	NC_037638.1	25050884	25051893	-	637	protein_coding	60S ribosomal protein L21	-
107965037	406.114	444.363	394.53	358.044	232.233	299.15	415.002	296.476	0.485016	0.0117777	0.0763625	LOC107965037	NC_037647.1	10064062	10086209	+	5889	protein_coding	probable serine/threonine-protein kinase DDB_G0278845%2C transcript variant X3	-
551316	378.213	364.199	337.127	495.834	482.25	423.961	359.846	467.348	-0.377378	0.0117823	0.0763625	LOC551316	NC_037652.1	817147	818362	+	877	protein_coding	DNA excision repair protein ERCC-1	-
725047	734.725	745.223	851.018	1146.16	1128.74	826.129	776.989	1033.68	-0.411236	0.0118055	0.0764532	LOC725047	NC_037647.1	9146222	9149763	+	2842	protein_coding	nucleolin 1%2C transcript variant X3	-
411678	248.008	177.151	274.257	133.614	155.868	175.33	233.139	154.937	0.589572	0.0118134	0.0764532	LOC411678	NC_037641.1	12660423	12666039	-	4834	protein_coding	serine/threonine-protein kinase Warts%2C transcript variant X2	Pkinase
807692	6405.85	6626.84	6316.12	55609.6	15550.2	7995.82	6449.61	26385.2	-2.03245	0.0118935	0.0768925	ND1	NC_001566.1	12302	13219	-	918	protein_coding	-	-
100576508	7.23358	11.8761	11.845	38.6228	29.2907	17.8301	10.3182	28.5812	-1.46412	0.0119072	0.0768925	LOC100576508	NC_037650.1	3088557	3091556	+	1882	protein_coding	uronyl 2-sulfotransferase%2C transcript variant X2	-
726308	480.516	488.898	415.486	592.913	560.707	616.13	461.634	589.917	-0.354601	0.0119224	0.0768925	LOC726308	NC_037641.1	12067811	12070045	+	1082	protein_coding	kxDL motif-containing protein CG10681	-
102656136	740.925	876.849	779.037	1085.61	1057.6	904.384	798.937	1015.87	-0.346298	0.0119249	0.0768925	LOC102656136	NC_037648.1	2499937	2500965	-	757	protein_coding	prefoldin subunit 4	-
552283	9899.67	7777.83	7295.61	6267.34	6368.63	6972.57	8324.37	6536.18	0.3488	0.0119278	0.0768925	LOC552283	NC_037641.1	1880666	1915470	+	1777	protein_coding	uncharacterized LOC552283	GST_N
411600	664.456	615.576	728.012	487.483	558.615	527.97	669.348	524.689	0.351657	0.0119329	0.0768925	LOC411600	NC_037638.1	5969646	5976486	+	4808	protein_coding	PAX-interacting protein 1	BRCT
726941	1381.61	1529.04	1315.71	973.922	1127.69	1231.27	1408.79	1110.96	0.34235	0.0119561	0.076986	LOC726941	NC_037646.1	8652868	8660068	+	5577	protein_coding	ATP-binding cassette sub-family A member 2%2C transcript variant X2	ABC_tran
727232	544.585	480.981	489.29	286.018	352.534	447.734	504.952	362.095	0.478927	0.0119955	0.0771846	LOC727232	NC_037651.1	10017838	10028996	-	6089	protein_coding	uncharacterized LOC727232%2C transcript variant X7	C2
726241	524.951	509.681	562.182	373.702	423.669	443.772	532.272	413.714	0.363547	0.0120112	0.0771859	LOC726241	NC_037647.1	4818742	4825442	-	3848	protein_coding	tudor domain-containing protein 7%2C transcript variant X1	-
552681	610.721	711.574	592.25	535.5	488.527	458.63	638.182	494.219	0.368863	0.012013	0.0771859	LOC552681	NC_037647.1	186840	189845	+	2204	protein_coding	sec1 family domain-containing protein 2%2C transcript variant X1	Sec1
551838	636.555	622.504	617.763	402.93	492.711	539.857	625.607	478.499	0.386267	0.0120391	0.077286	LOC551838	NC_037648.1	455995	461271	-	3181	protein_coding	rho GTPase-activating protein 1%2C transcript variant X1	RhoGAP
552650	31.0011	75.2151	56.4916	10.4386	34.5212	19.8112	54.2359	21.5903	1.33048	0.0120459	0.077286	LOC552650	NC_037651.1	6384411	6386488	+	1643	protein_coding	uncharacterized LOC552650	-
552097	651.022	603.7	594.984	924.86	790.848	690.422	616.569	802.044	-0.379391	0.012055	0.0772889	LOC552097	NC_037647.1	10214141	10215402	-	750	protein_coding	39S ribosomal protein L14%2C mitochondrial	-
727049	462.949	506.712	476.534	656.588	619.289	561.649	482.065	612.509	-0.345184	0.012138	0.0777157	LOC727049	NC_037639.1	101623	102269	+	430	protein_coding	NADH dehydrogenase [ubiquinone] 1 alpha subcomplex subunit 2	-
410936	446.415	458.218	391.796	311.07	358.811	317.971	432.143	329.284	0.39177	0.012139	0.0777157	LOC410936	NC_037640.1	7747688	7767312	-	3272	protein_coding	cytochrome b5 reductase 4%2C transcript variant X4	NAD_binding_1
552714	547.685	617.555	559.449	438.421	470.743	453.678	574.896	454.281	0.339725	0.0121836	0.0779456	LOC552714	NC_037648.1	14888468	14892744	-	2764	protein_coding	conserved oligomeric Golgi complex subunit 2	-
551579	516.684	214.759	369.929	194.158	211.311	259.527	367.124	221.666	0.727181	0.0122057	0.0780306	LOC551579	NC_037651.1	5522474	5526445	-	2711	protein_coding	band 4.1-like protein 5%2C transcript variant X3	Band_41
725008	2.06674	15.8348	0.911154	0	0	0	6.27088	0	5.05212	0.0122157	1	LOC725008	NC_037639.1	6424567	6431095	+	3624	protein_coding	protein trapped in endoderm-1%2C transcript variant X2	7tm_1
410684	4.13347	11.8761	4.55577	1.04386	0	0	6.8551	0.347953	4.21972	0.0122476	1	LOC410684	NC_037638.1	20054743	20091403	-	4583	protein_coding	orthodenticle 1%2C transcript variant X2	-
113219015	536.318	556.196	530.292	724.439	679.962	629.998	540.935	678.133	-0.325975	0.0123099	0.0785989	LOC113219015	NC_037646.1	8629514	8630296	-	700	protein_coding	uncharacterized LOC113219015%2C transcript variant X1	-
552459	28277.1	21293.8	20054.5	16379.2	17943.7	19345.7	23208.5	17889.5	0.375503	0.0123122	0.0785989	LOC552459	NC_037648.1	15966630	15969378	-	2392	protein_coding	glycine-rich cell wall structural protein%2C transcript variant X13	-
100577320	1103.64	1124.27	1138.03	741.141	925.795	972.732	1121.98	879.889	0.350497	0.0123409	0.0786015	LOC100577320	NC_037652.1	7875681	7878764	+	1706	protein_coding	uncharacterized LOC100577320%2C transcript variant X2	-
724970	768.826	868.932	796.349	637.799	689.377	626.035	811.369	651.07	0.317723	0.0123437	0.0786015	Fem	NC_037640.1	11792751	11800256	-	1489	protein_coding	feminizer	-
726903	14.4672	18.8038	13.6673	3.13158	5.23048	3.96225	15.6461	4.1081	1.92919	0.012346	0.0786015	LOC726903	NC_037648.1	12545204	12597935	+	3268	protein_coding	uncharacterized LOC726903	-
552153	425.748	430.507	360.817	561.597	485.388	533.913	405.691	526.966	-0.378154	0.0123478	0.0786015	LOC552153	NC_037638.1	20544326	20548798	+	1395	protein_coding	vesicle transport protein SEC20%2C transcript variant X2	-
551703	887.664	908.519	922.088	788.115	728.083	685.469	906.09	733.889	0.30442	0.0123569	0.0786036	LOC551703	NC_037638.1	14286730	14289073	+	2005	protein_coding	clavesin-2	-
725076	7936.27	7923.31	8371.68	11455.3	9776.81	8799.17	8077.09	10010.4	-0.30955	0.0123876	0.0787431	LOC725076	NC_037646.1	6607526	6612801	+	3808	protein_coding	CCHC-type zinc finger protein CG3800%2C transcript variant X1	zf-CCHC
413877	594.187	649.225	637.808	826.737	766.788	744.903	627.073	779.476	-0.3135	0.012398	0.0787532	LOC413877	NC_037643.1	16466009	16466971	+	755	protein_coding	nuclear cap-binding protein subunit 2	RRM_1
413404	870.096	935.24	776.303	1215.05	1161.17	951.931	860.547	1109.38	-0.36651	0.0124581	0.0790786	LOC413404	NC_037640.1	8250819	8254807	-	3258	protein_coding	ribosome biogenesis protein WDR12 homolog%2C transcript variant X2	WD40
107965367	17.5673	13.8554	11.845	0	5.23048	2.97169	14.4226	2.73406	2.39709	0.0124744	0.0790928	LOC107965367	NC_037649.1	760047	762327	+	1026	protein_coding	uncharacterized LOC107965367	-
100578726	209.774	272.16	178.586	174.325	129.716	130.754	220.173	144.932	0.602958	0.0124781	0.0790928	LOC100578726	NC_037646.1	5779668	5783573	+	2757	protein_coding	protein kinase 4	-
551624	578.686	516.609	533.025	676.421	648.579	715.186	542.773	680.062	-0.32579	0.012515	0.0792704	LOC551624	NC_037648.1	16246262	16263354	-	4015	protein_coding	TOX high mobility group box family member 3%2C transcript variant X1	HMG_box
411722	1337.18	1191.57	1223.68	1079.35	978.1	1006.41	1250.81	1021.29	0.292318	0.0125287	0.079301	LOC411722	NC_037638.1	19787205	19789275	-	1648	protein_coding	endoplasmic reticulum-Golgi intermediate compartment protein 2%2C transcript variant X1	-
412093	2975.07	3477.71	3177.19	2441.59	2829.69	2601.22	3209.99	2624.17	0.290759	0.0125485	0.0793444	LOC412093	NC_037647.1	6465270	6478777	+	6241	protein_coding	serine/threonine-protein phosphatase 1 regulatory subunit 10%2C transcript variant X2	zf-CCCH
408523	1809.43	1433.05	1739.39	2113.82	1990.72	2101.97	1660.62	2068.84	-0.317119	0.0125533	0.0793444	LOC408523	NC_037652.1	6938065	6943311	+	4339	protein_coding	protein TRC8 homolog%2C transcript variant X1	-
100576258	923.832	1236.1	1158.08	863.272	782.48	911.317	1106	852.357	0.375986	0.0126443	0.0798632	LOC100576258	NC_037638.1	21734568	21737283	+	1038	protein_coding	uncharacterized LOC100576258	-
726860	25089.2	22789.2	18912.8	38128	30760.4	22960.2	22263.7	30616.2	-0.45961	0.0126607	0.0798903	LOC726860	NC_037646.1	8747290	8750894	-	1125	protein_coding	cytochrome b5	-
411626	1264.84	1194.53	1064.23	878.93	882.905	1032.17	1174.54	931.334	0.334143	0.0126665	0.0798903	rtGEF	NC_037638.1	14131068	14136593	+	3917	protein_coding	rho-type guanine exchange factor%2C transcript variant X1	RhoGEF
725918	394.747	330.55	322.549	491.658	492.711	409.102	349.282	464.491	-0.411716	0.0127149	0.0801388	LOC725918	NC_037650.1	2163239	2165825	-	477	protein_coding	39S ribosomal protein L53%2C mitochondrial	-
552493	2761.16	2841.35	2877.42	3731.8	3446.89	3100.46	2826.64	3426.38	-0.27747	0.0127423	0.0802552	LOC552493	NC_037640.1	3187436	3188616	+	941	protein_coding	estradiol 17-beta-dehydrogenase 8	adh_short
100577527	4.13347	12.8657	20.9565	2.08772	1.0461	2.97169	12.6519	2.03517	2.63534	0.0127791	0.0804297	LOC100577527	NC_037641.1	7609057	7610025	-	515	protein_coding	uncharacterized LOC100577527	-
412593	1293.78	1197.5	1467.87	1075.18	1046.1	1072.78	1319.72	1064.68	0.310105	0.0127917	0.0804523	LOC412593	NC_037642.1	9504228	9511713	+	4634	protein_coding	DNA damage-binding protein 1	-
726067	868.03	1021.34	884.731	771.413	716.576	734.007	924.701	740.665	0.320154	0.0128126	0.0805272	LOC726067	NC_037652.1	1426960	1430242	-	2497	protein_coding	Hermansky-Pudlak syndrome 1 protein homolog%2C transcript variant X1	-
552490	12.4004	31.6695	11.845	2.08772	8.36877	1.98112	18.6383	4.14587	2.17315	0.0128452	0.0806497	LOC552490	NC_037653.1	5106358	5145323	+	4684	protein_coding	uncharacterized LOC552490	-
550918	1554.19	1077.75	1391.33	1206.7	851.522	827.12	1341.09	961.781	0.479706	0.0128523	0.0806497	LOC550918	NC_037641.1	12583497	12592860	-	4535	protein_coding	ATP-binding cassette sub-family G member 4%2C transcript variant X1	ABC2_membrane
411233	282.11	372.117	266.057	598.132	374.502	392.263	306.761	454.966	-0.568731	0.0128592	0.0806497	LOC411233	NC_037644.1	1764787	1768426	+	3419	protein_coding	U3 small nucleolar ribonucleoprotein protein MPP10	-
102655679	795.694	862.004	694.299	1310.04	1006.34	873.676	783.999	1063.35	-0.439771	0.0128921	0.0807993	LOC102655679	NC_037638.1	14898270	14899145	+	876	protein_coding	DNA-directed RNA polymerase III subunit RPC7-like	-
409269	2422.22	2240.62	2179.48	2820.51	2652.9	2689.38	2280.77	2720.93	-0.254736	0.0129043	0.0808196	LOC409269	NC_037652.1	5181299	5183512	+	1635	protein_coding	39S ribosomal protein L43%2C mitochondrial%2C transcript variant X2	-
724706	504.284	436.445	400.908	342.386	292.907	365.518	447.212	333.604	0.421732	0.0129204	0.0808395	LOC724706	NC_037644.1	13738786	13750818	+	5946	protein_coding	trichohyalin%2C transcript variant X1	-
412354	9719.87	7365.14	9865.07	6012.64	8148.04	6152.38	8983.36	6771.02	0.407912	0.01293	0.0808395	LOC412354	NC_037638.1	25857039	25896926	+	6264	protein_coding	uncharacterized LOC412354%2C transcript variant X2	RhoGEF
552314	974.467	972.848	1056.03	1299.61	1365.16	1100.51	1001.11	1255.09	-0.325765	0.0129417	0.0808395	LOC552314	NC_037643.1	12181659	12184617	-	1192	protein_coding	glutathione S-transferase theta-3	GST_N
726987	24.8008	28.7005	30.0681	44.886	55.4431	58.4432	27.8565	52.9241	-0.924685	0.0129437	0.0808395	LOC726987	NC_037639.1	10921963	10931968	-	1625	protein_coding	uncharacterized LOC726987%2C transcript variant X4	-
412439	67.169	104.905	63.7808	43.8421	35.5673	49.5281	78.6183	42.9792	0.869571	0.0129831	0.0810289	LOC412439	NC_037645.1	2425396	2458979	+	2829	protein_coding	PDF receptor	7tm_2
406097	1192.51	1447.89	1327.55	819.43	995.883	1183.72	1322.65	999.679	0.403737	0.0130737	0.0814734	LOC406097	NC_037648.1	10612417	10617543	-	3487	protein_coding	integrin beta-PS%2C transcript variant X2	EGF_2
724327	767.793	774.913	757.169	1162.86	974.961	840.988	766.625	992.936	-0.372976	0.0130783	0.0814734	LOC724327	NC_037638.1	5452891	5457404	-	1044	protein_coding	C-factor%2C transcript variant X1	adh_short
552640	167.406	200.903	157.63	110.649	92.0564	141.65	175.313	114.785	0.609397	0.0130817	0.0814734	LOC552640	NC_037651.1	8271550	8274344	-	2152	protein_coding	ammonium transporter 1-like%2C transcript variant X2	Ammonium_transp
410151	39.268	213.769	71.07	40.7106	46.0282	44.5753	108.036	43.7714	1.30342	0.0131087	0.0815844	LOC410151	NC_037652.1	2480983	2487450	-	4351	protein_coding	retinal homeobox protein Rx2%2C transcript variant X2	Homeobox
726013	7343.12	8824.91	7626.36	11151.6	9113.59	9382.61	7931.46	9882.58	-0.31729	0.0131313	0.0816681	LOC726013	NC_037645.1	3456318	3457139	+	553	protein_coding	40S ribosomal protein S20	Ribosomal_S10
552022	341.012	466.136	378.129	316.29	236.418	296.178	395.092	282.962	0.481523	0.0131676	0.0818368	LOC552022	NC_037640.1	2332255	2334833	-	1790	protein_coding	zinc finger CCCH-type with G patch domain-containing protein	G-patch
409616	5316.68	4017.08	4625.02	3492.76	3635.18	3976.12	4652.93	3701.35	0.329991	0.0132342	0.0821936	LOC409616	NC_037645.1	2525106	2587622	-	7505	protein_coding	uncharacterized protein MAL13P1.304%2C transcript variant X1	-
411347	3547.55	3057.1	3150.77	4794.45	3594.39	3947.39	3251.81	4112.08	-0.338679	0.0132464	0.0822052	LOC411347	NC_037646.1	3893499	4152305	+	8938	protein_coding	peripheral plasma membrane protein CASK%2C transcript variant X3	Pkinase
408299	1538.69	1609.21	1429.6	717.132	829.554	1494.76	1525.83	1013.81	0.589462	0.0132618	0.0822052	LOC408299	NC_037647.1	7500026	7509778	-	4111	protein_coding	purine nucleoside phosphorylase%2C transcript variant X2	-
551451	1326.85	1422.16	1281.08	1152.42	1040.87	1117.35	1343.36	1103.55	0.283544	0.0132637	0.0822052	LOC551451	NC_037638.1	20100746	20102988	-	1865	protein_coding	integrin-alpha FG-GAP repeat-containing protein 2-like	-
100578853	349.279	343.416	375.396	486.439	414.254	481.413	356.03	460.702	-0.371587	0.0133683	0.0827964	LOC100578853	NC_037650.1	9893187	9894427	+	953	protein_coding	probable transcriptional regulatory protein mhp472	-
413250	207.707	163.296	183.142	259.921	268.847	235.754	184.715	254.841	-0.464584	0.0133959	0.0829095	LOC413250	NC_037650.1	1929751	1933324	-	1896	protein_coding	threonylcarbamoyladenosine tRNA methylthiotransferase	Radical_SAM
406090	152044	198706	237515	97310.7	129997	178120	196088	135143	0.53702	0.0134091	0.082934	Mrjp1	NC_037648.1	2274667	2277905	+	1430	protein_coding	major royal jelly protein 1	-
552726	9581.39	11002.2	9443.2	13991.9	11068.7	12249.3	10008.9	12436.6	-0.313319	0.0134292	0.0829688	LOC552726	NC_037651.1	1577963	1579375	+	642	protein_coding	40S ribosomal protein S18	-
413588	290.377	294.922	314.348	455.123	421.577	335.801	299.882	404.167	-0.429671	0.0134486	0.0829688	LOC413588	NC_037642.1	13069646	13071422	+	1458	protein_coding	bystin	-
409993	678.923	792.727	650.564	533.413	557.569	578.488	707.405	556.49	0.345828	0.0134504	0.0829688	LOC409993	NC_037645.1	6976507	6983504	-	5560	protein_coding	5'-3' exoribonuclease 1	-
725701	2.06674	79.1738	6.37808	5.2193	5.23048	2.97169	29.2062	4.47382	2.70829	0.0134519	0.0829688	LOC725701	NC_037641.1	8860438	8865364	-	2740	protein_coding	sialin-like%2C transcript variant X1	MFS_1
409751	31.0011	26.7211	20.0454	14.614	5.23048	6.93394	25.9225	8.92615	1.53793	0.0134952	0.0831783	LOC409751	NC_037651.1	6389782	6392462	+	1899	protein_coding	multiple inositol polyphosphate phosphatase 1%2C transcript variant X2	Acid_phosphat_A
408690	395.78	406.755	307.97	221.298	279.308	295.188	370.169	265.265	0.479569	0.0135514	0.0834279	LOC408690	NC_037639.1	11290917	11340288	-	5153	protein_coding	calmodulin%2C transcript variant X3	-
552214	853.563	1000.56	885.642	1428	1259.5	962.827	913.254	1216.78	-0.413743	0.0135543	0.0834279	LOC552214	NC_037645.1	5882799	5883927	+	965	protein_coding	nucleolar protein 16	-
412191	4926.07	4601.98	5335.72	3071.04	3907.17	4479.32	4954.59	3819.18	0.375471	0.0136327	0.0838526	LOC412191	NC_037638.1	14261345	14282412	+	5199	protein_coding	protein diaphanous%2C transcript variant X4	FH2
409429	542.519	630.421	532.114	464.518	445.637	422.97	568.351	444.375	0.355011	0.0136562	0.083939	LOC409429	NC_037651.1	5027481	5039820	-	5897	protein_coding	meiosis regulator and mRNA stability factor 1%2C transcript variant X4	DUF88
413365	206.674	188.038	208.654	260.965	276.169	269.433	201.122	268.856	-0.418566	0.0137242	0.0842991	LOC413365	NC_037642.1	5929006	5932014	+	2056	protein_coding	nucleoporin SEH1%2C transcript variant X1	-
552407	133.305	103.916	148.518	156.579	223.865	202.075	128.579	194.173	-0.593863	0.0137686	0.0844793	LOC552407	NC_037648.1	4983665	5009521	-	1639	protein_coding	UNC93-like protein MFSD11	-
100577648	403.014	391.91	286.102	604.395	472.835	438.819	360.342	505.35	-0.488678	0.0137725	0.0844793	LOC100577648	NC_037638.1	22609147	22610443	+	966	protein_coding	uncharacterized LOC100577648	-
408863	103.337	203.872	133.94	182.676	269.893	263.49	147.05	238.686	-0.698674	0.0138432	0.0848548	LOC408863	NC_037642.1	12565056	12571827	-	4047	protein_coding	J domain-containing protein%2C transcript variant X2	DnaJ
409571	1705.06	1645.82	1661.03	1434.26	1435.24	1326.36	1670.64	1398.62	0.256465	0.0139165	0.0852459	LOC409571	NC_037638.1	12054415	12056642	+	1574	protein_coding	Golgi reassembly-stacking protein 2	-
411602	17674.7	14907.4	13957.1	11076.4	13650.5	12376.1	15513.1	12367.7	0.326878	0.0139392	0.0852848	LOC411602	NC_037648.1	2649234	2672383	-	12728	protein_coding	dynein heavy chain 6%2C axonemal%2C transcript variant X3	Dynein_heavy
409883	973.433	843.201	864.685	762.018	687.285	705.28	893.773	718.194	0.315285	0.0139425	0.0852848	LOC409883	NC_037641.1	7860111	7864269	+	2562	protein_coding	splicing factor 3A subunit 1	ubiquitin
726793	67.169	295.912	80.1816	57.4123	61.7197	72.3111	147.754	63.8143	1.21071	0.0139583	0.0852848	LOC726793	NC_037639.1	10300589	10302675	-	1667	protein_coding	uncharacterized LOC726793%2C transcript variant X2	Vitellogenin_N
413376	337.912	443.373	347.15	274.535	294.999	265.471	376.145	278.335	0.434562	0.0139611	0.0852848	LOC413376	NC_037640.1	4315591	4321488	+	3917	protein_coding	E3 ubiquitin-protein ligase TRIM37%2C transcript variant X1	zf-B_box
412876	12013.9	6516	12409	7326.86	7514.11	6791.3	10313	7210.75	0.516259	0.0139958	0.0854388	LOC412876	NC_037650.1	10899999	10928390	-	5363	protein_coding	pyruvate carboxylase%2C mitochondrial%2C transcript variant X1	CPSase_L_D2
100576930	809.128	746.213	763.547	1020.9	895.458	939.053	772.963	951.802	-0.300407	0.0140283	0.0855783	LOC100576930	NC_037640.1	658765	660058	-	811	protein_coding	uncharacterized LOC100576930	-
100577696	0	38.5972	4.55577	2.08772	0	0	14.3843	0.695907	4.38124	0.0140596	0.0857107	LOC100577696	NC_037650.1	5614999	5637762	-	3984	protein_coding	fez family zinc finger protein erm-like	zf-C2H2
412045	5589.49	5143.33	4953.95	4515.74	4525.41	3989.99	5228.92	4343.71	0.267565	0.0140787	0.0857467	LOC412045	NC_037640.1	230965	238878	-	2590	protein_coding	dolichyl-diphosphooligosaccharide--protein glycosyltransferase subunit 2	-
725748	303.81	350.344	325.282	505.228	426.807	378.395	326.479	436.81	-0.419453	0.0140847	0.0857467	LOC725748	NC_037638.1	21814187	21830349	+	1196	protein_coding	ankyrin repeat domain-containing protein 16%2C transcript variant X1	-
412083	3736.66	3128.35	3732.09	2814.25	2658.13	3109.38	3532.37	2860.58	0.304277	0.0140954	0.0857537	LOC412083	NC_037653.1	3171809	3175428	-	3015	protein_coding	coatomer subunit gamma%2C transcript variant X2	-
551987	2104.97	2086.23	1869.69	2726.56	2429.03	2278.29	2020.3	2477.96	-0.294684	0.0141142	0.0858095	LOC551987	NC_037648.1	14431863	14439350	+	2711	protein_coding	putative RNA-binding protein Luc7-like 2%2C transcript variant X1	-
408944	3868.93	3351.03	4875.59	2937.42	3315.08	3089.56	4031.85	3114.02	0.372799	0.0141584	0.0859893	LOC408944	NC_037644.1	2679149	2933459	+	10076	protein_coding	probable JmjC domain-containing histone demethylation protein 2C%2C transcript variant X4	JmjC
411280	833.929	720.481	762.636	1111.71	1069.11	829.101	772.349	1003.31	-0.377335	0.0141631	0.0859893	LOC411280	NC_037645.1	8439269	8441500	+	1600	protein_coding	GTP-binding protein 128up	-
411539	1256.58	1262.82	1306.6	1136.76	1034.59	924.195	1275.33	1031.85	0.305956	0.0142193	0.086272	LOC411539	NC_037644.1	12521310	12529896	+	4981	protein_coding	KAT8 regulatory NSL complex subunit 1%2C transcript variant X4	-
409251	689.257	626.462	711.611	564.728	404.839	553.724	675.777	507.764	0.412264	0.014271	0.0865269	LOC409251	NC_037638.1	24267415	24270492	+	2210	protein_coding	BRCA1-associated protein%2C transcript variant X2	-
408368	1805.3	1759.64	1857.84	1639.9	1333.77	1441.27	1807.59	1471.65	0.29672	0.0143184	0.0867556	LOC408368	NC_037648.1	13232343	13236031	-	1527	protein_coding	adenosylhomocysteinase	-
409230	245.942	199.914	213.21	131.526	172.606	159.481	219.689	154.538	0.506809	0.0143606	0.086952	LOC409230	NC_037650.1	7375352	7382408	-	5677	protein_coding	arf-GAP with coiled-coil%2C ANK repeat and PH domain-containing protein 2%2C transcript variant X1	PH
408631	871.13	729.388	922.999	508.36	725.99	647.828	841.172	627.393	0.423147	0.0144376	0.0873461	LOC408631	NC_037638.1	25395063	25461154	+	7201	protein_coding	patronin%2C transcript variant X1	-
102654426	9432.59	10759.7	10461.9	13341.6	12001.9	11555.9	10218.1	12299.8	-0.267468	0.0144499	0.0873461	LOC102654426	NC_037639.1	6367687	6369388	+	817	protein_coding	60S ribosomal protein L18	-
726689	980.667	1003.53	931.2	1222.36	1093.17	1246.13	971.798	1187.22	-0.289153	0.0144717	0.0873461	LOC726689	NC_037645.1	7742770	7743663	+	575	protein_coding	prefoldin subunit 1	-
406142	1201.81	238.511	614.118	751.579	6160.46	3590.79	684.812	3500.94	-2.35401	0.0144717	0.0873461	LOC406142	NC_037643.1	2367078	2368717	+	664	protein_coding	hymenoptaecin	-
725064	3.10011	95.0085	15.4896	5.2193	1.0461	12.8773	37.8661	6.3809	2.56404	0.0144745	0.0873461	LOC725064	NC_037644.1	8493627	8499495	+	4009	protein_coding	vesicular acetylcholine transporter	MFS_1
727561	1798.06	1472.63	1699.3	1337.19	1306.57	1395.7	1656.67	1346.49	0.29897	0.0145446	0.0877096	LOC727561	NC_037649.1	5213346	5216552	-	2315	protein_coding	importin subunit alpha%2C transcript variant X1	Arm
408633	276.943	330.55	275.169	400.842	368.226	388.3	294.221	385.79	-0.391172	0.0146529	0.088303	LOC408633	NC_037638.1	24974569	24976261	-	856	protein_coding	chromatin complexes subunit BAP18%2C transcript variant X2	Myb_DNA-binding
411177	2044	2137.69	2081.99	1860.16	1685.26	1712.68	2087.89	1752.7	0.25253	0.0146751	0.0883428	LOC411177	NC_037643.1	7294289	7312184	-	8685	protein_coding	integrator complex subunit 3	-
100579019	23.7675	16.8244	14.5785	0	2.09219	8.91506	18.3901	3.66908	2.31077	0.0146793	0.0883428	LOC100579019	NC_037639.1	9021248	9021916	-	669	protein_coding	probable salivary secreted peptide	-
107965692	856.663	1095.57	963.09	701.474	704.022	850.893	971.773	752.13	0.369499	0.0147143	0.0884941	LOC107965692	NC_037653.1	3010492	3016796	-	2981	protein_coding	poly(ADP-ribose) glycohydrolase%2C transcript variant X2	-
726159	729.558	701.678	883.82	553.246	653.81	588.394	771.685	598.483	0.367289	0.0147644	0.0887354	LOC726159	NC_037641.1	11117568	11125815	+	4599	protein_coding	transportin-3%2C transcript variant X2	-
724644	172.573	288.984	479.267	208.772	142.269	189.197	313.608	180.08	0.801443	0.01479	0.0888296	LOC724644	NC_037650.1	7348468	7354299	-	3403	protein_coding	uncharacterized LOC724644	-
727030	658.256	615.576	689.744	424.851	559.661	527.97	654.525	504.161	0.376614	0.0148245	0.0889769	LOC727030	NC_037645.1	1957354	1961021	-	2398	protein_coding	myotubularin-related protein 8%2C transcript variant X1	FYVE
413802	515.651	502.753	524.825	307.939	441.452	405.14	514.41	384.844	0.418568	0.0148733	0.0892096	LOC413802	NC_037653.1	3015970	3022683	+	4228	protein_coding	pleckstrin homology domain-containing family M member 2	RUN
411548	428.848	506.712	451.932	360.132	372.41	348.678	462.498	360.407	0.360061	0.0149276	0.0894754	LOC411548	NC_037638.1	24246438	24258194	-	3419	protein_coding	protein phosphatase 1 regulatory subunit 16A%2C transcript variant X4	-
413256	1.03337	4.94836	0.911154	9.39474	14.6453	12.8773	2.29763	12.3058	-2.42729	0.0149588	0.089602	LOC413256	NC_037646.1	3434351	3640562	+	8839	protein_coding	uncharacterized LOC413256%2C transcript variant X2	-
726291	662.389	678.915	693.388	453.035	529.324	599.29	678.231	527.217	0.363097	0.0150103	0.0898507	LOC726291	NC_037638.1	2484315	2492934	+	3997	protein_coding	rabankyrin-5%2C transcript variant X2	FYVE
550665	583.853	616.566	633.252	715.044	797.125	753.818	611.224	755.329	-0.305063	0.0150215	0.0898575	LOC550665	NC_037639.1	8134184	8135771	+	1088	protein_coding	transcription initiation factor IIA subunit 2	-
551200	342.045	306.798	297.947	402.93	378.687	456.649	315.597	412.755	-0.388238	0.0151035	0.0902491	LOC551200	NC_037649.1	2448089	2451569	+	990	protein_coding	coiled-coil domain-containing protein 12	-
726126	519.784	580.938	516.624	672.246	607.782	888.535	539.115	722.854	-0.423566	0.0151072	0.0902491	LOC726126	NC_037652.1	7690528	7693016	-	1800	protein_coding	proclotting enzyme	Trypsin
726582	48.5683	48.4939	56.4916	31.3158	21.968	27.7357	51.1846	27.0065	0.923144	0.0151898	0.090682	LOC726582	NC_037651.1	7842488	7882776	+	3725	protein_coding	prominin-like protein%2C transcript variant X3	Prominin
494523	1789.79	1568.63	1617.3	1803.79	2116.25	2288.2	1658.57	2069.41	-0.319508	0.015211	0.0907481	Gtpx1	NC_037638.1	15149964	15153267	+	1027	protein_coding	glutathione peroxidase-like 1%2C transcript variant X1	GSHPx
551313	806.028	539.371	868.33	954.088	1062.83	1004.43	737.91	1007.12	-0.44845	0.0152391	0.0908548	LOC551313	NC_037648.1	14880279	14881661	-	669	protein_coding	calcineurin subunit B type 2	-
727118	1111.9	1256.88	1153.52	979.141	1003.21	893.487	1174.1	958.611	0.292754	0.0152619	0.0909302	LOC727118	NC_037650.1	1128903	1139187	+	2111	protein_coding	cytochrome P450 302a1%2C mitochondrial%2C transcript variant X1	p450
107964891	441.248	466.136	379.04	568.904	509.449	577.498	428.808	551.95	-0.365057	0.0153451	0.0913647	LOC107964891	NC_037645.1	1440022	1441045	+	824	protein_coding	THO complex subunit 7 homolog%2C transcript variant X2	-
725814	45.4682	69.277	58.3139	104.386	79.5033	103.018	57.6864	95.6359	-0.728472	0.0153978	0.0916173	LOC725814	NC_037643.1	16797015	16799310	-	1192	protein_coding	uncharacterized LOC725814	-
411077	308.977	382.013	345.327	460.342	471.789	417.027	345.439	449.719	-0.379998	0.015423	0.0917065	LOC411077	NC_037642.1	5893824	5895537	-	1123	protein_coding	NEDD8-conjugating enzyme UBE2F	UQ_con
725197	218.041	153.399	266.057	279.755	378.687	294.197	212.499	317.546	-0.578331	0.0154377	0.0917328	LOC725197	NC_037649.1	3980205	3982533	-	1988	protein_coding	protein penguin	-
410692	274.876	330.55	371.751	211.904	242.694	257.546	325.726	237.381	0.457163	0.015478	0.0919109	vas	NC_037638.1	27486659	27490304	+	2669	protein_coding	ATP-dependent RNA helicase vasa%2C transcript variant X1	DEAD
102655673	679.957	676.936	565.827	776.632	813.863	817.214	640.906	802.57	-0.325237	0.0155196	0.0920238	LOC102655673	NC_037652.1	7570143	7570878	+	736	protein_coding	mitochondrial import inner membrane translocase subunit Tim16	-
807698	39153.3	48661.2	43087.6	82569.4	55878.3	44766.5	43634	61071.4	-0.485038	0.015523	0.0920238	ND5	NC_001566.1	6892	8556	-	1665	protein_coding	PF00361:Proton-conducting membrane transporter	-
724786	192.207	271.17	219.588	369.527	323.244	272.405	227.655	321.725	-0.498304	0.0155459	0.0920238	LOC724786	NC_037645.1	12500646	12501843	-	634	protein_coding	zinc finger HIT domain-containing protein 3	-
100576195	1532.49	1653.74	1465.14	2052.23	1771.04	1840.47	1550.45	1887.91	-0.284188	0.0155461	0.0920238	LOC100576195	NC_037651.1	8117950	8118839	+	675	protein_coding	protein ccsmst1%2C transcript variant X3	-
551960	1264.84	1352.88	1123.45	1690.01	1448.84	1503.67	1247.06	1547.51	-0.311652	0.0155485	0.0920238	LOC551960	NC_037638.1	24166544	24168237	-	890	protein_coding	eukaryotic translation initiation factor 3 subunit K	-
552152	1254.51	1138.12	1162.63	1442.61	1392.35	1426.41	1185.09	1420.46	-0.261567	0.015562	0.0920426	LOC552152	NC_037644.1	5286337	5287361	-	771	protein_coding	28S ribosomal protein S24%2C mitochondrial	-
409046	682.023	847.159	673.343	552.202	530.371	621.083	734.175	567.885	0.370135	0.0155954	0.0920927	LOC409046	NC_037642.1	11400701	11405127	-	3141	protein_coding	ankyrin repeat and zinc finger domain-containing protein 1	-
552499	450.549	419.621	420.953	492.702	571.168	574.526	430.374	546.132	-0.344106	0.0156059	0.0920927	LOC552499	NC_037646.1	11383416	11386325	+	1908	protein_coding	ubiquitin domain-containing protein UBFD1%2C transcript variant X2	ubiquitin
100578877	3.10011	57.401	10.9338	1.04386	6.27657	4.95281	23.8116	4.09108	2.53965	0.0156111	0.0920927	LOC100578877	NC_037651.1	8417976	8464093	-	4027	protein_coding	uncharacterized LOC100578877%2C transcript variant X2	-
725502	89.9031	121.73	145.785	61.5878	75.3189	83.2072	119.139	73.3713	0.700604	0.0156193	0.0920927	LOC725502	NC_037651.1	8357410	8359473	-	1619	protein_coding	homeobox protein ARX	Homeobox
410769	3915.43	3188.72	3514.32	3126.36	2775.29	2739.9	3539.49	2880.52	0.297189	0.015622	0.0920927	LOC410769	NC_037638.1	816289	820618	+	3729	protein_coding	puromycin-sensitive aminopeptidase%2C transcript variant X1	-
413363	938.299	826.376	938.489	769.325	660.086	737.969	901.055	722.46	0.31869	0.0156691	0.0923091	LOC413363	NC_037640.1	4467839	4470429	-	1894	protein_coding	F-box only protein 42	Kelch_1
413110	410.247	470.094	403.641	653.457	494.803	540.847	427.994	563.036	-0.395708	0.015698	0.092334	LOC413110	NC_037651.1	5172984	5174437	-	1357	protein_coding	DNA-directed RNA polymerases I%2C II%2C and III subunit RPABC1	-
102654090	163.272	186.058	136.673	232.781	251.063	204.056	162.001	229.3	-0.501997	0.0157021	0.092334	LOC102654090	NC_037648.1	14289744	14290688	+	761	protein_coding	apoptogenic protein 1%2C mitochondrial	-
100576976	124.004	83.1325	141.229	75.1579	63.8118	74.2922	116.122	71.0873	0.708694	0.0157043	0.092334	LOC100576976	NC_037643.1	15938115	15940818	-	2129	protein_coding	putative leucine-rich repeat-containing protein DDB_G0290503	-
724166	339.978	429.518	398.174	519.842	451.913	569.573	389.223	513.776	-0.400383	0.0157773	0.0927019	LOC724166	NC_037640.1	12332285	12334370	+	1263	protein_coding	intraflagellar transport protein 20 homolog%2C transcript variant X1	-
411775	658.256	628.442	595.895	485.395	434.13	550.753	627.531	490.093	0.355906	0.0157931	0.092734	LOC411775	NC_037645.1	2767998	2771122	-	2350	protein_coding	exocyst complex component 8	-
412934	571.453	718.502	722.545	679.553	926.841	1367.97	670.833	991.454	-0.563617	0.0158373	0.0929322	LOC412934	NC_037650.1	10599903	10658392	+	6504	protein_coding	potassium voltage-gated channel protein Shaw%2C transcript variant X5	Ion_trans
410732	5426.22	3757.78	4123.88	4216.15	6538.1	9118.13	4435.96	6624.13	-0.578558	0.0158729	0.0930803	LOC410732	NC_037638.1	8534937	9003139	-	6696	protein_coding	3-phosphoinositide-dependent protein kinase 1%2C transcript variant X1	-
552072	203.574	251.377	237.811	298.544	302.322	321.933	230.921	307.6	-0.413128	0.0159301	0.093354	LOC552072	NC_037652.1	3263913	3265021	-	776	protein_coding	exosome complex component CSL4	-
412506	1503.55	1614.16	1413.2	1177.47	1279.38	1281.79	1510.3	1246.21	0.277064	0.0160115	0.0937697	LOC412506	NC_037640.1	450900	454743	+	2682	protein_coding	general vesicular transport factor p115	-
410107	13.4338	5.93803	5.46692	20.8772	28.2446	21.7924	8.27958	23.6381	-1.52278	0.0160378	0.093862	LOC410107	NC_037645.1	1923984	1927383	-	2615	protein_coding	broad-complex core protein isoforms 1/2/3/4/5%2C transcript variant X2	BTB
725776	132.271	107.874	140.318	173.281	187.251	181.273	126.821	180.602	-0.509273	0.0160676	0.0939747	LOC725776	NC_037638.1	10648729	10711893	-	6902	protein_coding	B-cell CLL/lymphoma 6 member B protein%2C transcript variant X1	-
552276	906.264	765.017	793.615	716.088	639.165	586.413	821.632	647.222	0.344192	0.0161307	0.0942634	LOC552276	NC_037647.1	9293210	9334291	+	4483	protein_coding	uncharacterized LOC552276%2C transcript variant X2	-
413650	891.797	1134.16	1005	631.536	824.324	850.893	1010.32	768.917	0.393853	0.0161405	0.0942634	LOC413650	NC_037638.1	14990954	14997664	-	4885	protein_coding	nuclear RNA export factor 1	-
727510	45.4682	44.5352	39.1796	64.7193	72.1806	80.2356	43.061	72.3785	-0.751202	0.0161486	0.0942634	LOC727510	NC_037648.1	4456867	4475790	-	2017	protein_coding	lactosylceramide 4-alpha-galactosyltransferase%2C transcript variant X1	Gly_transf_sug
100174948	515.651	509.681	533.936	457.211	395.424	358.584	519.756	403.74	0.36497	0.0161605	0.0942712	H	NC_037642.1	9573403	9576252	-	2706	protein_coding	hairless	-
724843	210.807	129.647	237.811	264.097	292.907	308.065	192.755	288.356	-0.580388	0.016183	0.0943407	LOC724843	NC_037649.1	3883137	3893778	+	2626	protein_coding	uncharacterized LOC724843%2C transcript variant X2	-
102655054	32.0344	44.5352	14.5785	2.08772	12.5531	12.8773	30.3827	9.17273	1.72309	0.0162298	0.0945518	LOC102655054	NC_037650.1	5285024	5291853	+	2302	protein_coding	protein tyrosine phosphatase domain-containing protein 1	DSPc
725157	5.16684	15.8348	14.5785	17.7456	21.968	73.3016	11.86	37.6718	-1.66484	0.0163069	0.0949395	LOC725157	NC_037649.1	8038818	8041080	+	1688	protein_coding	uncharacterized LOC725157%2C transcript variant X1	-
411897	835.995	661.101	1021.4	989.58	1334.82	1115.37	839.5	1146.59	-0.449329	0.0163398	0.0950687	LOC411897	NC_037652.1	2752212	2757828	-	2019	protein_coding	phosphoglucomutase%2C transcript variant X2	PGM_PMM_III
410019	1441.55	1204.43	1340.31	982.273	1088.99	1144.1	1328.76	1071.79	0.309843	0.016365	0.0951351	LOC410019	NC_037649.1	9241696	9266606	-	16675	protein_coding	uncharacterized protein KIAA1109%2C transcript variant X8	-
725599	1042.67	830.335	974.024	698.343	692.515	833.063	949.009	741.307	0.356006	0.0163725	0.0951351	LOC725599	NC_037643.1	7103951	7108524	-	3387	protein_coding	protein zer-1 homolog%2C transcript variant X1	-
724333	757.459	682.874	727.101	565.772	505.264	636.932	722.478	569.323	0.343262	0.0164222	0.095362	LOC724333	NC_037647.1	7162215	7498939	-	6856	protein_coding	beta-1-syntrophin%2C transcript variant X1	-
412880	723.358	699.698	674.254	521.93	594.182	575.517	699.103	563.876	0.309807	0.0165107	0.0958138	LOC412880	NC_037646.1	7517234	7519996	-	2185	protein_coding	myotubularin-related protein 9%2C transcript variant X2	-
552194	201.507	286.015	209.565	158.667	155.868	173.348	232.363	162.628	0.514361	0.0165551	0.0960087	LOC552194	NC_037641.1	12751007	12755130	-	2263	protein_coding	transmembrane protein 181%2C transcript variant X3	-
409356	1487.02	1503.31	1419.58	2243.26	1682.12	1685.94	1469.97	1870.44	-0.347574	0.0166359	0.0964146	Smb	NC_037643.1	16462280	16463544	-	856	protein_coding	small ribonucleoprotein particle protein B	LSM
552100	90.9364	75.2151	76.5369	139.877	116.117	111.934	80.8962	122.642	-0.601117	0.0166772	0.0965298	LOC552100	NC_037653.1	2856369	2879078	-	4060	protein_coding	transcriptional regulator ovo%2C transcript variant X6	-
411545	954.833	1076.76	1046	912.334	747.959	809.29	1025.87	823.194	0.317741	0.0166774	0.0965298	LOC411545	NC_037642.1	13336073	13344377	+	4206	protein_coding	mediator of RNA polymerase II transcription subunit 25%2C transcript variant X2	-
100577451	310.011	298.881	263.324	421.72	365.087	357.593	290.738	381.467	-0.392489	0.0166891	0.0965349	LOC100577451	NC_037650.1	2494080	2495764	-	1206	protein_coding	glycolipid transfer protein	-
107965749	88.8697	124.699	119.361	147.184	166.329	178.301	110.977	163.938	-0.561715	0.0167513	0.096832	LOC107965749	NC_037641.1	2169191	2184572	+	1884	protein_coding	acyl-CoA Delta(11) desaturase-like%2C transcript variant X2	-
100576669	481.55	586.876	490.201	419.632	390.194	405.14	519.542	404.989	0.359277	0.0168454	0.097241	LOC100576669	NC_037643.1	16268494	16271219	-	1635	protein_coding	ankyrin repeat%2C SAM and basic leucine zipper domain-containing protein 1	-
408971	693.39	831.325	718.901	760.974	1058.65	1262.97	747.872	1027.53	-0.45853	0.0168495	0.097241	LOC408971	NC_037645.1	9084733	9098340	-	6222	protein_coding	ras-related protein Rab-3%2C transcript variant X2	Ras
413795	775.026	747.202	755.347	620.053	610.92	639.903	759.192	623.625	0.283594	0.0168547	0.097241	LOC413795	NC_037652.1	3626149	3628480	+	1691	protein_coding	WD repeat-containing protein 34	-
726572	89.9031	97.9775	86.5596	57.4123	46.0282	66.3677	91.4801	56.6027	0.690978	0.0168923	0.0973669	LOC726572	NC_037645.1	1915982	1918390	-	1705	protein_coding	leucine-rich repeat-containing protein 15%2C transcript variant X1	-
100576157	73.3692	43.5456	75.6258	108.561	92.0564	119.858	64.1802	106.825	-0.734679	0.0168983	0.0973669	LOC100576157	NC_037648.1	851679	864865	+	2507	protein_coding	uncharacterized LOC100576157	-
413557	224.241	186.058	177.675	224.43	275.123	343.725	195.991	281.093	-0.521816	0.0169247	0.097456	LOC413557	NC_037652.1	2286067	2455904	+	4980	protein_coding	syndecan%2C transcript variant X1	-
102656439	271.776	307.788	275.169	187.895	197.712	242.688	284.911	209.432	0.443209	0.0169846	0.0977379	LOC102656439	NC_037650.1	7304111	7308050	+	1911	protein_coding	adenosine deaminase 2	-
411257	80.6028	30.6798	173.119	24.0088	10.461	62.4054	94.8006	32.2917	1.55255	0.0171526	0.0986413	Hbg2	NC_037645.1	5359323	5361065	+	1743	protein_coding	alpha-glucosidase	-
725326	353.412	415.662	388.152	515.667	509.449	454.668	385.742	493.261	-0.354133	0.0171652	0.0986503	LOC725326	NC_037640.1	8371351	8373536	-	1340	protein_coding	tRNA pseudouridine synthase-like 1%2C transcript variant X3	-
410149	1547.99	1616.13	2153.97	1186.87	1188.36	1592.82	1772.7	1322.69	0.422567	0.0171817	0.0986813	LOC410149	NC_037649.1	1536901	1541083	-	2102	protein_coding	carboxypeptidase Q%2C transcript variant X1	-
724242	488.783	465.146	484.734	653.457	528.278	651.79	479.554	611.175	-0.350087	0.0172272	0.0988323	LOC724242	NC_037649.1	2076215	2255972	+	9404	protein_coding	protein neuralized%2C transcript variant X6	-
409708	261863	141580	160902	107459	145606	142327	188115	131797	0.513287	0.0172301	0.0988323	LOC409708	NC_037643.1	15027175	15035893	+	2227	protein_coding	glucosylceramidase-like%2C transcript variant X4	Glyco_hydro_30
726771	586.953	621.514	629.608	434.246	532.463	488.347	612.692	485.019	0.337332	0.0172534	0.0989028	LOC726771	NC_037648.1	15496186	15500268	+	3079	protein_coding	GATOR complex protein MIOS-B%2C transcript variant X3	-
551643	12361.2	9454.34	12959.3	13096.3	16104.6	15190.3	11591.6	14797.1	-0.352216	0.0172768	0.0989731	Tret1	NC_037638.1	14292090	14310767	-	5357	protein_coding	trehalose transporter 1%2C transcript variant X2	Sugar_tr
410348	424.715	331.54	502.046	554.29	575.353	558.677	419.434	562.773	-0.423349	0.0173006	0.0990461	LOC410348	NC_037648.1	13290858	13299843	-	4481	protein_coding	katanin p80 WD40 repeat-containing subunit B1%2C transcript variant X2	-
100577343	196.34	206.841	229.611	315.246	288.722	251.603	210.931	285.19	-0.433768	0.0173228	0.0991092	LOC100577343	NC_037647.1	8080265	8100141	+	4137	protein_coding	uncharacterized LOC100577343%2C transcript variant X2	Tetraspannin
552030	76.4693	50.4733	71.07	100.211	111.932	102.028	66.0042	104.724	-0.665913	0.017351	0.0992074	LOC552030	NC_037650.1	1696087	1753992	+	5280	protein_coding	uncharacterized LOC552030	-
408321	683.057	814.5	727.101	580.386	598.367	609.196	741.553	595.983	0.315302	0.0173743	0.0992771	LOC408321	NC_037648.1	15792021	15794548	-	1782	protein_coding	RCC1 and BTB domain-containing protein 1%2C transcript variant X2	BTB
725290	3438.02	3133.3	3338.47	2769.36	2964.64	2515.04	3303.26	2749.68	0.264705	0.017502	0.0999427	LOC725290	NC_037650.1	3734878	3756655	+	9268	protein_coding	transcription factor CP2-like protein 1%2C transcript variant X5	CP2
408891	382.346	430.507	370.84	616.921	455.052	494.291	394.565	522.088	-0.404114	0.0175516	0.100162	LOC408891	NC_037643.1	8132236	8134544	-	1048	protein_coding	methyl-CpG-binding domain protein 2%2C transcript variant X4	-
724829	909.364	874.87	840.084	1097.1	1072.25	1003.44	874.773	1057.6	-0.273951	0.017573	0.10022	LOC724829	NC_037650.1	4843404	4846447	+	797	protein_coding	immediate early response 3-interacting protein 1	-
726165	160.172	168.244	146.696	198.333	236.418	216.933	158.371	217.228	-0.456587	0.0176	0.100306	LOC726165	NC_037645.1	6950263	6963679	-	2797	protein_coding	fork head domain transcription factor slp1%2C transcript variant X3	Fork_head
410271	2847.96	2595.91	2608.63	2112.77	1861	2476.41	2684.17	2150.06	0.319888	0.0176106	0.100306	LOC410271	NC_037648.1	16129148	16137740	-	4078	protein_coding	BMP-binding endothelial regulator protein%2C transcript variant X1	VWD
551655	2308.55	2148.58	2501.12	2960.39	2988.7	2542.77	2319.41	2830.62	-0.287143	0.0176496	0.100464	LOC551655	NC_037640.1	3224916	3227176	+	1519	protein_coding	casein kinase II subunit beta%2C transcript variant X3	-
411833	416.448	562.134	433.709	760.974	663.225	517.074	470.764	647.091	-0.45871	0.0176764	0.100512	LOC411833	NC_037646.1	7393801	7396597	-	2057	protein_coding	la protein homolog	RRM_1
410423	2156.64	1994.19	2461.94	2503.18	2680.1	3024.19	2204.26	2735.82	-0.311585	0.017682	0.100512	LOC410423	NC_037650.1	3800048	3832718	+	8335	protein_coding	uncharacterized LOC410423%2C transcript variant X2	-
724320	183.94	202.883	202.276	297.5	265.708	234.763	196.366	265.991	-0.436853	0.0176917	0.100512	LOC724320	NC_037645.1	12181235	12182933	+	516	protein_coding	PHD finger-like domain-containing protein 5A	-
408364	28.9343	35.6282	33.7127	13.5702	14.6453	16.8396	32.7584	15.0184	1.12473	0.0177578	0.100823	LOC408364	NC_037648.1	12975188	12988996	-	1392	protein_coding	uncharacterized LOC408364%2C transcript variant X1	-
551213	281.076	191.996	188.609	502.097	244.786	306.084	220.561	350.989	-0.670974	0.0178177	0.101062	LOC551213	NC_037652.1	3481629	3490486	-	2620	protein_coding	lymphocyte cytosolic protein 2%2C transcript variant X1	SH2
725189	1697.82	1724.01	1737.57	2147.22	1890.3	2116.83	1719.8	2051.45	-0.254409	0.0178225	0.101062	LOC725189	NC_037638.1	10231883	10452369	-	14936	protein_coding	protein bric-a-brac 2%2C transcript variant X8	-
113218907	100.237	74.2254	58.3139	38.6228	42.8899	50.5187	77.592	44.0105	0.814587	0.0178483	0.101144	LOC113218907	NC_037644.1	13797933	13799988	-	1932	protein_coding	uncharacterized LOC113218907	-
410734	368.913	471.084	476.534	388.316	739.59	930.138	438.843	686.015	-0.644503	0.0178721	0.101215	LOC410734	NC_037638.1	8332219	8335123	-	2090	protein_coding	glucose dehydrogenase [FAD%2C quinone]	-
725803	5.16684	93.0292	11.845	8.35088	9.41486	6.93394	36.6803	8.23323	2.15589	0.0179074	0.101351	LOC725803	NC_037645.1	5311778	5511371	-	6726	protein_coding	protein artichoke%2C transcript variant X4	fn3
412016	184.973	148.451	180.409	252.614	253.155	207.028	171.277	237.599	-0.47161	0.0179973	0.101752	LOC412016	NC_037638.1	3279891	3281704	-	1426	protein_coding	transforming growth factor beta regulator 1	FYRN
725586	1566.59	1773.49	1572.65	1401.9	1300.3	1375.89	1637.58	1359.36	0.268563	0.0180011	0.101752	LOC725586	NC_037652.1	7569208	7574371	-	2489	protein_coding	exonuclease 3'-5' domain-containing protein 2	3_5_exonuc
724721	10811.1	8279.6	9182.61	16238.3	11430.7	10308.8	9424.44	12659.3	-0.425717	0.018072	0.102031	LOC724721	NC_037638.1	6488732	6491733	+	945	protein_coding	farnesol dehydrogenase	adh_short
724363	623.121	653.184	613.207	830.913	708.207	798.393	629.837	779.171	-0.30714	0.0180734	0.102031	LOC724363	NC_037640.1	252964	254289	+	1053	protein_coding	activator of basal transcription 1	-
409207	1896.23	1172.76	2014.56	2520.92	1964.57	2623.01	1694.52	2369.5	-0.483658	0.0181186	0.102208	LOC409207	NC_037642.1	13303009	13325210	+	3122	protein_coding	synaptic vesicle membrane protein VAT-1 homolog-like%2C transcript variant X1	ADH_N
102655238	307.944	355.292	345.327	505.228	469.697	369.48	336.188	448.135	-0.41383	0.0181275	0.102208	LOC102655238	NC_037643.1	13110908	13111830	+	923	protein_coding	protein Simiate	-
726318	6505.06	5515.44	6159.4	4959.38	5370.66	4844.84	6059.97	5058.29	0.260668	0.0181617	0.102336	LOC726318	NC_037642.1	7326760	7347720	+	2297	protein_coding	UPF0676 protein C1494.01%2C transcript variant X2	2OG-FeII_Oxy
411652	346.179	374.096	381.774	246.351	270.939	317.971	367.349	278.42	0.399629	0.0182204	0.102602	LOC411652	NC_037645.1	8870953	8875189	-	3183	protein_coding	zinc finger protein 879%2C transcript variant X1	zf-C2H2
410511	1381.61	1322.2	1317.53	1015.68	1095.26	1201.55	1340.45	1104.16	0.279464	0.0182732	0.102834	LOC410511	NC_037651.1	7717141	7721756	-	3408	protein_coding	protein CLEC16A homolog%2C transcript variant X3	-
724795	264.542	262.263	308.881	193.114	197.712	229.81	278.562	206.879	0.429448	0.0182853	0.102838	LOC724795	NC_037638.1	4488200	4490801	+	1874	protein_coding	WASH complex subunit 1	-
102653965	631.388	701.678	591.339	882.062	710.299	852.874	641.468	815.078	-0.34593	0.0183272	0.103008	LOC102653965	NC_037652.1	3790265	3793768	-	2223	protein_coding	ralA-binding protein 1	RhoGAP
411665	211.841	259.294	222.322	192.07	147.5	157.499	231.152	165.69	0.480626	0.0183506	0.103075	LOC411665	NC_037638.1	1936664	1986516	-	3594	protein_coding	heparan sulfate 2-O-sulfotransferase pipe%2C transcript variant X2	-
552738	22029.4	13852.4	18429.9	15357.3	13066.8	12700	18103.9	13708	0.401277	0.0184275	0.103442	LOC552738	NC_037648.1	13623664	13628276	+	1954	protein_coding	2-hydroxyacyl-CoA lyase 1-like	TPP_enzyme_N
107965000	133.305	75.2151	78.3593	16.7018	60.6736	57.4526	95.6263	44.9426	1.0873	0.0184473	0.103488	LOC107965000	NC_037646.1	11813522	11822439	-	1260	protein_coding	uncharacterized LOC107965000	-
412190	711.991	828.356	697.944	1053.26	902.781	867.733	746.097	941.256	-0.335217	0.0184648	0.103521	LOC412190	NC_037638.1	5487376	5489804	-	1745	protein_coding	probable ATP-dependent RNA helicase DDX47	DEAD
724647	1585.19	1595.35	1635.52	2282.92	1988.63	1718.63	1605.35	1996.73	-0.314558	0.0184872	0.103582	LOC724647	NC_037652.1	2598549	2603420	+	3291	protein_coding	uncharacterized LOC724647%2C transcript variant X1	Acetyltransf_1
100188904	0	0	0	0	2.09219	17.8301	0	6.64077	-5.21049	0.0187006	1	LOC100188904	NC_037644.1	8126709	8129405	-	584	protein_coding	uncharacterized LOC100188904	-
100576227	200.474	253.356	200.454	151.36	164.237	156.509	218.094	157.369	0.470615	0.0187995	0.105266	LOC100576227	NC_037649.1	7665261	7670133	+	3920	protein_coding	probable serine/threonine-protein kinase DDB_G0282963%2C transcript variant X1	-
408493	1491.15	1466.69	1405	1854.94	1650.74	1701.79	1454.28	1735.82	-0.255427	0.0188339	0.105392	LOC408493	NC_037651.1	9989949	9990846	-	811	protein_coding	uncharacterized LOC408493	-
551418	13584.7	16433.5	16071.8	21813.5	17386.1	17994.6	15363.3	19064.7	-0.311388	0.0188529	0.105432	LOC551418	NC_037638.1	21042691	21044720	+	765	protein_coding	60S ribosomal protein L13a	-
408794	845.296	787.779	893.842	715.044	700.884	637.922	842.306	684.617	0.299496	0.0188865	0.105554	LOC408794	NC_037641.1	11168834	11172312	+	2552	protein_coding	ATP-dependent RNA helicase Ddx1	DEAD
410084	398.88	412.693	446.466	295.412	284.538	373.442	419.346	317.798	0.39976	0.0189655	0.105905	LOC410084	NC_037641.1	5421814	5426969	-	3210	protein_coding	exocyst complex component 6B%2C transcript variant X1	-
725609	1961.33	2100.08	1866.95	2828.86	2166.46	2376.36	1976.12	2457.23	-0.314411	0.0189817	0.105905	LOC725609	NC_037638.1	19786056	19786958	-	589	protein_coding	heat shock factor binding protein 1-like	-
409043	179.806	335.499	153.985	123.176	126.578	156.509	223.097	135.421	0.719267	0.018985	0.105905	LOC409043	NC_037642.1	12666466	12683153	-	6444	protein_coding	high-affinity choline transporter 1%2C transcript variant X1	-
443552	807.061	829.345	774.481	955.132	896.504	1323.39	803.629	1058.34	-0.397595	0.019004	0.105946	Cat	NC_037643.1	8659532	8670508	+	1883	protein_coding	catalase%2C transcript variant X1	Catalase
113218544	251.109	273.149	266.057	364.307	334.751	322.923	263.438	340.66	-0.37037	0.0190214	0.105976	LOC113218544	NC_037646.1	5862781	5863834	+	1054	protein_coding	protein PFC0760c-like%2C transcript variant X1	-
100576433	230.441	224.656	234.167	139.877	185.159	176.32	229.754	167.119	0.459055	0.019048	0.106026	LOC100576433	NC_037639.1	10508558	10512214	-	2974	protein_coding	protein DENND6A	-
724078	369.946	137.564	112.983	53.2369	86.826	152.547	206.831	97.5365	1.0824	0.019054	0.106026	Stg-1	NC_037651.1	4915741	4937551	+	2025	protein_coding	stargazin related protein STG-1%2C transcript variant X1	-
100578159	1212.14	1312.31	1345.77	983.316	1145.47	1051.98	1290.07	1060.26	0.283282	0.0190701	0.106049	LOC100578159	NC_037648.1	15502132	15509304	+	4633	protein_coding	zinc finger matrin-type protein CG9776%2C transcript variant X3	-
413428	18.6006	239.501	42.8242	11.4825	8.36877	28.7263	100.309	16.1925	2.62964	0.0191055	0.10618	LOC413428	NC_037648.1	15572654	15582091	+	8338	protein_coding	uncharacterized LOC413428	-
409179	172.573	291.953	203.187	163.886	131.808	150.565	222.571	148.753	0.581425	0.0191294	0.106247	LOC409179	NC_037652.1	3778662	3781143	-	1997	protein_coding	4-hydroxybutyrate coenzyme A transferase	-
724546	38.2346	152.41	34.6239	30.2719	26.1524	33.6791	75.0893	30.0345	1.32092	0.019152	0.106306	LOC724546	NC_037649.1	10025895	10029789	+	2541	protein_coding	sodium-coupled monocarboxylate transporter 1	-
408405	16.5339	31.6695	23.69	9.39474	6.27657	10.8962	23.9645	8.85583	1.43498	0.0191844	0.10642	LOC408405	NC_037650.1	3768097	3780972	-	6134	protein_coding	uncharacterized LOC408405%2C transcript variant X2	-
412503	362.712	365.189	420.953	472.869	678.916	435.847	382.952	529.211	-0.465917	0.019221	0.106557	LOC412503	NC_037652.1	9314038	9318172	-	1074	protein_coding	mitochondrial dicarboxylate carrier%2C transcript variant X1	Mito_carr
412224	617.954	653.184	681.543	431.114	433.084	608.205	650.894	490.801	0.406909	0.0193481	0.107195	LOC412224	NC_037638.1	11845324	11852847	+	4669	protein_coding	tectonin beta-propeller repeat-containing protein%2C transcript variant X3	-
727436	277.976	267.211	260.59	318.377	361.949	359.574	268.593	346.634	-0.368522	0.0194134	0.107461	LOC727436	NC_037638.1	25061961	25063058	-	656	protein_coding	nuclear receptor 2C2-associated protein	F5_F8_type_C
414004	2307.51	2064.46	2411.82	1850.76	1873.56	1945.46	2261.26	1889.93	0.258858	0.0194202	0.107461	LOC414004	NC_037638.1	12193162	12198442	-	4352	protein_coding	eukaryotic translation initiation factor 3 subunit A	-
408839	104.37	118.761	101.138	81.4211	55.4431	71.3205	108.09	69.3949	0.638777	0.019569	0.108217	LOC408839	NC_037642.1	9807768	9838391	-	6501	protein_coding	uncharacterized LOC408839%2C transcript variant X6	-
411492	1252.44	1138.12	1260.13	943.65	1107.82	897.45	1216.9	982.972	0.308224	0.0196805	0.108767	LOC411492	NC_037640.1	3752882	3757811	-	3466	protein_coding	ATP-dependent RNA helicase DHX36%2C transcript variant X1	HA2
412167	3.10011	1.97934	2.73346	10.4386	6.27657	19.8112	2.6043	12.1755	-2.22859	0.0197762	0.109228	LOC412167	NC_037653.1	7215383	7224891	-	2870	protein_coding	X-linked retinitis pigmentosa GTPase regulator%2C transcript variant X2	-
409079	1035.44	936.23	915.71	1087.7	1174.77	1268.91	962.458	1177.13	-0.29094	0.019845	0.10954	LOC409079	NC_037638.1	11646550	11648373	+	780	protein_coding	eukaryotic translation initiation factor 4E type 3-A	-
100577293	311.044	365.189	361.728	451.992	451.913	419.998	345.987	441.301	-0.350199	0.0199469	0.110034	LOC100577293	NC_037640.1	9846619	9848006	-	1059	protein_coding	uncharacterized LOC100577293	-
409227	280.043	285.026	379.04	377.877	434.13	458.63	314.703	423.546	-0.427439	0.0199889	0.110198	Usp	NC_037646.1	7403312	7457844	-	5127	protein_coding	ultraspiracle%2C transcript variant X2	Hormone_recep
102656197	53.7352	38.5972	57.4027	74.1141	104.61	74.2922	49.9117	84.3386	-0.755225	0.0200233	0.11032	LOC102656197	NC_037652.1	2811694	2812692	+	674	protein_coding	swi5-dependent recombination DNA repair protein 1 homolog%2C transcript variant X1	-
100577801	2471.82	2408.86	2690.64	1622.16	1829.62	2407.07	2523.77	1952.95	0.369823	0.020058	0.110426	LOC100577801	NC_037648.1	12238820	12414099	+	12552	protein_coding	zinc finger protein ush%2C transcript variant X1	-
552209	31.0011	194.965	48.2912	27.1404	29.2907	47.547	91.4192	34.6593	1.39804	0.0200786	0.110426	LOC552209	NC_037650.1	3233503	3291894	-	11027	protein_coding	neo-calmodulin%2C transcript variant X2	-
409709	1740.19	1760.63	1179.94	615.878	1040.87	1411.55	1560.25	1022.76	0.608964	0.020083	0.110426	LOC409709	NC_037643.1	15037182	15039633	+	1670	protein_coding	putative glucosylceramidase 4	Glyco_hydro_30
552758	142.605	146.471	187.698	225.474	231.187	206.037	158.925	220.899	-0.472913	0.0201244	0.110426	LOC552758	NC_037650.1	1103379	1130327	-	1247	protein_coding	retinol dehydrogenase 12	adh_short
551337	834.962	747.202	761.725	635.711	640.211	646.837	781.296	640.92	0.285407	0.0201307	0.110426	LOC551337	NC_037644.1	13397508	13403080	-	3584	protein_coding	flotillin-1%2C transcript variant X5	Mito_carr
726220	384.413	418.631	398.174	616.921	526.186	436.838	400.406	526.649	-0.394898	0.0201354	0.110426	LOC726220	NC_037638.1	14358547	14359333	-	712	protein_coding	pyroglutamyl-peptidase 1	-
552117	1274.14	1177.71	1343.04	1096.05	967.639	1060.89	1264.96	1041.53	0.280512	0.0201403	0.110426	LOC552117	NC_037638.1	6276984	6279398	+	1544	protein_coding	syntaxin-5	SNARE
409857	813.261	866.953	805.46	1165.99	997.975	927.166	828.558	1030.38	-0.314372	0.0201414	0.110426	LOC409857	NC_037640.1	11057227	11058679	+	1129	protein_coding	ribosomal RNA small subunit methyltransferase NEP1	-
412642	632.422	633.39	577.672	796.465	705.069	764.714	614.494	755.416	-0.298306	0.0202324	0.110848	LOC412642	NC_037644.1	4656021	4657472	+	886	protein_coding	UPF0428 protein CXorf56 homolog%2C transcript variant X2	-
411894	626.221	67.2977	494.757	58.4562	123.439	108.962	396.092	96.9525	2.03041	0.0202433	0.110848	LOC411894	NC_037645.1	12183077	12209596	-	13792	protein_coding	dynein beta chain%2C ciliary	Dynein_heavy
726035	6846.07	5416.48	6190.38	5304.9	4716.85	5122.2	6150.97	5047.98	0.285068	0.0202673	0.110911	Ndufs1	NC_037640.1	455459	459529	-	2641	protein_coding	NADH dehydrogenase (ubiquinone) Fe-S protein 1%2C 75kDa (NADH-coenzyme Q reductase)	-
726461	1750.53	1831.88	2123.9	1476.02	1692.58	1469	1902.1	1545.87	0.29952	0.020307	0.11106	LOC726461	NC_037639.1	14859252	14961319	-	8640	protein_coding	protein shank%2C transcript variant X13	PDZ
408955	1887.96	1660.67	2070.14	1450.97	1408.04	1669.1	1872.93	1509.37	0.311364	0.020365	0.111309	LOC408955	NC_037645.1	12640038	12646425	-	2544	protein_coding	4-aminobutyrate aminotransferase%2C mitochondrial%2C transcript variant X1	Aminotran_3
100576660	999.267	1058.95	926.644	914.422	749.005	681.507	994.953	781.644	0.348201	0.0204782	0.11186	LOC100576660	NC_037648.1	16269838	16272912	-	1817	protein_coding	FAD synthase%2C transcript variant X1	-
412149	964.133	946.127	1052.38	837.176	805.494	813.252	987.548	818.641	0.270949	0.0205399	0.112125	LOC412149	NC_037641.1	3429357	3432160	-	2027	protein_coding	uncharacterized LOC412149%2C transcript variant X1	Epimerase
725932	151.905	154.389	127.562	164.93	239.556	216.933	144.619	207.14	-0.519527	0.0205519	0.112125	Cpap3-c	NC_037640.1	12258005	12264713	+	1386	protein_coding	cuticular protein analogous to peritrophins 3-C%2C transcript variant X1	CBM_14
409611	101.27	116.781	127.562	81.4211	81.5955	65.3771	115.204	76.1312	0.599842	0.0205883	0.112238	LOC409611	NC_037652.1	7909918	8044316	-	6886	protein_coding	disintegrin and metalloproteinase domain-containing protein 10%2C transcript variant X3	-
102656425	227.341	282.057	274.257	410.237	360.903	295.188	261.218	355.443	-0.443232	0.0206069	0.112238	LOC102656425	NC_037651.1	8201332	8202118	+	517	protein_coding	CDGSH iron-sulfur domain-containing protein 3%2C mitochondrial	-
552484	4770.03	4907.78	4344.38	5170.24	6682.46	5444.13	4674.07	5765.61	-0.302827	0.0206103	0.112238	LOC552484	NC_037646.1	1288718	1291302	-	1528	protein_coding	uncharacterized LOC552484%2C transcript variant X1	BESS
413286	147.772	121.73	141.229	97.079	92.0564	95.094	136.91	94.7431	0.531013	0.0207222	0.112654	LOC413286	NC_037651.1	10555782	10559723	-	2791	protein_coding	cyclin-dependent kinase-like 2%2C transcript variant X4	Pkinase
724622	349.279	288.984	386.329	444.685	454.006	434.857	341.531	444.516	-0.379478	0.0207243	0.112654	LOC724622	NC_037648.1	7030356	7038873	+	4361	protein_coding	DNA-binding protein RFX7	RFX_DNA_binding
412959	4468.29	5516.43	6618.62	4816.37	3864.28	4138.57	5534.45	4273.07	0.373284	0.0207345	0.112654	LOC412959	NC_037645.1	12684341	12702391	+	6079	protein_coding	uncharacterized LOC412959%2C transcript variant X5	CH
411326	1502.52	1477.58	1497.94	1294.39	1252.18	1260	1492.68	1268.85	0.234396	0.020748	0.112654	LOC411326	NC_037646.1	8640546	8649849	+	3832	protein_coding	probable WRKY transcription factor protein 1%2C transcript variant X2	-
725646	86.803	102.926	81.0927	90.8158	221.772	148.584	90.2739	153.724	-0.768269	0.0207727	0.112654	LOC725646	NC_037641.1	9051755	9053751	+	1130	protein_coding	N-acetylneuraminate lyase	-
724241	267.642	313.726	286.102	411.281	420.531	320.942	289.157	384.251	-0.409518	0.0207874	0.112654	LOC724241	NC_037647.1	7068054	7068998	-	526	protein_coding	N-alpha-acetyltransferase 38-B%2C NatC auxiliary subunit	LSM
410486	18756.7	21468	20372.5	27520.3	22302.8	23559.5	20199	24460.9	-0.276177	0.0207875	0.112654	LOC410486	NC_037651.1	5111502	5113767	-	1154	protein_coding	40S ribosomal protein SA	-
725775	378.213	242.47	269.702	357	528.278	394.244	296.795	426.507	-0.523793	0.0207875	0.112654	LOC725775	NC_037638.1	6788096	6833855	-	6309	protein_coding	uncharacterized LOC725775%2C transcript variant X3	-
102653596	0	0	0.911154	7.30702	8.36877	1.98112	0.303718	5.88564	-4.06978	0.0208105	1	LOC102653596	NC_037642.1	8392400	8393723	+	903	protein_coding	uncharacterized LOC102653596	-
552346	1174.94	1039.16	1209.1	978.097	909.057	931.129	1141.07	939.428	0.280684	0.0208197	0.11276	LOC552346	NC_037639.1	6261230	6264676	-	2348	protein_coding	coatomer subunit delta	Adap_comp_sub
100577803	127.104	129.647	120.272	197.29	175.744	155.518	125.675	176.184	-0.487293	0.0208646	0.112854	LOC100577803	NC_037642.1	9372523	9374996	-	2111	protein_coding	uncharacterized LOC100577803	-
725696	100.237	90.0602	102.96	127.351	143.315	151.556	97.7524	140.741	-0.525821	0.0208856	0.112854	LOC725696	NC_037639.1	13310533	13313787	+	2385	protein_coding	RNA polymerase-associated protein Rtf1	-
551400	150.872	205.852	149.429	296.456	256.293	190.188	168.718	247.646	-0.553373	0.0208957	0.112854	LOC551400	NC_037644.1	940007	941436	+	742	protein_coding	coiled-coil domain-containing protein 86	-
409620	467.083	389.931	391.796	279.755	307.552	359.574	416.27	315.627	0.398229	0.0209007	0.112854	LOC409620	NC_037638.1	1802345	1808551	-	4411	protein_coding	vacuolar protein sorting-associated protein 8 homolog%2C transcript variant X2	-
413676	59.9354	165.275	61.0473	46.9737	54.397	40.6131	95.4193	47.3279	1.01168	0.0209047	0.112854	LOC413676	NC_037645.1	7356062	7383896	+	4971	protein_coding	patched domain-containing protein 3%2C transcript variant X1	-
100576461	187.04	211.79	197.72	144.053	143.315	151.556	198.85	146.308	0.442638	0.0209129	0.112854	LOC100576461	NC_037651.1	10487864	10492899	+	4223	protein_coding	uncharacterized LOC100576461	-
727354	710.958	684.853	763.547	842.395	877.674	899.431	719.786	873.167	-0.278437	0.0209424	0.112945	LOC727354	NC_037640.1	326214	332656	+	2493	protein_coding	vacuolar protein sorting-associated protein VTA1 homolog%2C transcript variant X1	DUF605
100578330	225.274	313.726	277.902	400.842	338.935	357.593	272.301	365.79	-0.425112	0.0209669	0.113009	LOC100578330	NC_037641.1	12433717	12435620	+	1677	protein_coding	uncharacterized LOC100578330	-
100576118	58.902	72.2461	51.9358	53.2369	125.531	171.367	61.028	116.712	-0.93696	0.0209852	0.113039	LOC100576118	NC_037639.1	14011324	14018061	-	1861	protein_coding	uncharacterized LOC100576118%2C transcript variant X2	-
726653	757.459	722.461	707.056	953.044	960.316	794.431	728.992	902.597	-0.308114	0.0210315	0.11322	LOC726653	NC_037642.1	6596910	6598694	+	1202	protein_coding	mitochondrial import inner membrane translocase subunit TIM14%2C transcript variant X3	-
413489	306.91	209.81	207.743	155.535	149.592	193.16	241.488	166.096	0.538105	0.0210482	0.113242	LOC413489	NC_037640.1	1977182	1981612	+	1804	protein_coding	deoxyribonuclease-2-alpha	-
551099	284.176	242.47	275.169	399.799	311.737	348.678	267.272	353.404	-0.403017	0.0210614	0.113245	LOC551099	NC_037643.1	6879685	6881374	-	1320	protein_coding	coiled-coil domain-containing protein 43	-
725491	1989.23	1852.67	1930.74	2285.01	2391.38	2146.55	1924.21	2274.31	-0.241116	0.0210793	0.113273	LOC725491	NC_037639.1	12129848	12134050	-	3796	protein_coding	GPI mannosyltransferase 1%2C transcript variant X1	-
677671	5241.25	6670.39	5281.05	6490.72	6515.08	10541.6	5730.9	7849.12	-0.45382	0.0211197	0.113422	Obp3	NC_037646.1	11979053	11981270	+	785	protein_coding	odorant binding protein 3%2C transcript variant X1	-
551411	5227.81	5340.27	4611.35	7076.33	5989.94	5574.89	5059.81	6213.72	-0.296406	0.0211771	0.113647	LOC551411	NC_037638.1	4810352	4811580	+	648	protein_coding	proteasome maturation protein	-
100576143	153.972	136.575	134.851	224.43	217.588	161.462	141.799	201.16	-0.504458	0.021187	0.113647	LOC100576143	NC_037643.1	16619822	16622941	-	2054	protein_coding	HAUS augmin-like complex subunit 3%2C transcript variant X1	-
726625	208008	150006	132718	137750	108740	125490	163577	123993	0.399704	0.0212024	0.11366	LOC726625	NC_037645.1	12109954	12127894	+	2698	protein_coding	4-coumarate--CoA ligase 1%2C transcript variant X2	AMP-binding
552280	328.611	549.268	430.976	673.29	616.15	526.979	436.285	605.473	-0.472256	0.0213232	0.11424	LOC552280	NC_037640.1	611213	619788	+	2791	protein_coding	protein SDA1 homolog	-
725993	724.391	620.524	732.568	478.088	583.721	574.526	692.495	545.445	0.344335	0.0213781	0.114465	LOC725993	NC_037641.1	11063345	11070389	-	5547	protein_coding	multidrug resistance-associated protein 7%2C transcript variant X2	ABC_membrane
100578885	255.242	239.501	279.724	167.018	203.989	204.056	258.156	191.687	0.429708	0.0214447	0.114577	LOC100578885	NC_037639.1	4578555	4630712	-	11488	protein_coding	putative transcription factor capicua%2C transcript variant X7	HMG_box
410848	520.818	470.094	611.384	408.149	416.346	426.932	534.099	417.143	0.357143	0.0214575	0.114577	LOC410848	NC_037639.1	12451124	12456300	+	4656	protein_coding	jmjC domain-containing histone demethylation protein 1	zf-CXXC
409411	2201.08	1808.13	1765.82	2588.77	2467.74	2134.66	1925.01	2397.06	-0.316547	0.02146	0.114577	LOC409411	NC_037646.1	1296396	1298398	-	1333	protein_coding	transmembrane protein 41 homolog%2C transcript variant X2	-
409829	1196.64	1398.41	1606.36	1716.11	1570.19	2238.67	1400.47	1841.66	-0.394949	0.0214648	0.114577	LOC409829	NC_037650.1	4440331	4451768	+	6649	protein_coding	F-box/LRR-repeat protein 20%2C transcript variant X1	-
550801	42.3681	84.1221	54.6692	20.8772	32.429	38.6319	60.3865	30.646	0.97732	0.0214649	0.114577	LOC550801	NC_037651.1	3422485	3426984	+	2198	protein_coding	ATP-dependent RNA helicase dbp2	DEAD
100578713	352.379	370.137	350.794	473.913	467.605	413.065	357.77	451.527	-0.335531	0.0214759	0.114577	LOC100578713	NC_037646.1	5814471	5815148	-	555	protein_coding	uncharacterized LOC100578713	-
412202	3888.57	3655.85	3809.54	4509.48	4822.5	4116.78	3784.65	4482.92	-0.244229	0.0214999	0.114636	CPR28	NC_037643.1	5280965	5283095	+	1123	protein_coding	cuticular protein 28	Chitin_bind_4
551452	128.138	134.595	136.673	207.728	166.329	180.282	133.135	184.78	-0.472389	0.0215325	0.114742	LOC551452	NC_037638.1	21045681	21047087	-	1151	protein_coding	DNA-directed RNA polymerase II subunit GRINL1A	-
409704	460.882	468.115	477.445	366.395	387.055	378.395	468.814	377.282	0.313535	0.0215859	0.114949	LOC409704	NC_037638.1	17003053	17010740	-	4739	protein_coding	poly(A) polymerase type 3%2C transcript variant X3	NTP_transf_2
100577805	44.4349	88.0808	71.9812	135.702	88.9181	119.858	68.1656	114.826	-0.750773	0.0215972	0.114949	LOC100577805	NC_037643.1	15467004	15469398	-	1069	protein_coding	uncharacterized LOC100577805%2C transcript variant X1	-
409294	7934.2	8721.98	7638.21	10930.3	9005.84	9394.49	8098.13	9776.86	-0.271795	0.0216526	0.115175	LOC409294	NC_037651.1	5387004	5388561	-	610	protein_coding	60S ribosomal protein L23	-
727415	2574.12	2403.91	2412.74	2240.12	1977.12	2005.89	2463.59	2074.38	0.248045	0.0216668	0.115182	LOC727415	NC_037640.1	527860	530652	-	2421	protein_coding	protein-associating with the carboxyl-terminal domain of ezrin%2C transcript variant X1	-
412778	1.03337	25.7315	10.0227	1.04386	2.09219	1.98112	12.2625	1.70573	2.84528	0.021719	0.115391	LOC412778	NC_037638.1	20349092	20384417	+	13176	protein_coding	chondroitin sulfate proteoglycan 4%2C transcript variant X1	-
551867	5651.49	6436.83	5708.38	7287.19	7195.05	6596.16	5932.23	7026.13	-0.244136	0.0217585	0.115532	LOC551867	NC_037642.1	242086	243550	+	591	protein_coding	40S ribosomal protein S13	-
724146	3.10011	9.89672	4.55577	0	1.0461	0	5.85087	0.348699	3.99196	0.0217697	1	LOC724146	NC_037638.1	22628328	22639415	+	2278	protein_coding	paired box protein Pax-6%2C transcript variant X1	-
551264	1352.68	1171.77	1419.58	1054.3	1010.53	1147.07	1314.68	1070.63	0.296252	0.0217856	0.115608	LOC551264	NC_037646.1	11380318	11382370	-	1705	protein_coding	upstream stimulatory factor 1%2C transcript variant X1	HLH
409459	2858.3	2342.55	2799.98	2103.38	2262.71	2239.66	2666.94	2201.92	0.276424	0.0218221	0.115732	LOC409459	NC_037643.1	13303873	13310698	+	4075	protein_coding	lon protease homolog%2C mitochondrial%2C transcript variant X1	AAA
102654192	146.738	150.43	118.45	268.272	255.247	132.735	138.54	218.752	-0.658993	0.0218588	0.115858	LOC102654192	NC_037650.1	2493435	2494597	+	916	protein_coding	transmembrane protein 17B	-
100576839	16.5339	9.89672	8.20039	36.5351	15.6914	36.6508	11.5437	29.6258	-1.36692	0.0218869	0.115938	LOC100576839	NC_037649.1	875161	882860	+	3899	protein_coding	uncharacterized LOC100576839	-
726612	446.415	483.95	478.356	606.483	552.339	580.47	469.574	579.764	-0.303837	0.021932	0.116108	LOC726612	NC_037648.1	14468660	14470335	-	1511	protein_coding	evolutionarily conserved signaling intermediate in Toll pathway%2C mitochondrial	ECSIT
409515	4784.5	3882.48	4702.47	5464.61	7030.81	4789.37	4456.48	5761.6	-0.370515	0.0220079	0.116441	LOC409515	NC_037646.1	6414472	6430599	-	4205	protein_coding	long-chain-fatty-acid--CoA ligase 4%2C transcript variant X6	AMP-binding
408442	819.461	658.132	762.636	577.255	608.828	610.186	746.743	598.756	0.318468	0.0220343	0.116512	LOC408442	NC_037651.1	10616724	10622270	-	1980	protein_coding	bone morphogenetic protein receptor type-1B%2C transcript variant X1	Pkinase
409226	1138.77	1058.95	1193.61	895.632	806.54	1026.22	1130.44	909.465	0.313655	0.0221197	0.116894	LOC409226	NC_037638.1	20590097	20594554	+	2562	protein_coding	FAS-associated factor 1%2C transcript variant X2	UBX
107964502	48.5683	108.864	56.4916	162.842	148.546	81.2261	71.3079	130.871	-0.875441	0.0222029	0.117264	LOC107964502	NC_037638.1	11124497	11125070	+	467	protein_coding	uncharacterized LOC107964502	-
408890	2419.12	2264.37	2583.12	2831.99	2867.35	2852.82	2422.2	2850.72	-0.23487	0.0222557	0.117474	LOC408890	NC_037643.1	8136013	8257396	-	6324	protein_coding	protein groucho%2C transcript variant X2	-
725615	611.754	682.874	711.611	845.527	754.235	888.535	668.746	829.432	-0.310371	0.022307	0.117675	LOC725615	NC_037648.1	13634378	13637512	-	999	protein_coding	serine/threonine-protein kinase RIO3%2C transcript variant X2	-
409152	451.582	565.103	467.422	383.097	422.623	325.895	494.702	377.205	0.391631	0.0223911	0.11793	LOC409152	NC_037648.1	14309646	14313490	-	3271	protein_coding	NCK-interacting protein with SH3 domain%2C transcript variant X1	SH3_1
412445	5265.01	4639.58	5086.97	6317.44	6005.64	5491.68	4997.19	5938.25	-0.248894	0.0223911	0.11793	LOC412445	NC_037642.1	9353818	9355434	-	992	protein_coding	flavin reductase (NADPH)%2C transcript variant X1	-
413244	286.243	320.654	267.879	230.693	216.542	219.905	291.592	222.38	0.390522	0.022395	0.11793	LOC413244	NC_037638.1	4537452	4539780	+	1609	protein_coding	RAB6A-GEF complex partner protein 2%2C transcript variant X1	-
413440	177.739	241.48	248.745	149.272	148.546	176.32	222.655	158.046	0.495098	0.0224519	0.118141	LOC413440	NC_037641.1	5738951	5778371	+	6122	protein_coding	protein kibra%2C transcript variant X2	WW
411362	808.094	842.211	741.679	586.65	683.101	666.649	797.328	645.466	0.304448	0.0224615	0.118141	LOC411362	NW_020555794.1	15628	21494	+	3666	protein_coding	ubiquitin carboxyl-terminal hydrolase 8%2C transcript variant X1	UCH
724527	282.11	287.995	275.169	358.044	349.396	362.546	281.758	356.662	-0.340382	0.0225672	0.118627	LOC724527	NC_037648.1	7053295	7059774	-	1101	protein_coding	coiled-coil domain-containing protein 28A%2C transcript variant X4	-
102654766	553.886	736.316	409.108	578.299	1334.82	776.601	566.437	896.573	-0.662723	0.0225863	0.118658	LOC102654766	NC_037640.1	783462	786931	-	1303	protein_coding	leucine-rich repeat-containing protein 40-like	-
409386	958.966	720.481	898.398	1077.26	1091.08	1059.9	859.282	1076.08	-0.324613	0.0227257	0.11932	LOC409386	NC_037644.1	5875772	5879187	+	2200	protein_coding	ubiquitin-conjugating enzyme E2 N	UQ_con
552305	637.588	659.122	615.94	532.369	537.693	491.319	637.55	520.46	0.292811	0.0227857	0.119527	LOC552305	NC_037643.1	13023123	13025711	-	1868	protein_coding	E3 ubiquitin-protein ligase RNF14	RWD
413550	83.7029	74.2254	47.38	28.1842	34.5212	48.5376	68.4361	37.081	0.879813	0.0227919	0.119527	LOC413550	NC_037650.1	4809347	4833438	+	4972	protein_coding	neuropeptide CCHamide-2 receptor	7tm_1
413928	657.222	713.554	650.564	858.053	845.245	763.724	673.78	822.341	-0.287362	0.0228097	0.11955	LOC413928	NC_037639.1	6330986	6332319	+	733	protein_coding	39S ribosomal protein L13%2C mitochondrial	-
412381	840.129	795.696	771.748	1042.82	1060.74	868.723	802.524	990.76	-0.303969	0.0228481	0.119681	LOC412381	NC_037642.1	5898782	5899801	+	798	protein_coding	vacuolar protein-sorting-associated protein 25	-
408945	735.758	563.123	603.184	726.527	824.324	880.61	634.022	810.487	-0.354876	0.0228929	0.119846	LOC408945	NC_037644.1	2950053	2965162	+	5833	protein_coding	sorting nexin-27%2C transcript variant X1	PX
727091	393.713	402.797	581.316	239.044	331.612	387.31	459.275	319.322	0.524662	0.0229341	0.119991	LOC727091	NC_037644.1	5302778	5523561	+	3075	protein_coding	forkhead box protein O%2C transcript variant X3	Fork_head
411778	520.818	645.266	579.494	748.448	749.005	681.507	581.859	726.32	-0.319533	0.0229724	0.120121	LOC411778	NC_037651.1	1036265	1037516	+	882	protein_coding	RNA-binding protein 8A	RRM_1
727455	250.075	206.841	254.212	290.193	279.308	446.744	237.043	338.748	-0.515561	0.0230066	0.120177	LOC727455	NC_037647.1	11471796	11489311	+	1488	protein_coding	UBA-like domain-containing protein 2%2C transcript variant X1	-
550964	34.1012	22.7625	27.3346	8.35088	12.5531	14.8584	28.0661	11.9208	1.23207	0.0230168	0.120177	LOC550964	NC_037640.1	6325723	6350905	-	6009	protein_coding	guanylate cyclase 32E%2C transcript variant X4	Guanylate_cyc
412750	881.463	999.569	877.441	1092.92	1121.41	1107.45	919.491	1107.26	-0.268182	0.0230234	0.120177	LOC412750	NC_037648.1	12194850	12202324	+	5526	protein_coding	DNA topoisomerase I%2C mitochondrial	-
408972	184.973	457.229	425.509	485.395	467.605	800.374	355.903	584.458	-0.715166	0.0230861	0.120381	LOC408972	NC_037645.1	9489669	9491487	+	809	protein_coding	muscle-specific protein 20	CH
411700	2026.44	869.922	734.39	3562.7	3334.95	1834.52	1210.25	2910.72	-1.26617	0.0230955	0.120381	LOC411700	NC_037638.1	20112796	20115650	-	2448	protein_coding	heat shock protein 83	HATPase_c
726886	143.638	140.533	143.962	167.018	230.141	199.103	142.711	198.754	-0.477821	0.02312	0.120381	LOC726886	NC_037638.1	1056771	1147819	-	2528	protein_coding	uncharacterized LOC726886	-
408477	3604.39	3330.25	3197.24	4444.76	3792.1	3889.94	3377.29	4042.26	-0.259381	0.0231251	0.120381	LOC408477	NC_037651.1	9288439	9289528	-	751	protein_coding	NADH dehydrogenase [ubiquinone] 1 beta subcomplex subunit 5%2C mitochondrial	-
726566	268.676	320.654	283.369	229.649	182.021	236.744	290.9	216.138	0.42819	0.0231332	0.120381	LOC726566	NC_037652.1	1882589	1887117	-	3016	protein_coding	WD repeat-containing protein 60%2C transcript variant X1	-
408923	459.849	386.962	446.466	561.597	606.736	486.366	431.092	551.566	-0.355215	0.0231435	0.120381	LOC408923	NC_037644.1	11056971	11064874	+	4659	protein_coding	transcription initiation factor TFIID subunit 4%2C transcript variant X1	-
411958	8.26695	84.1221	39.1796	17.7456	15.6914	8.91506	43.8562	14.1174	1.63785	0.0231658	0.120427	LOC411958	NC_037652.1	1760453	1794938	-	6732	protein_coding	TWiK family of potassium channels protein 18%2C transcript variant X4	Ion_trans_2
726524	1373.35	1843.76	1292.93	1162.86	1172.67	1190.66	1503.34	1175.4	0.354879	0.0232057	0.120564	LOC726524	NC_037649.1	8665234	8690029	+	14696	protein_coding	chromodomain-helicase-DNA-binding protein 7%2C transcript variant X6	SNF2_N
724215	250.075	297.891	258.768	319.421	354.626	375.423	268.911	349.824	-0.379763	0.023224	0.120589	LOC724215	NC_037640.1	13537573	13546040	+	4986	protein_coding	DNA topoisomerase 2%2C transcript variant X3	DNA_gyraseB
107964994	162.239	174.182	148.518	69.9386	79.5033	148.584	161.646	99.3421	0.700233	0.0233088	0.120959	LOC107964994	NC_037646.1	9739567	9741117	+	1350	protein_coding	uncharacterized LOC107964994	-
726690	264.542	252.366	235.989	360.132	266.754	400.187	250.966	342.358	-0.448966	0.0233675	0.121194	LOC726690	NC_037650.1	10743345	10746710	-	1723	protein_coding	probable cytochrome P450 6a14	p450
552365	486.717	537.392	502.957	341.342	451.913	395.234	509.022	396.163	0.361711	0.0234307	0.12145	LOC552365	NC_037639.1	10190225	10193905	+	3448	protein_coding	protein lines	-
100577797	40.3014	52.4526	47.38	66.8071	93.1025	71.3205	46.7113	77.0767	-0.72118	0.0234824	0.12164	LOC100577797	NC_037652.1	2745726	2746837	-	508	protein_coding	small integral membrane protein 8	-
408916	79.5694	230.594	86.5596	67.8509	76.365	64.3866	132.241	69.5342	0.927298	0.0234944	0.12164	LOC408916	NC_037644.1	12193057	12201219	+	4019	protein_coding	JNK-interacting protein 1%2C transcript variant X1	PID
408828	168.439	172.203	267.879	125.263	126.578	156.509	202.84	136.117	0.576609	0.0235097	0.121648	LOC408828	NC_037642.1	5761865	5778155	-	2729	protein_coding	uncharacterized MFS-type transporter C09D4.1%2C transcript variant X1	MFS_1
552752	820.495	782.831	867.419	665.983	708.207	667.639	823.581	680.61	0.275399	0.0235929	0.122008	LOC552752	NC_037648.1	15657388	15663388	+	3911	protein_coding	symplekin%2C transcript variant X2	-
409199	359.612	385.972	394.53	282.886	310.69	306.084	380.038	299.887	0.34205	0.0236318	0.122139	LOC409199	NC_037651.1	1030910	1034189	+	2314	protein_coding	glycerol kinase%2C transcript variant X1	FGGY_N
413577	10.3337	29.6902	26.4235	7.30702	5.23048	9.90562	22.1491	7.48104	1.56576	0.023651	0.122167	LOC413577	NC_037638.1	20515238	20534320	+	3297	protein_coding	serine/threonine-protein kinase 32B%2C transcript variant X3	-
551398	324.478	422.59	374.484	292.281	292.907	276.367	373.851	287.185	0.381024	0.0237171	0.122393	LOC551398	NC_037643.1	12919035	12925768	+	3641	protein_coding	DNA polymerase delta catalytic subunit%2C transcript variant X1	DNA_pol_B
552620	594.187	590.834	551.248	494.79	465.513	449.715	578.756	470.006	0.30013	0.0237222	0.122393	LOC552620	NC_037639.1	15535786	15541297	+	2587	protein_coding	oxysterol-binding protein-related protein 9%2C transcript variant X3	PH
551450	902.131	864.973	930.288	634.667	768.88	778.582	899.131	727.377	0.305755	0.0237538	0.122486	LOC551450	NC_037638.1	2453199	2465740	+	5668	protein_coding	uncharacterized LOC551450	SH3_1
413670	25.8342	29.6902	28.2458	25.0526	84.7338	68.3488	27.9234	59.3784	-1.08842	0.0237958	0.122624	LOC413670	NC_037638.1	15635719	15642920	+	4275	protein_coding	uncharacterized F-box/LRR-repeat protein C02F5.7%2C transcript variant X1	-
551742	1353.71	1311.32	1241.9	1759.95	1427.92	1563.11	1302.31	1583.66	-0.282351	0.0238081	0.122624	LOC551742	NC_037651.1	1772122	1776863	-	1097	protein_coding	MICOS complex subunit MIC25%2C transcript variant X1	-
725642	466.049	466.136	371.751	702.518	578.491	471.508	434.645	584.172	-0.426844	0.0239209	0.123134	LOC725642	NC_037649.1	10714668	10718491	-	2887	protein_coding	probable ATP-dependent RNA helicase DDX10	DEAD
727269	6.20021	47.5043	6.37808	4.17544	4.18438	4.95281	20.0275	4.43755	2.17225	0.023951	0.123218	LOC727269	NC_037647.1	409400	412566	-	2261	protein_coding	zinc finger protein 271%2C transcript variant X2	-
725859	231.475	288.984	215.032	375.79	323.244	295.188	245.164	331.407	-0.435067	0.0239661	0.123224	LOC725859	NC_037652.1	7610946	7612259	-	1158	protein_coding	cell division cycle-associated protein 7	-
726428	470.183	500.774	401.819	710.869	555.477	530.941	457.592	599.096	-0.389027	0.0240255	0.123459	LOC726428	NC_037639.1	13705444	13710587	-	850	protein_coding	probable RNA-binding protein EIF1AD%2C transcript variant X1	-
724791	880.43	656.153	837.351	1295.43	977.053	889.525	791.311	1054	-0.413416	0.024139	0.123946	LOC724791	NC_037648.1	13462749	13464769	+	1445	protein_coding	vitamin K epoxide reductase complex subunit 1-like protein 1%2C transcript variant X1	-
551233	200.474	144.492	258.768	151.36	383.917	559.668	201.244	364.982	-0.858722	0.0241481	0.123946	FAR1	NC_037649.1	7986263	8012699	+	4968	protein_coding	fatty acyl-CoA reductase 1%2C transcript variant X2	NAD_binding_4
406140	2044	850.128	933.022	1409.21	4593.41	3865.17	1275.72	3289.26	-1.36653	0.0241971	0.124127	Apid1	NC_037653.1	4518604	4520315	+	679	protein_coding	apidaecin 1	-
412372	680.99	690.791	749.88	627.36	571.168	499.243	707.22	565.924	0.322208	0.0243168	0.124669	LOC412372	NC_037644.1	11009771	11014008	-	2955	protein_coding	pyruvate dehydrogenase phosphatase regulatory subunit%2C mitochondrial	GCV_T
409695	28197.5	22993.1	26704.1	21162.2	21311.1	22833.5	25964.9	21768.9	0.254284	0.0243493	0.124764	LOC409695	NC_037648.1	8782410	8798001	+	3300	protein_coding	uncharacterized LOC409695%2C transcript variant X1	-
551696	1121.2	1019.36	1138.94	1304.83	1274.14	1324.38	1093.17	1301.12	-0.251168	0.0243985	0.124945	LOC551696	NC_037645.1	11698104	11699262	+	937	protein_coding	thioredoxin domain-containing protein 9	-
406133	9214.55	11680.1	15898.7	6018.9	8202.44	11299.3	12264.5	8506.89	0.527788	0.0244442	0.125084	Mrjp4	NC_037648.1	2280526	2284092	+	1660	protein_coding	major royal jelly protein 4%2C transcript variant X1	-
409946	2678.49	2095.14	2451	1825.71	1994.9	2072.26	2408.21	1964.29	0.293838	0.0244538	0.125084	LOC409946	NC_037643.1	16438361	16440522	+	1565	protein_coding	V-type proton ATPase subunit d	-
102656890	1341.31	1236.1	1282.91	1585.62	1568.1	1433.34	1286.77	1529.02	-0.248818	0.0244717	0.125104	LOC102656890	NC_037640.1	4528906	4531784	-	774	protein_coding	thioredoxin domain-containing protein 17-like	-
412129	1192.51	953.054	1138.94	838.22	809.678	973.723	1094.83	873.874	0.324969	0.0245749	0.12556	LOC412129	NC_037641.1	3708667	3714385	+	4646	protein_coding	protein wings apart-like%2C transcript variant X1	-
552844	136.405	373.106	63.7808	700.43	546.062	508.159	191.097	584.884	-1.6141	0.0245918	0.125574	LOC552844	NC_037652.1	6603005	6841964	-	3746	protein_coding	complexin%2C transcript variant X1	-
408678	1637.89	1534.98	1638.26	1423.83	1360.97	1271.88	1603.71	1352.23	0.246232	0.0247324	0.12622	LOC408678	NC_037639.1	14743873	14748340	-	3332	protein_coding	OTU domain-containing protein 7B%2C transcript variant X5	OTU
413569	642.755	494.836	691.566	896.676	714.483	774.62	609.719	795.26	-0.382941	0.0247924	0.126454	LOC413569	NC_037651.1	10159641	10362312	+	8531	protein_coding	tyrosine-protein phosphatase Lar%2C transcript variant X2	Y_phosphatase
724256	390.613	370.137	374.484	574.123	514.679	400.187	378.412	496.33	-0.391003	0.0248436	0.126643	LOC724256	NC_037640.1	9844680	9845801	+	920	protein_coding	neuferricin	-
550975	3614.72	3283.73	2876.51	4713.03	3783.73	3701.73	3258.32	4066.16	-0.319642	0.0248865	0.126708	LOC550975	NC_037653.1	604253	612994	+	1029	protein_coding	uncharacterized LOC550975%2C transcript variant X2	-
552580	392.68	446.342	361.728	305.851	337.889	284.291	400.25	309.344	0.371617	0.0248929	0.126708	LOC552580	NC_037639.1	15547388	15553850	-	5030	protein_coding	zinc finger MYM-type protein 3	-
409977	132.271	260.284	170.386	109.605	118.209	134.716	187.647	120.844	0.634719	0.0249104	0.126708	LOC409977	NC_037643.1	12194975	12198881	-	2711	protein_coding	uncharacterized LOC409977	-
724263	1023.03	941.178	980.402	1391.47	1138.15	1106.46	981.538	1212.03	-0.304239	0.0249131	0.126708	LOC724263	NC_037644.1	3246693	3247703	-	696	protein_coding	39S ribosomal protein L51%2C mitochondrial	-
551254	299.677	278.098	314.348	327.772	517.817	377.404	297.374	407.665	-0.454694	0.0250191	0.127073	LOC551254	NC_037639.1	6985285	6998772	+	2679	protein_coding	CDK5 and ABL1 enzyme substrate 2%2C transcript variant X3	-
724385	189.106	263.253	246.012	339.255	283.492	319.952	232.79	314.233	-0.431916	0.0250268	0.127073	LOC724385	NC_037642.1	2720215	2761137	+	6159	protein_coding	uncharacterized LOC724385%2C transcript variant X2	-
100578888	248.008	237.521	333.482	197.29	222.818	165.424	273.004	195.177	0.485881	0.0250276	0.127073	LOC100578888	NC_037640.1	8635100	8642941	+	7378	protein_coding	zinc finger protein 808	zf-AD
408789	35.1345	157.358	37.3573	30.2719	34.5212	30.7074	76.6166	31.8335	1.26676	0.0250444	0.127086	LOC408789	NC_037641.1	11549250	11554322	-	1752	protein_coding	uncharacterized LOC408789%2C transcript variant X1	-
724133	73.3692	93.0292	94.76	165.974	109.84	121.839	87.0528	132.551	-0.604902	0.0250891	0.127223	LOC724133	NC_037642.1	9930420	9932839	+	2297	protein_coding	peptide chain release factor 1	-
100577499	51.6684	55.4216	55.5804	86.6404	80.5494	84.1978	54.2235	83.7959	-0.627399	0.0250999	0.127223	LOC100577499	NC_037638.1	12051755	12053930	-	1455	protein_coding	interaptin	-
413209	450.549	525.516	459.222	401.886	347.304	385.329	478.429	378.173	0.339128	0.0251323	0.127315	LOC413209	NC_037639.1	15662820	15667773	-	4331	protein_coding	dnaJ homolog subfamily C member 2%2C transcript variant X1	DnaJ
726481	68.2023	83.1325	50.1135	31.3158	28.2446	50.5187	67.1494	36.693	0.868055	0.0252159	0.127652	LOC726481	NC_037643.1	17778197	17781351	-	1022	protein_coding	inositol monophosphatase 2	-
100578811	207.707	182.1	176.764	340.298	248.971	212.971	188.857	267.413	-0.501884	0.0252274	0.127652	LOC100578811	NC_037647.1	5985154	5985972	-	619	protein_coding	transmembrane protein 223	-
100576894	752.292	785.8	813.661	639.886	699.838	556.696	783.918	632.14	0.311025	0.02531	0.127998	LOC100576894	NC_037641.1	11093119	11096913	-	2110	protein_coding	keratin%2C type II cytoskeletal 74	-
410867	3553.75	2861.14	3832.31	2210.9	2983.47	2812.21	3415.74	2668.86	0.35601	0.0253246	0.127999	LOC410867	NC_037639.1	11236648	11291397	+	8512	protein_coding	uncharacterized LOC410867	-
102654127	939.332	926.333	1113.43	673.29	868.26	816.223	993.032	785.924	0.337736	0.0253527	0.128069	LOC102654127	NC_037642.1	11435263	11438841	-	2789	protein_coding	neurochondrin homolog	-
409702	366.846	402.797	435.532	296.456	334.751	314.999	401.725	315.402	0.349756	0.025399	0.12823	LOC409702	NC_037651.1	5412183	5417936	-	3721	protein_coding	folliculin-interacting protein 2	-
100577551	529.085	675.946	564.916	533.413	372.41	428.914	589.982	444.912	0.407259	0.0254969	0.128651	LOC100577551	NC_037652.1	8044892	8047011	+	1802	protein_coding	eukaryotic translation initiation factor 5B%2C transcript variant X1	-
552258	673.756	369.148	638.719	852.834	737.498	764.714	560.541	785.015	-0.485824	0.0255577	0.128885	LOC552258	NC_037652.1	2847727	2856401	+	4228	protein_coding	hippocampus abundant transcript 1 protein%2C transcript variant X3	MFS_1
552740	536.318	592.814	510.246	702.518	645.441	666.649	546.459	671.536	-0.297635	0.0255924	0.128987	LOC552740	NC_037642.1	6591248	6593259	-	1180	protein_coding	S-methyl-5'-thioadenosine phosphorylase	-
113218950	393.713	348.365	319.815	413.369	490.619	454.668	353.964	452.885	-0.356454	0.0257062	0.129488	LOC113218950	NC_037645.1	1632457	1633178	+	643	protein_coding	mitotic-spindle organizing protein 1-like	-
100577331	56.8353	17.8141	30.9792	5.2193	12.5531	20.8018	35.2095	12.8581	1.44777	0.0258414	0.130095	LOC100577331	NC_037647.1	5365831	5367042	+	870	protein_coding	cell wall integrity and stress response component 1	CBM_14
551723	592.12	601.721	621.407	700.43	918.472	690.422	605.083	769.775	-0.346952	0.0258573	0.130102	LOC551723	NC_037640.1	568120	569258	+	637	protein_coding	peptidyl-prolyl cis-trans isomerase-like 3	Pro_isomerase
408370	738.859	658.132	677.899	910.246	814.909	804.337	691.63	843.164	-0.285961	0.0258801	0.130144	LOC408370	NC_037649.1	2056859	2057872	-	820	protein_coding	TM2 domain-containing protein CG11103	TM2
107965467	22.7341	10.8864	13.6673	2.08772	8.36877	1.98112	15.7626	4.14587	1.9303	0.025903	0.130185	TRNAS-CGA	NC_037650.1	11187670	11187751	+	82	tRNA	tRNA-Ser	-
410428	487.75	596.772	512.98	442.597	424.715	402.168	532.501	423.16	0.331808	0.025938	0.130288	LOC410428	NC_037650.1	3964218	3974549	-	5534	protein_coding	uncharacterized LOC410428	-
727568	947.599	820.438	764.458	883.106	1165.35	1207.5	844.165	1085.32	-0.363034	0.0259608	0.130329	LOC727568	NC_037646.1	889368	890637	-	499	protein_coding	dolichyl-diphosphooligosaccharide--protein glycosyltransferase subunit DAD1	-
410968	241.808	336.489	259.679	144.053	220.726	218.914	279.325	194.564	0.52132	0.0260321	0.13046	LOC410968	NC_037640.1	3489216	3494281	+	4109	protein_coding	ribonuclease 3	Ribonuclease_3
410776	125.038	105.895	103.872	139.877	185.159	152.547	111.601	159.194	-0.51339	0.026036	0.13046	LOC410776	NC_037638.1	25354309	25387787	+	5593	protein_coding	protein 60A	-
413341	2007.84	2187.18	2232.33	1693.14	1894.48	1837.49	2142.45	1808.37	0.244702	0.0260422	0.13046	LOC413341	NC_037640.1	6875298	6896396	-	13223	protein_coding	helicase domino%2C transcript variant X5	SNF2_N
724775	1323.75	1269.75	1206.37	1075.18	1107.82	1007.4	1266.62	1063.46	0.252116	0.0260659	0.13046	LOC724775	NC_037639.1	12544831	12548551	-	2930	protein_coding	tudor domain-containing protein 3%2C transcript variant X2	-
726658	218.041	210.8	213.21	139.877	132.854	189.197	214.017	153.976	0.473778	0.0260747	0.13046	LOC726658	NC_037645.1	8658663	8660224	+	1213	protein_coding	uncharacterized LOC726658	-
408900	1342.35	1297.46	1456.02	1612.76	1533.58	1757.26	1365.28	1634.53	-0.259596	0.0260776	0.13046	LOC408900	NC_037644.1	13807030	13813632	-	3354	protein_coding	tyrosine-protein phosphatase non-receptor type 61F	Y_phosphatase
113218623	187.04	200.903	190.431	222.342	276.169	269.433	192.791	255.982	-0.409175	0.026089	0.13046	LOC113218623	NC_037640.1	5414039	5415360	-	537	protein_coding	uncharacterized LOC113218623	-
807700	107269	119328	94075.8	175543	126074	115041	106891	138886	-0.377765	0.026324	0.13155	COX2	NC_001566.1	3618	4295	+	678	protein_coding	-	-
100578715	107.47	106.885	128.473	81.4211	83.6877	65.3771	114.276	76.8286	0.574954	0.0263365	0.13155	LOC100578715	NC_037639.1	9444470	9447745	-	1926	protein_coding	protein wntless%2C transcript variant X2	-
411472	755.392	650.215	716.167	575.167	592.09	570.564	707.258	579.274	0.287937	0.0263719	0.131581	LOC411472	NC_037638.1	14749138	14752658	-	2723	protein_coding	dynamin-1-like protein	-
727320	1384.71	1397.42	1271.97	1200.44	1078.52	1120.33	1351.37	1133.1	0.253953	0.0263859	0.131581	LOC727320	NC_037651.1	10466277	10468483	-	1663	protein_coding	U3 small nucleolar RNA-associated protein 18 homolog	-
102655765	236.641	237.521	285.191	378.921	310.69	312.027	253.118	333.88	-0.398272	0.0263868	0.131581	LOC102655765	NC_037647.1	8724475	8725573	-	848	protein_coding	dnaJ homolog subfamily C member 4	DnaJ
725394	647.922	625.473	656.031	532.369	555.477	495.281	643.142	527.709	0.28573	0.026478	0.131961	LOC725394	NC_037652.1	2817639	2820693	-	2204	protein_coding	solute carrier family 26 member 6-like	Sulfate_transp
409326	18833.1	20335.8	18710.6	22095.4	21520.3	23166.3	19293.2	22260.7	-0.20642	0.0265052	0.131967	LOC409326	NC_037645.1	1972952	1974405	+	1024	protein_coding	40S ribosomal protein S2	-
100576967	419.548	387.951	324.371	696.255	543.97	372.451	377.29	537.559	-0.510888	0.0265087	0.131967	LOC100576967	NW_020555859.1	300604	301615	+	688	protein_coding	histone deacetylase complex subunit SAP18	-
102654091	23.7675	43.5456	37.3573	6.26316	12.5531	23.7735	34.8901	14.1966	1.29388	0.0266749	0.132721	LOC102654091	NC_037642.1	10867810	10872025	+	2756	protein_coding	meckelin	-
411448	158.105	134.595	146.696	220.255	196.666	181.273	146.466	199.398	-0.445039	0.026716	0.132851	LOC411448	NC_037645.1	6482283	6483514	-	958	protein_coding	alpha-ketoglutarate-dependent dioxygenase alkB homolog 7%2C mitochondrial	-
551537	776.06	868.932	946.689	742.185	630.796	716.177	863.894	696.386	0.311358	0.0267371	0.132861	LOC551537	NC_037640.1	11674744	11676583	-	1099	protein_coding	enoyl-CoA hydratase domain-containing protein 3%2C mitochondrial%2C transcript variant X2	ECH
552800	134.338	113.812	174.03	207.728	200.85	189.197	140.727	199.259	-0.499679	0.0267477	0.132861	LOC552800	NC_037652.1	7433060	7438963	-	3727	protein_coding	metal transporter CNNM4%2C transcript variant X2	-
412596	444.349	428.528	451.932	331.948	299.183	398.206	441.603	343.112	0.363532	0.0267852	0.132973	LOC412596	NC_037641.1	15831	17651	+	1821	protein_coding	trafficking protein particle complex subunit 12	-
409303	803.961	700.688	823.683	637.799	616.15	651.79	776.111	635.246	0.289025	0.026932	0.133627	LOC409303	NC_037645.1	6523903	6528419	-	3643	protein_coding	E3 ubiquitin-protein ligase MIB2	ZZ
408379	343.078	400.817	329.838	354.913	515.725	632.969	357.911	501.202	-0.486347	0.0270992	0.134382	TpnCIIIa	NC_037649.1	6987747	6989639	-	1108	protein_coding	troponin C type IIIa	-
409274	1451.88	1253.91	1537.12	860.141	1103.63	1300.61	1414.3	1088.13	0.378122	0.0272	0.134808	LOC409274	NC_037644.1	12276579	12291683	-	2393	protein_coding	rab11 family-interacting protein 4%2C transcript variant X1	-
724688	387.513	410.714	435.532	546.983	444.591	588.394	411.253	526.656	-0.356719	0.0273274	0.135364	LOC724688	NC_037651.1	6792827	6794276	+	972	protein_coding	biogenesis of lysosome-related organelles complex 1 subunit 6	-
726760	384.413	327.581	400.908	481.22	475.974	446.744	370.967	467.979	-0.334625	0.027463	0.13596	LOC726760	NC_037639.1	2549021	2552947	+	2434	protein_coding	inhibitor of nuclear factor kappa-B kinase subunit beta	Pkinase
725659	808.094	940.188	843.729	1201.48	1025.17	974.713	864.004	1067.12	-0.30443	0.0276295	0.136709	LOC725659	NC_037652.1	3038290	3039526	+	735	protein_coding	39S ribosomal protein L35%2C mitochondrial	-
100576555	819.461	473.063	491.112	638.843	1570.19	1365	594.546	1191.34	-1.00291	0.0276955	0.136959	LOC100576555	NC_037650.1	5587282	5593549	-	4111	protein_coding	cytochrome b561 domain-containing protein 2	Cytochrom_B561
413664	2174.21	2285.15	2194.97	2015.69	1868.33	1780.04	2218.11	1888.02	0.232553	0.0277564	0.137185	LOC413664	NC_037645.1	2778113	2789685	+	3082	protein_coding	GPI transamidase component PIG-S%2C transcript variant X2	-
411757	445.382	430.507	421.864	555.334	576.399	482.404	432.585	538.045	-0.314639	0.0278756	0.137696	LOC411757	NC_037642.1	9547441	9548872	+	990	protein_coding	probable glucosamine 6-phosphate N-acetyltransferase	Acetyltransf_1
412944	271.776	323.623	317.993	225.474	261.524	205.046	304.464	230.681	0.401448	0.0278907	0.137696	LOC412944	NC_037648.1	14457486	14462151	-	4073	protein_coding	VWFA and cache domain-containing protein 1	-
409525	234.575	232.573	241.456	200.421	168.421	166.414	236.201	178.419	0.405294	0.0279201	0.137765	LOC409525	NC_037647.1	5239378	5245333	-	2189	protein_coding	oxysterol-binding protein-related protein 2%2C transcript variant X2	-
102655100	1053	1605.25	614.118	707.737	814.909	622.073	1090.79	714.906	0.609371	0.0279609	0.13781	LOC102655100	NC_037639.1	9940530	9943372	-	2477	protein_coding	protein Cep78 homolog	-
409943	1187.34	1192.55	1112.52	1061.61	942.532	884.572	1164.14	962.904	0.273826	0.0279842	0.13781	Ip3k	NC_037648.1	15387094	15399562	+	3814	protein_coding	inositol 1%2C4%2C5-triphosphate kinase%2C transcript variant X3	-
410894	134.338	138.554	165.83	67.8509	117.163	105	146.241	96.6711	0.597719	0.0279907	0.13781	LOC410894	NC_037639.1	5729391	5731286	-	925	protein_coding	chymotrypsin-1	Trypsin
413582	64.0689	102.926	100.227	58.4562	52.3048	55.4715	89.0739	55.4108	0.686598	0.0279909	0.13781	LOC413582	NC_037651.1	4823549	4857407	-	3802	protein_coding	Allatostatin A receptor%2C transcript variant X5	-
724694	4739.03	3958.69	3394.96	4445.8	5394.72	5370.83	4030.89	5070.45	-0.331178	0.0280272	0.13785	CPR22	NC_037639.1	2974464	2977178	+	496	protein_coding	cuticular protein 22	Chitin_bind_4
552710	878.363	1006.5	897.487	803.772	746.912	751.837	927.449	767.507	0.273133	0.02803	0.13785	LOC552710	NC_037645.1	1567160	1576485	+	2205	protein_coding	asparagine synthetase domain-containing%2C transcript variant X5	-
551434	1376.45	826.376	1352.15	1211.92	2184.25	1712.68	1184.99	1702.95	-0.523117	0.0280759	0.138	LOC551434	NW_020555859.1	459984	466478	-	1704	protein_coding	selenium-binding protein 1-like	-
102655512	8.26695	8.90705	6.37808	7.30702	33.4751	29.7169	7.85069	23.4997	-1.5851	0.0281217	0.138149	LOC102655512	NC_037646.1	10094748	10099600	+	2852	protein_coding	uncharacterized LOC102655512	-
409301	365.813	359.251	456.488	297.5	326.382	288.254	393.851	304.045	0.37451	0.0281498	0.138208	LOC409301	NC_037641.1	11256163	11258930	-	2330	protein_coding	protein mothers against dpp%2C transcript variant X3	MH2
412350	808.094	873.88	860.13	721.307	647.533	734.007	847.368	700.949	0.273681	0.0281646	0.138208	LOC412350	NC_037645.1	6575527	6577323	-	1797	protein_coding	histone deacetylase 3	Hist_deacetyl
724367	77.5026	83.1325	55.5804	161.798	104.61	87.1695	72.0718	117.859	-0.710627	0.0282032	0.138321	LOC724367	NC_037639.1	4828926	4829893	+	968	protein_coding	protein lethal(2)essential for life	-
412795	1636.86	1749.74	2018.21	1107.54	1396.54	1674.05	1801.6	1392.71	0.371382	0.0282966	0.138703	LOC412795	NC_037652.1	8088731	8201178	-	8777	protein_coding	cadherin-99C%2C transcript variant X1	-
551747	259.376	267.211	307.059	182.676	207.127	236.744	277.882	208.849	0.412163	0.0284137	0.139201	LOC551747	NC_037642.1	7308264	7312635	+	3924	protein_coding	basic-leucine zipper transcription factor A%2C transcript variant X1	-
413525	387.513	342.427	421.864	296.456	286.63	317.971	383.935	300.352	0.35444	0.0284927	0.139511	LOC413525	NC_037651.1	1440148	1445340	-	3357	protein_coding	vacuolar protein sorting-associated protein 18 homolog%2C transcript variant X2	-
411378	52400.1	26769.6	34531.8	21330.2	22628.1	34844	37900.5	26267.5	0.528925	0.0285671	0.139721	LOC411378	NC_037649.1	7755603	7759376	-	1284	protein_coding	prostaglandin reductase 1	ADH_zinc_N
726408	835.995	781.841	788.148	959.308	995.883	915.28	801.995	956.824	-0.25473	0.0285716	0.139721	LOC726408	NC_037648.1	15330566	15332217	-	1179	protein_coding	zinc finger protein 706%2C transcript variant X1	-
726643	473.283	370.137	420.042	351.781	315.921	317.971	421.154	328.557	0.357987	0.0285825	0.139721	LOC726643	NC_037645.1	7763437	7766145	-	1792	protein_coding	formin-like protein 14	-
725331	46.5016	190.017	87.4708	44.886	38.7055	72.3111	107.996	51.9675	1.05442	0.0286162	0.139809	LOC725331	NC_037645.1	2836803	2842562	+	4144	protein_coding	protein hairy%2C transcript variant X1	Hairy_orange
409927	1440.52	1103.48	1211.83	987.492	973.915	1074.76	1251.95	1012.06	0.306521	0.0286521	0.139908	LOC409927	NC_037638.1	9251940	9256101	-	3131	protein_coding	putative pyridoxal-dependent decarboxylase domain-containing protein 2%2C transcript variant X2	-
551740	1025.1	921.385	1037.8	1695.23	1214.52	1039.1	994.764	1316.28	-0.403837	0.0287208	0.140167	LOC551740	NC_037651.1	9081927	9083556	-	1158	protein_coding	non-structural maintenance of chromosome element 4	-
113218737	27.901	33.6489	26.4235	77.2457	38.7055	48.5376	29.3244	54.8296	-0.903166	0.0287689	0.140325	LOC113218737	NC_037641.1	10196915	10200524	-	2789	protein_coding	uncharacterized LOC113218737	-
107964507	387.513	395.869	389.063	585.606	492.711	426.932	390.815	501.75	-0.360089	0.0288108	0.140453	LOC107964507	NC_037638.1	11074328	11075115	+	533	protein_coding	acyl-coenzyme A thioesterase 13	4HBT
100578697	199.44	202.883	168.564	247.395	255.247	246.65	190.295	249.764	-0.393445	0.0288869	0.140747	LOC100578697	NC_037648.1	2501743	2503162	-	1040	protein_coding	THUMP domain-containing protein 1 homolog	-
408680	84.7362	396.859	167.652	97.079	100.425	135.707	216.416	111.07	0.962105	0.0289226	0.140844	LOC408680	NC_037639.1	12739735	12773483	-	16945	protein_coding	ryanodine receptor%2C transcript variant X6	SPRY
408391	1164.61	944.147	1072.43	774.544	906.965	896.459	1060.39	859.323	0.30313	0.0289603	0.140951	LOC408391	NC_037646.1	7351184	7352989	-	1460	protein_coding	AP-1 complex subunit mu-1	Adap_comp_sub
408322	417.481	466.136	378.129	252.614	314.875	375.423	420.582	314.304	0.419303	0.028981	0.140974	LOC408322	NC_037648.1	16079281	16081891	+	1715	protein_coding	uncharacterized LOC408322%2C transcript variant X1	-
409543	1889	1537.95	2189.5	1354.93	1545.08	1552.21	1872.15	1484.08	0.335284	0.029024	0.140974	LOC409543	NC_037641.1	66082	70202	+	2346	protein_coding	importin subunit alpha-7	Arm
409164	1522.15	2007.06	1565.36	1209.83	1382.94	1464.05	1698.19	1352.27	0.328486	0.0290256	0.140974	LOC409164	NC_037639.1	15127927	15129991	+	1490	protein_coding	uncharacterized LOC409164%2C transcript variant X1	-
412734	510.484	521.557	556.715	409.193	446.683	437.829	529.585	431.235	0.29672	0.0290282	0.140974	LOC412734	NC_037638.1	21782697	21784991	+	2059	protein_coding	CWF19-like protein 1	-
411553	791.56	744.233	823.683	652.413	611.966	685.469	786.492	649.949	0.275099	0.02906	0.141052	LOC411553	NC_037648.1	15124234	15127597	-	3051	protein_coding	protein bunched%2C class 2/F/G isoform%2C transcript variant X2	-
102656258	164.306	219.707	164.919	103.342	151.684	124.811	182.977	126.612	0.531134	0.029079	0.141067	LOC102656258	NC_037653.1	2702499	2704924	+	1712	protein_coding	nuclear RNA export factor 2-like	-
725102	364.779	412.693	385.418	528.193	469.697	455.659	387.63	484.516	-0.3215	0.02911	0.141141	LOC725102	NC_037641.1	11819133	11820284	-	606	protein_coding	protein dpy-30 homolog	Dpy-30
724243	296.577	241.48	296.125	381.009	314.875	397.216	278.061	364.366	-0.390121	0.0291463	0.14124	LOC724243	NC_037649.1	9315781	9622683	-	9362	protein_coding	fasciclin-3%2C transcript variant X2	-
726855	16.5339	10.8864	17.3119	2.08772	4.18438	6.93394	14.9107	4.40201	1.75467	0.0291857	0.141279	LOC726855	NC_037641.1	12392150	12393980	+	1388	protein_coding	vegetative cell wall protein gp1	-
551311	535.285	519.578	538.492	815.255	644.395	579.479	531.118	679.71	-0.355561	0.029186	0.141279	LOC551311	NC_037642.1	31398	33049	-	1226	protein_coding	ribosome production factor 2 homolog%2C transcript variant X1	-
725665	5776.53	4718.76	4802.69	4353.94	3854.86	4447.63	5099.33	4218.81	0.273353	0.0292749	0.141633	LOC725665	NC_037641.1	10652610	10660529	+	4714	protein_coding	5-oxoprolinase%2C transcript variant X1	Hydantoinase_B
725184	10318.2	10019.4	11287.4	12661	11279	13632.1	10541.7	12524	-0.248585	0.0293041	0.141697	LOC725184	NC_037651.1	8274863	8276543	-	827	protein_coding	gamma-aminobutyric acid receptor-associated protein	-
100577295	426.781	458.218	438.265	312.114	354.626	383.348	441.088	350.029	0.333246	0.029327	0.141731	LOC100577295	NC_037642.1	9966263	9969780	-	3379	protein_coding	zinc finger protein 184	-
102654920	48.5683	80.1634	68.3366	108.561	94.1486	103.018	65.6894	101.91	-0.631948	0.0294961	0.142471	LOC102654920	NC_037650.1	5533935	5534578	-	381	protein_coding	COMM domain-containing protein 7	-
552542	583.853	656.153	672.432	536.544	534.555	486.366	637.479	519.155	0.296903	0.0295359	0.142587	LOC552542	NC_037648.1	16014142	16020305	+	5005	protein_coding	muskelin	-
552588	242.842	259.294	197.72	184.763	130.762	184.245	233.285	166.59	0.484491	0.0296083	0.142859	LOC552588	NC_037648.1	9932123	9936012	+	1432	protein_coding	lipase 1%2C transcript variant X3	Abhydrolase_1
412458	1772.23	1507.27	1587.23	784.983	893.366	1679	1622.24	1119.12	0.535323	0.0296961	0.143197	LOC412458	NC_037638.1	6481220	6485582	+	983	protein_coding	farnesol dehydrogenase	adh_short
724186	9782.9	11610.8	9839.55	15119.3	11559.4	11904.6	10411.1	12861.1	-0.304885	0.029717	0.143197	LOC724186	NC_037652.1	2476081	2477360	-	765	protein_coding	60S ribosomal protein L19	-
727622	6634.23	4369.4	7867.82	8079.48	9768.44	7619.41	6290.48	8489.11	-0.432385	0.0297375	0.143197	LOC727622	NC_037652.1	2741183	2743234	+	1418	protein_coding	probable aspartate aminotransferase%2C cytoplasmic	Aminotran_1_2
409373	2980.24	2532.57	3198.15	2226.55	2364.18	2577.44	2903.65	2389.39	0.281249	0.0297425	0.143197	LOC409373	NC_037648.1	15808856	15812479	-	2422	protein_coding	transmembrane protein 184B%2C transcript variant X1	-
113218550	405.081	446.342	346.239	292.281	325.336	314.008	399.22	310.542	0.361674	0.0297707	0.143255	LOC113218550	NC_037638.1	8182661	8183825	-	1091	protein_coding	uncharacterized LOC113218550	-
408471	19.634	212.78	51.9358	24.0088	30.3368	49.5281	94.7831	34.6246	1.45184	0.0298126	0.14338	LOC408471	NC_037651.1	8943525	8960945	-	9727	protein_coding	brefeldin A-inhibited guanine nucleotide-exchange protein 3%2C transcript variant X2	-
[truncated: 369 more rows]
