# Supplementary material for: Oleic Acid Promotes the Biosynthesis of 10-Hydroxy-2-decenoic Acid via Species-Selective Remodeling of TAGs in Apis mellifera ligustica
Source: Int J Mol Sci. 2023 Aug 29;24(17):13361. doi: 10.3390/ijms241713361 (PMC10487919; doi:10.3390/ijms241713361)
Supplement: Supplementary file 1 [file ijms-24-13361-s001.zip › Supplementary Table 7.xlsx]

## Sheet: OA.vs.control_GOenrich
Table S7 The GO enrichent analysis of DEGs in two treatment groups
Category	GOID	Description	GeneRatio	BgRatio	pvalue	padj	geneID	geneName	Count	Up	Up_Gene_id	Down	Down_Gene_id
BP	GO:0006412	translation	53/646	139/2859	1.63457e-05	0.00373274	551644/726439/411515/551870/100578660/100576088/409599/726270/726789/413875/552272/550715/724155/552572/726483/551125/406099/552632/727128/725168/408515/724868/552517/725039/409290/724191/413470/725943/551901/724532/552106/551330/552564/726056/552097/113219015/552726/551418/409079/410486/409294/551867/413928/726428/724133/409326/725659/724186/100578560/408799/409723/413884/725647	LOC551644/LOC726439/LOC411515/LOC551870/LOC100578660/LOC100576088/LOC409599/LOC726270/LOC726789/LOC413875/LOC552272/LOC550715/LOC724155/LOC552572/LOC726483/LOC551125/RpL32/LOC552632/LOC727128/Rps14/LOC408515/LOC724868/LOC552517/LOC725039/LOC409290/RpL35/LOC413470/LOC725943/LOC551901/LOC724532/LOC552106/LOC551330/LOC552564/LOC726056/LOC552097/LOC113219015/LOC552726/LOC551418/LOC409079/LOC410486/LO…	53	1	726483	52	551644/726439/411515/551870/100578660/100576088/409599/726270/726789/413875/552272/550715/724155/552572/551125/406099/552632/727128/725168/408515/724868/552517/725039/409290/724191/413470/725943/551901/724532/552106/551330/552564/726056/552097/113219015/552726/551418/409079/410486/409294/551867/413928/726428/724133/409326/725659/724186/100578560/408799/409723/413884/725647
BP	GO:0043604	amide biosynthetic process	54/646	145/2859	2.98503e-05	0.00373274	551644/726439/411515/551870/100578660/100576088/409599/726270/726789/413875/552272/550715/724155/552572/726483/551125/406099/552632/727128/725168/408515/724868/552517/725039/409290/724191/413470/725943/551901/724532/552106/551330/552564/726056/552097/113219015/552726/551418/409079/410486/409294/551867/413928/726428/724133/409326/725659/552710/724186/100578560/408799/409723/413884/725647	LOC551644/LOC726439/LOC411515/LOC551870/LOC100578660/LOC100576088/LOC409599/LOC726270/LOC726789/LOC413875/LOC552272/LOC550715/LOC724155/LOC552572/LOC726483/LOC551125/RpL32/LOC552632/LOC727128/Rps14/LOC408515/LOC724868/LOC552517/LOC725039/LOC409290/RpL35/LOC413470/LOC725943/LOC551901/LOC724532/LOC552106/LOC551330/LOC552564/LOC726056/LOC552097/LOC113219015/LOC552726/LOC551418/LOC409079/LOC410486/LO…	54	2	726483/552710	52	551644/726439/411515/551870/100578660/100576088/409599/726270/726789/413875/552272/550715/724155/552572/551125/406099/552632/727128/725168/408515/724868/552517/725039/409290/724191/413470/725943/551901/724532/552106/551330/552564/726056/552097/113219015/552726/551418/409079/410486/409294/551867/413928/726428/724133/409326/725659/724186/100578560/408799/409723/413884/725647
BP	GO:0043043	peptide biosynthetic process	53/646	142/2859	3.30356e-05	0.00373274	551644/726439/411515/551870/100578660/100576088/409599/726270/726789/413875/552272/550715/724155/552572/726483/551125/406099/552632/727128/725168/408515/724868/552517/725039/409290/724191/413470/725943/551901/724532/552106/551330/552564/726056/552097/113219015/552726/551418/409079/410486/409294/551867/413928/726428/724133/409326/725659/724186/100578560/408799/409723/413884/725647	LOC551644/LOC726439/LOC411515/LOC551870/LOC100578660/LOC100576088/LOC409599/LOC726270/LOC726789/LOC413875/LOC552272/LOC550715/LOC724155/LOC552572/LOC726483/LOC551125/RpL32/LOC552632/LOC727128/Rps14/LOC408515/LOC724868/LOC552517/LOC725039/LOC409290/RpL35/LOC413470/LOC725943/LOC551901/LOC724532/LOC552106/LOC551330/LOC552564/LOC726056/LOC552097/LOC113219015/LOC552726/LOC551418/LOC409079/LOC410486/LO…	53	1	726483	52	551644/726439/411515/551870/100578660/100576088/409599/726270/726789/413875/552272/550715/724155/552572/551125/406099/552632/727128/725168/408515/724868/552517/725039/409290/724191/413470/725943/551901/724532/552106/551330/552564/726056/552097/113219015/552726/551418/409079/410486/409294/551867/413928/726428/724133/409326/725659/724186/100578560/408799/409723/413884/725647
BP	GO:0006518	peptide metabolic process	54/646	147/2859	4.66173e-05	0.00373274	551644/726439/411515/551870/410096/100578660/100576088/409599/726270/726789/413875/552272/550715/724155/552572/726483/551125/406099/552632/727128/725168/408515/724868/552517/725039/409290/724191/413470/725943/551901/724532/552106/551330/552564/726056/552097/113219015/552726/551418/409079/410486/409294/551867/413928/726428/724133/409326/725659/724186/100578560/408799/409723/413884/725647	LOC551644/LOC726439/LOC411515/LOC551870/LOC410096/LOC100578660/LOC100576088/LOC409599/LOC726270/LOC726789/LOC413875/LOC552272/LOC550715/LOC724155/LOC552572/LOC726483/LOC551125/RpL32/LOC552632/LOC727128/Rps14/LOC408515/LOC724868/LOC552517/LOC725039/LOC409290/RpL35/LOC413470/LOC725943/LOC551901/LOC724532/LOC552106/LOC551330/LOC552564/LOC726056/LOC552097/LOC113219015/LOC552726/LOC551418/LOC409079/LO…	54	2	410096/726483	52	551644/726439/411515/551870/100578660/100576088/409599/726270/726789/413875/552272/550715/724155/552572/551125/406099/552632/727128/725168/408515/724868/552517/725039/409290/724191/413470/725943/551901/724532/552106/551330/552564/726056/552097/113219015/552726/551418/409079/410486/409294/551867/413928/726428/724133/409326/725659/724186/100578560/408799/409723/413884/725647
BP	GO:0043603	cellular amide metabolic process	55/646	151/2859	5.21333e-05	0.00373274	551644/726439/411515/551870/410096/100578660/100576088/409599/726270/726789/413875/552272/550715/724155/552572/726483/551125/406099/552632/727128/725168/408515/724868/552517/725039/409290/724191/413470/725943/551901/724532/552106/551330/552564/726056/552097/113219015/552726/551418/409079/410486/409294/551867/413928/726428/724133/409326/725659/552710/724186/100578560/408799/409723/413884/725647	LOC551644/LOC726439/LOC411515/LOC551870/LOC410096/LOC100578660/LOC100576088/LOC409599/LOC726270/LOC726789/LOC413875/LOC552272/LOC550715/LOC724155/LOC552572/LOC726483/LOC551125/RpL32/LOC552632/LOC727128/Rps14/LOC408515/LOC724868/LOC552517/LOC725039/LOC409290/RpL35/LOC413470/LOC725943/LOC551901/LOC724532/LOC552106/LOC551330/LOC552564/LOC726056/LOC552097/LOC113219015/LOC552726/LOC551418/LOC409079/LO…	55	3	410096/726483/552710	52	551644/726439/411515/551870/100578660/100576088/409599/726270/726789/413875/552272/550715/724155/552572/551125/406099/552632/727128/725168/408515/724868/552517/725039/409290/724191/413470/725943/551901/724532/552106/551330/552564/726056/552097/113219015/552726/551418/409079/410486/409294/551867/413928/726428/724133/409326/725659/724186/100578560/408799/409723/413884/725647
BP	GO:0010467	gene expression	135/646	462/2859	0.000173125	0.0103298	409839/724727/409472/412916/551644/411712/413805/726439/406086/411791/409928/411534/408877/113219318/411515/551870/100578660/409536/100576088/409271/409599/726270/726789/107964835/551478/414014/413875/552272/550715/724155/408501/552572/724402/726483/408319/408354/551125/406099/551992/727185/408616/552632/727128/408984/410925/552213/725168/408515/551620/725633/552156/726492/724868/551225/100578235…	LOC409839/LOC724727/LOC409472/LOC412916/LOC551644/LOC411712/LOC413805/LOC726439/Dl/LOC411791/LOC409928/LOC411534/LOC408877/LOC113219318/LOC411515/LOC551870/LOC100578660/LOC409536/LOC100576088/LOC409271/LOC409599/LOC726270/LOC726789/LOC107964835/LOC551478/LOC414014/LOC413875/LOC552272/LOC550715/LOC724155/LOC408501/LOC552572/LOC724402/LOC726483/LOC408319/LOC408354/LOC551125/RpL32/LOC551992/LOC72718…	135	37	406086/411791/409536/409271/551478/414014/408501/726483/408319/408354/727185/408616/551620/552156/551225/408705/408611/409049/100579003/408652/412093/409883/413650/409704/727091/410968/409301/725331/411553/409102/412268/410159/411043/100576176/551302/552621/552167	98	409839/724727/409472/412916/551644/411712/413805/726439/409928/411534/408877/113219318/411515/551870/100578660/100576088/409599/726270/726789/107964835/413875/552272/550715/724155/552572/724402/551125/406099/551992/552632/727128/408984/410925/552213/725168/408515/725633/726492/724868/100578235/552172/552517/408435/725039/409290/724191/413470/552161/725943/412422/551901/100578921/724532/552106/552…
BP	GO:1902531	regulation of intracellular signal transduction	20/646	44/2859	0.000604889	0.0274742	413063/412130/408594/409255/413488/551830/413583/410718/551512/413473/408780/552718/412278/727312/412143/410044/411626/412354/408471/410127	LOC413063/LOC412130/LOC408594/LOC409255/LOC413488/LOC551830/LOC413583/LOC410718/LOC551512/LOC413473/LOC408780/LOC552718/LOC412278/LOC727312/LOC412143/LOC410044/rtGEF/LOC412354/LOC408471/LOC410127	20	19	413063/412130/408594/409255/413488/551830/413583/410718/413473/408780/552718/412278/727312/412143/410044/411626/412354/408471/410127	1	551512
BP	GO:0051056	regulation of small GTPase mediated signal transduction	19/646	41/2859	0.000613947	0.0274742	413063/412130/408594/409255/413488/551830/413583/410718/413473/408780/552718/412278/727312/412143/410044/411626/412354/408471/410127	LOC413063/LOC412130/LOC408594/LOC409255/LOC413488/LOC551830/LOC413583/LOC410718/LOC413473/LOC408780/LOC552718/LOC412278/LOC727312/LOC412143/LOC410044/rtGEF/LOC412354/LOC408471/LOC410127	19	19	413063/412130/408594/409255/413488/551830/413583/410718/413473/408780/552718/412278/727312/412143/410044/411626/412354/408471/410127	0
BP	GO:0009966	regulation of signal transduction	22/646	52/2859	0.00108686	0.0343728	413063/412130/408594/409255/413488/551830/413583/410718/551512/413473/724973/408780/552718/412278/727312/412143/410044/411626/412354/408471/410127/725092	LOC413063/LOC412130/LOC408594/LOC409255/LOC413488/LOC551830/LOC413583/LOC410718/LOC551512/LOC413473/LOC724973/LOC408780/LOC552718/LOC412278/LOC727312/LOC412143/LOC410044/rtGEF/LOC412354/LOC408471/LOC410127/LOC725092	22	20	413063/412130/408594/409255/413488/551830/413583/410718/413473/724973/408780/552718/412278/727312/412143/410044/411626/412354/408471/410127	2	551512/725092
BP	GO:0010646	regulation of cell communication	22/646	52/2859	0.00108686	0.0343728	413063/412130/408594/409255/413488/551830/413583/410718/551512/413473/724973/408780/552718/412278/727312/412143/410044/411626/412354/408471/410127/725092	LOC413063/LOC412130/LOC408594/LOC409255/LOC413488/LOC551830/LOC413583/LOC410718/LOC551512/LOC413473/LOC724973/LOC408780/LOC552718/LOC412278/LOC727312/LOC412143/LOC410044/rtGEF/LOC412354/LOC408471/LOC410127/LOC725092	22	20	413063/412130/408594/409255/413488/551830/413583/410718/413473/724973/408780/552718/412278/727312/412143/410044/411626/412354/408471/410127	2	551512/725092
BP	GO:0023051	regulation of signaling	22/646	52/2859	0.00108686	0.0343728	413063/412130/408594/409255/413488/551830/413583/410718/551512/413473/724973/408780/552718/412278/727312/412143/410044/411626/412354/408471/410127/725092	LOC413063/LOC412130/LOC408594/LOC409255/LOC413488/LOC551830/LOC413583/LOC410718/LOC551512/LOC413473/LOC724973/LOC408780/LOC552718/LOC412278/LOC727312/LOC412143/LOC410044/rtGEF/LOC412354/LOC408471/LOC410127/LOC725092	22	20	413063/412130/408594/409255/413488/551830/413583/410718/413473/724973/408780/552718/412278/727312/412143/410044/411626/412354/408471/410127	2	551512/725092
BP	GO:0034645	cellular macromolecule biosynthetic process	124/646	436/2859	0.00115216	0.0343728	724727/409472/412916/551644/411712/726439/406086/409928/411534/408877/411515/551870/100578660/100576088/409271/409599/726270/412055/726789/551478/414014/413875/552272/550715/724155/552572/724402/726483/408319/408354/551125/406099/408616/552632/727128/408984/410925/552213/726757/725168/408515/725633/552156/726492/724868/100578235/552517/408435/725039/409290/726419/724191/413470/552161/408611/72594…	LOC724727/LOC409472/LOC412916/LOC551644/LOC411712/LOC726439/Dl/LOC409928/LOC411534/LOC408877/LOC411515/LOC551870/LOC100578660/LOC100576088/LOC409271/LOC409599/LOC726270/LOC412055/LOC726789/LOC551478/LOC414014/LOC413875/LOC552272/LOC550715/LOC724155/LOC552572/LOC724402/LOC726483/LOC408319/LOC408354/LOC551125/RpL32/LOC408616/LOC552632/LOC727128/Lin-52/LOC410925/LOC552213/LOC726757/Rps14/LOC408515/L…	124	33	406086/409271/412055/551478/414014/726483/408319/408354/408616/552156/726419/408611/409049/551903/409392/100579003/552328/412093/412045/727091/413664/409301/725331/411553/412268/410159/411043/100578875/100576176/725934/410105/552621/552167	91	724727/409472/412916/551644/411712/726439/409928/411534/408877/411515/551870/100578660/100576088/409599/726270/726789/413875/552272/550715/724155/552572/724402/551125/406099/552632/727128/408984/410925/552213/726757/725168/408515/725633/726492/724868/100578235/552517/408435/725039/409290/724191/413470/552161/725943/412422/551901/100578921/724532/552106/552403/551330/412348/410004/724355/552564/55…
BP	GO:0006366	transcription by RNA polymerase II	15/646	31/2859	0.00133155	0.0351264	409928/408877/409271/551478/552161/412422/100578921/552403/412348/724355/550665/412268/410159/411043/552621	LOC409928/LOC408877/LOC409271/LOC551478/LOC552161/LOC412422/LOC100578921/LOC552403/LOC412348/LOC724355/LOC550665/LOC412268/LOC410159/LOC411043/LOC552621	15	6	409271/551478/412268/410159/411043/552621	9	409928/408877/552161/412422/100578921/552403/412348/724355/550665
BP	GO:0009059	macromolecule biosynthetic process	124/646	438/2859	0.00140082	0.0351264	724727/409472/412916/551644/411712/726439/406086/409928/411534/408877/411515/551870/100578660/100576088/409271/409599/726270/412055/726789/551478/414014/413875/552272/550715/724155/552572/724402/726483/408319/408354/551125/406099/408616/552632/727128/408984/410925/552213/726757/725168/408515/725633/552156/726492/724868/100578235/552517/408435/725039/409290/726419/724191/413470/552161/408611/72594…	LOC724727/LOC409472/LOC412916/LOC551644/LOC411712/LOC726439/Dl/LOC409928/LOC411534/LOC408877/LOC411515/LOC551870/LOC100578660/LOC100576088/LOC409271/LOC409599/LOC726270/LOC412055/LOC726789/LOC551478/LOC414014/LOC413875/LOC552272/LOC550715/LOC724155/LOC552572/LOC724402/LOC726483/LOC408319/LOC408354/LOC551125/RpL32/LOC408616/LOC552632/LOC727128/Lin-52/LOC410925/LOC552213/LOC726757/Rps14/LOC408515/L…	124	33	406086/409271/412055/551478/414014/726483/408319/408354/408616/552156/726419/408611/409049/551903/409392/100579003/552328/412093/412045/727091/413664/409301/725331/411553/412268/410159/411043/100578875/100576176/725934/410105/552621/552167	91	724727/409472/412916/551644/411712/726439/409928/411534/408877/411515/551870/100578660/100576088/409599/726270/726789/413875/552272/550715/724155/552572/724402/551125/406099/552632/727128/408984/410925/552213/726757/725168/408515/725633/726492/724868/100578235/552517/408435/725039/409290/724191/413470/552161/725943/412422/551901/100578921/724532/552106/552403/551330/412348/410004/724355/552564/55…
BP	GO:0048583	regulation of response to stimulus	22/646	53/2859	0.00147178	0.0351264	413063/412130/408594/409255/413488/551830/413583/410718/551512/413473/724973/408780/552718/412278/727312/412143/410044/411626/412354/408471/410127/725092	LOC413063/LOC412130/LOC408594/LOC409255/LOC413488/LOC551830/LOC413583/LOC410718/LOC551512/LOC413473/LOC724973/LOC408780/LOC552718/LOC412278/LOC727312/LOC412143/LOC410044/rtGEF/LOC412354/LOC408471/LOC410127/LOC725092	22	20	413063/412130/408594/409255/413488/551830/413583/410718/413473/724973/408780/552718/412278/727312/412143/410044/411626/412354/408471/410127	2	551512/725092
BP	GO:0071840	cellular component organization or biogenesis	45/646	138/2859	0.00363142	0.0769217	411791/100577833/411219/411589/724155/552572/551992/408821/725186/413686/724973/412119/408343/102655399/725678/725685/412616/552787/552635/412046/410158/724920/726073/408573/411233/412191/551987/408631/412934/412506/412750/724215/724133/102654091/726349/410324/414048/724129/725156/551531/551845/412742/552440/552621/102653955	LOC411791/LOC100577833/LOC411219/LOC411589/LOC724155/LOC552572/LOC551992/LOC408821/LOC725186/LOC413686/LOC724973/LOC412119/LOC408343/LOC102655399/LOC725678/LOC725685/LOC412616/LOC552787/LOC552635/LOC412046/LOC410158/LOC724920/LOC726073/LOC408573/LOC411233/LOC412191/LOC551987/LOC408631/LOC412934/LOC412506/LOC412750/LOC724215/LOC724133/LOC102654091/LOC726349/LOC410324/LOC414048/LOC724129/LOC725156/…	45	19	411791/411219/408821/724973/412119/725685/412616/552787/412046/410158/726073/412191/408631/412506/102654091/726349/725156/412742/552621	26	100577833/411589/724155/552572/551992/725186/413686/408343/102655399/725678/552635/724920/408573/411233/551987/412934/412750/724215/724133/410324/414048/724129/551531/551845/552440/102653955
BP	GO:0016043	cellular component organization	39/646	116/2859	0.00365271	0.0769217	411791/100577833/411219/411589/724155/552572/408821/725186/724973/412119/408343/102655399/725678/725685/412616/552787/552635/412046/410158/724920/726073/408573/412191/551987/408631/412934/412506/412750/724215/724133/102654091/726349/410324/725156/551845/412742/552440/552621/102653955	LOC411791/LOC100577833/LOC411219/LOC411589/LOC724155/LOC552572/LOC408821/LOC725186/LOC724973/LOC412119/LOC408343/LOC102655399/LOC725678/LOC725685/LOC412616/LOC552787/LOC552635/LOC412046/LOC410158/LOC724920/LOC726073/LOC408573/LOC412191/LOC551987/LOC408631/LOC412934/LOC412506/LOC412750/LOC724215/LOC724133/LOC102654091/LOC726349/LOC410324/LOC725156/LOC551845/LOC412742/LOC552440/LOC552621/LOC1026539…	39	19	411791/411219/408821/724973/412119/725685/412616/552787/412046/410158/726073/412191/408631/412506/102654091/726349/725156/412742/552621	20	100577833/411589/724155/552572/725186/408343/102655399/725678/552635/724920/408573/551987/412934/412750/724215/724133/410324/551845/552440/102653955
BP	GO:0043933	protein-containing complex subunit organization	19/646	47/2859	0.0043599	0.0867135	411791/100577833/724155/552572/724973/412119/408343/102655399/725678/725685/412616/726073/408573/551987/412934/724133/725156/551845/102653955	LOC411791/LOC100577833/LOC724155/LOC552572/LOC724973/LOC412119/LOC408343/LOC102655399/LOC725678/LOC725685/LOC412616/LOC726073/LOC408573/LOC551987/LOC412934/LOC724133/LOC725156/LOC551845/LOC102653955	19	7	411791/724973/412119/725685/412616/726073/725156	12	100577833/724155/552572/408343/102655399/725678/408573/551987/412934/724133/551845/102653955
BP	GO:0044271	cellular nitrogen compound biosynthetic process	120/646	438/2859	0.00602663	0.113554	724727/551461/409472/412916/551644/411712/726439/406086/409928/411534/408877/411515/551870/100578660/100576088/409271/409599/726270/726789/551478/414014/413875/552272/550715/724155/411607/552572/724402/726483/408319/408354/551125/406099/408616/552632/727128/408984/410925/552213/412467/725168/408515/725633/552156/726492/726222/724868/100578235/552517/408435/725039/409290/724191/413470/552161/40861…	LOC724727/LOC551461/LOC409472/LOC412916/LOC551644/LOC411712/LOC726439/Dl/LOC409928/LOC411534/LOC408877/LOC411515/LOC551870/LOC100578660/LOC100576088/LOC409271/LOC409599/LOC726270/LOC726789/LOC551478/LOC414014/LOC413875/LOC552272/LOC550715/LOC724155/LOC411607/LOC552572/LOC724402/LOC726483/LOC408319/LOC408354/LOC551125/RpL32/LOC408616/LOC552632/LOC727128/Lin-52/LOC410925/LOC552213/LOC412467/Rps14/L…	120	28	551461/406086/409271/551478/414014/726483/408319/408354/408616/412467/552156/408611/409049/726069/100579003/412093/727091/550964/552710/409301/725331/411553/412268/410159/411043/100576176/552621/552167	92	724727/409472/412916/551644/411712/726439/409928/411534/408877/411515/551870/100578660/100576088/409599/726270/726789/413875/552272/550715/724155/411607/552572/724402/551125/406099/552632/727128/408984/410925/552213/725168/408515/725633/726492/726222/724868/100578235/552517/408435/725039/409290/724191/413470/552161/725943/412422/551901/100578921/724532/552106/410557/552403/551330/412348/410004/72…
BP	GO:0016310	phosphorylation	62/646	210/2859	0.00930556	0.16532	409791/552061/412470/410632/725936/411758/413464/413759/411582/408594/413462/551673/410956/408501/409409/725150/726562/727185/408489/107963968/412419/410228/550739/411575/725881/724973/550969/726525/726325/409965/100578506/552571/408976/726069/412667/413126/412041/409193/409908/724929/411270/409111/411678/411347/413286/408442/550964/726481/726760/409861/411093/406092/411566/409498/551256/726463/4…	LOC409791/LOC552061/LOC412470/LOC410632/LOC725936/LOC411758/LOC413464/LOC413759/LOC411582/LOC408594/LOC413462/LOC551673/LOC410956/LOC408501/LOC409409/LOC725150/LOC726562/LOC727185/EphR/LOC107963968/LOC412419/LOC410228/LOC550739/LOC411575/LOC725881/LOC724973/LOC550969/LOC726525/LOC726325/LOC409965/ROCK2/LOC552571/LOC408976/LOC726069/LOC412667/LOC413126/LOC412041/LOC409193/LOC409908/LOC724929/LOC41…	62	37	410632/411758/413759/411582/408594/413462/551673/408501/725150/726562/727185/412419/410228/550739/411575/724973/726525/726325/409965/100578506/552571/726069/412041/409193/724929/411270/411678/413286/408442/550964/726481/411566/409498/413385/413467/552576/413389	25	409791/552061/412470/725936/413464/410956/409409/408489/107963968/725881/550969/408976/412667/413126/409908/409111/411347/726760/409861/411093/406092/551256/726463/409523/412917
BP	GO:0006468	protein phosphorylation	56/646	187/2859	0.00969756	0.16532	409791/552061/412470/410632/725936/411758/413464/413759/411582/408594/413462/551673/410956/408501/409409/725150/726562/408489/412419/410228/550739/411575/724973/550969/726525/726325/409965/100578506/552571/408976/726069/412667/413126/412041/409193/409908/724929/411270/409111/411678/411347/413286/408442/550964/726760/411093/406092/411566/409498/551256/413385/413467/409523/552576/413389/412917	LOC409791/LOC552061/LOC412470/LOC410632/LOC725936/LOC411758/LOC413464/LOC413759/LOC411582/LOC408594/LOC413462/LOC551673/LOC410956/LOC408501/LOC409409/LOC725150/LOC726562/EphR/LOC412419/LOC410228/LOC550739/LOC411575/LOC724973/LOC550969/LOC726525/LOC726325/LOC409965/ROCK2/LOC552571/LOC408976/LOC726069/LOC412667/LOC413126/LOC412041/LOC409193/LOC409908/LOC724929/LOC411270/LOC409111/LOC411678/LOC41134…	56	35	410632/411758/413759/411582/408594/413462/551673/408501/725150/726562/412419/410228/550739/411575/724973/726525/726325/409965/100578506/552571/726069/412041/409193/724929/411270/411678/413286/408442/550964/411566/409498/413385/413467/552576/413389	21	409791/552061/412470/725936/413464/410956/409409/408489/550969/408976/412667/413126/409908/409111/411347/726760/411093/406092/551256/409523/412917
BP	GO:1901566	organonitrogen compound biosynthetic process	70/646	243/2859	0.0109328	0.170252	551644/726439/411515/551870/100578660/413372/100576088/409599/726270/412055/726789/413875/552272/550715/724155/411607/552572/726483/551125/406099/552632/727128/412467/725168/408515/726222/724868/552517/725039/409290/726419/724191/413470/725943/551901/724532/552106/410557/551330/552564/551589/726056/552097/113219015/552726/412045/551418/409079/410486/725491/409294/551867/413928/550964/726428/72413…	LOC551644/LOC726439/LOC411515/LOC551870/LOC100578660/LOC413372/LOC100576088/LOC409599/LOC726270/LOC412055/LOC726789/LOC413875/LOC552272/LOC550715/LOC724155/LOC411607/LOC552572/LOC726483/LOC551125/RpL32/LOC552632/LOC727128/LOC412467/Rps14/LOC408515/LOC726222/LOC724868/LOC552517/LOC725039/LOC409290/LOC726419/RpL35/LOC413470/LOC725943/LOC551901/LOC724532/LOC552106/LOC410557/LOC551330/LOC552564/LOC55…	70	11	413372/412055/726483/412467/726419/412045/550964/413664/552710/100578875/410105	59	551644/726439/411515/551870/100578660/100576088/409599/726270/726789/413875/552272/550715/724155/411607/552572/551125/406099/552632/727128/725168/408515/726222/724868/552517/725039/409290/724191/413470/725943/551901/724532/552106/410557/551330/552564/551589/726056/552097/113219015/552726/551418/409079/410486/725491/409294/551867/413928/726428/724133/409326/725659/724186/409861/100578560/408799/40…
BP	GO:0007265	Ras protein signal transduction	14/646	34/2859	0.0114136	0.170252	413063/408594/409255/413488/413583/410718/552718/727312/412143/410044/411626/412354/408471/410127	LOC413063/LOC408594/LOC409255/LOC413488/LOC413583/LOC410718/LOC552718/LOC727312/LOC412143/LOC410044/rtGEF/LOC412354/LOC408471/LOC410127	14	14	413063/408594/409255/413488/413583/410718/552718/727312/412143/410044/411626/412354/408471/410127	0
BP	GO:0046578	regulation of Ras protein signal transduction	14/646	34/2859	0.0114136	0.170252	413063/408594/409255/413488/413583/410718/552718/727312/412143/410044/411626/412354/408471/410127	LOC413063/LOC408594/LOC409255/LOC413488/LOC413583/LOC410718/LOC552718/LOC727312/LOC412143/LOC410044/rtGEF/LOC412354/LOC408471/LOC410127	14	14	413063/408594/409255/413488/413583/410718/552718/727312/412143/410044/411626/412354/408471/410127	0
BP	GO:0007266	Rho protein signal transduction	12/646	28/2859	0.0131165	0.180604	413063/408594/409255/413488/413583/410718/552718/412143/410044/411626/412354/410127	LOC413063/LOC408594/LOC409255/LOC413488/LOC413583/LOC410718/LOC552718/LOC412143/LOC410044/rtGEF/LOC412354/LOC410127	12	12	413063/408594/409255/413488/413583/410718/552718/412143/410044/411626/412354/410127	0
BP	GO:0035023	regulation of Rho protein signal transduction	12/646	28/2859	0.0131165	0.180604	413063/408594/409255/413488/413583/410718/552718/412143/410044/411626/412354/410127	LOC413063/LOC408594/LOC409255/LOC413488/LOC413583/LOC410718/LOC552718/LOC412143/LOC410044/rtGEF/LOC412354/LOC410127	12	12	413063/408594/409255/413488/413583/410718/552718/412143/410044/411626/412354/410127	0
BP	GO:0006357	regulation of transcription by RNA polymerase II	9/646	19/2859	0.0147854	0.196044	408877/409271/551478/552161/412422/552403/412348/410159/411043	LOC408877/LOC409271/LOC551478/LOC552161/LOC412422/LOC552403/LOC412348/LOC410159/LOC411043	9	4	409271/551478/410159/411043	5	408877/552161/412422/552403/412348
BP	GO:0065003	protein-containing complex assembly	16/646	43/2859	0.020705	0.264729	411791/100577833/724973/412119/408343/102655399/725678/725685/412616/726073/408573/551987/412934/725156/551845/102653955	LOC411791/LOC100577833/LOC724973/LOC412119/LOC408343/LOC102655399/LOC725678/LOC725685/LOC412616/LOC726073/LOC408573/LOC551987/LOC412934/LOC725156/LOC551845/LOC102653955	16	7	411791/724973/412119/725685/412616/726073/725156	9	100577833/408343/102655399/725678/408573/551987/412934/551845/102653955
BP	GO:0022607	cellular component assembly	17/646	48/2859	0.0287081	0.354397	411791/100577833/724973/412119/408343/102655399/725678/725685/412616/552635/726073/408573/551987/412934/725156/551845/102653955	LOC411791/LOC100577833/LOC724973/LOC412119/LOC408343/LOC102655399/LOC725678/LOC725685/LOC412616/LOC552635/LOC726073/LOC408573/LOC551987/LOC412934/LOC725156/LOC551845/LOC102653955	17	7	411791/724973/412119/725685/412616/726073/725156	10	100577833/408343/102655399/725678/552635/408573/551987/412934/551845/102653955
BP	GO:0044085	cellular component biogenesis	23/646	70/2859	0.030157	0.359874	411791/100577833/551992/413686/724973/412119/408343/102655399/725678/725685/412616/552635/726073/408573/411233/551987/412934/414048/724129/725156/551531/551845/102653955	LOC411791/LOC100577833/LOC551992/LOC413686/LOC724973/LOC412119/LOC408343/LOC102655399/LOC725678/LOC725685/LOC412616/LOC552635/LOC726073/LOC408573/LOC411233/LOC551987/LOC412934/LOC414048/LOC724129/LOC725156/LOC551531/LOC551845/LOC102653955	23	7	411791/724973/412119/725685/412616/726073/725156	16	100577833/551992/413686/408343/102655399/725678/552635/408573/411233/551987/412934/414048/724129/551531/551845/102653955
BP	GO:0034622	cellular protein-containing complex assembly	12/646	31/2859	0.0312033	0.360347	411791/100577833/724973/412119/102655399/725678/725685/726073/408573/551987/725156/102653955	LOC411791/LOC100577833/LOC724973/LOC412119/LOC102655399/LOC725678/LOC725685/LOC726073/LOC408573/LOC551987/LOC725156/LOC102653955	12	6	411791/724973/412119/725685/726073/725156	6	100577833/102655399/725678/408573/551987/102653955
BP	GO:0006413	translational initiation	6/646	12/2859	0.0341345	0.381879	100578660/725039/551901/724532/409079/726428	LOC100578660/LOC725039/LOC551901/LOC724532/LOC409079/LOC726428	6	0		6	100578660/725039/551901/724532/409079/726428
BP	GO:0006464	cellular protein modification process	87/646	330/2859	0.0490251	0.516205	409791/552061/411981/412470/410632/725936/411758/413464/100578953/413759/411582/724685/408594/413462/411536/551673/410956/408501/409409/725150/726562/726254/408489/412419/410228/550739/411575/725186/724973/724690/411859/550969/409389/726525/726325/409965/726419/100577578/100578506/552571/408976/551967/726482/726069/412667/413126/412041/409193/409908/724929/551589/411270/409111/411678/411347/41204…	LOC409791/LOC552061/LOC411981/LOC412470/LOC410632/LOC725936/LOC411758/LOC413464/LOC100578953/LOC413759/LOC411582/LOC724685/LOC408594/LOC413462/LOC411536/LOC551673/LOC410956/LOC408501/LOC409409/LOC725150/LOC726562/LOC726254/EphR/LOC412419/LOC410228/LOC550739/LOC411575/LOC725186/LOC724973/LOC724690/Pten/LOC550969/LOC409389/LOC726525/LOC726325/LOC409965/LOC726419/LOC100577578/ROCK2/LOC552571/LOC4089…	87	55	410632/411758/100578953/413759/411582/724685/408594/413462/411536/551673/408501/725150/726562/726254/412419/410228/550739/411575/724973/724690/411859/409389/726525/726325/409965/726419/100578506/552571/551967/726482/726069/412041/409193/724929/411270/411678/412045/102655054/413286/408442/411362/550964/409303/413664/100578875/411566/552324/409498/410105/413385/413467/551375/552576/552621/413389	32	409791/552061/411981/412470/725936/413464/410956/409409/408489/725186/550969/100577578/408976/412667/413126/409908/551589/409111/411347/725491/413569/551723/408900/726760/411093/406092/725092/551256/409523/550966/412917/726488
BP	GO:0036211	protein modification process	87/646	330/2859	0.0490251	0.516205	409791/552061/411981/412470/410632/725936/411758/413464/100578953/413759/411582/724685/408594/413462/411536/551673/410956/408501/409409/725150/726562/726254/408489/412419/410228/550739/411575/725186/724973/724690/411859/550969/409389/726525/726325/409965/726419/100577578/100578506/552571/408976/551967/726482/726069/412667/413126/412041/409193/409908/724929/551589/411270/409111/411678/411347/41204…	LOC409791/LOC552061/LOC411981/LOC412470/LOC410632/LOC725936/LOC411758/LOC413464/LOC100578953/LOC413759/LOC411582/LOC724685/LOC408594/LOC413462/LOC411536/LOC551673/LOC410956/LOC408501/LOC409409/LOC725150/LOC726562/LOC726254/EphR/LOC412419/LOC410228/LOC550739/LOC411575/LOC725186/LOC724973/LOC724690/Pten/LOC550969/LOC409389/LOC726525/LOC726325/LOC409965/LOC726419/LOC100577578/ROCK2/LOC552571/LOC4089…	87	55	410632/411758/100578953/413759/411582/724685/408594/413462/411536/551673/408501/725150/726562/726254/412419/410228/550739/411575/724973/724690/411859/409389/726525/726325/409965/726419/100578506/552571/551967/726482/726069/412041/409193/724929/411270/411678/412045/102655054/413286/408442/411362/550964/409303/413664/100578875/411566/552324/409498/410105/413385/413467/551375/552576/552621/413389	32	409791/552061/411981/412470/725936/413464/410956/409409/408489/725186/550969/100577578/408976/412667/413126/409908/551589/409111/411347/725491/413569/551723/408900/726760/411093/406092/725092/551256/409523/550966/412917/726488
BP	GO:0051130	positive regulation of cellular component organization	5/646	10/2859	0.0528279	0.540354	552572/412119/725678/725685/726073	LOC552572/LOC412119/LOC725678/LOC725685/LOC726073	5	3	412119/725685/726073	2	552572/725678
BP	GO:0048522	positive regulation of cellular process	8/646	20/2859	0.0609476	0.60609	409667/408877/552572/412119/725678/725685/726073/725092	LOC409667/LOC408877/LOC552572/LOC412119/LOC725678/LOC725685/LOC726073/LOC725092	8	3	412119/725685/726073	5	409667/408877/552572/725678/725092
BP	GO:0006352	DNA-templated transcription, initiation	7/646	17/2859	0.0672181	0.65038	100578921/410004/724355/550665/408923/412268/100576176	LOC100578921/LOC410004/LOC724355/LOC550665/LOC408923/LOC412268/LOC100576176	7	2	412268/100576176	5	100578921/410004/724355/550665/408923
BP	GO:0043412	macromolecule modification	91/646	352/2859	0.0692024	0.65196	409791/552061/411981/413805/412470/410632/725936/411758/413464/100578953/413759/411582/724685/408594/413462/411536/551673/410956/408501/409409/725150/726562/726254/408489/412419/410228/550739/411575/725186/413686/724973/724690/411859/550969/409389/726525/726325/409965/726419/100577578/100578506/552571/408976/551967/726482/726069/412667/413126/412041/409193/409908/724929/551589/411270/409111/41167…	LOC409791/LOC552061/LOC411981/LOC413805/LOC412470/LOC410632/LOC725936/LOC411758/LOC413464/LOC100578953/LOC413759/LOC411582/LOC724685/LOC408594/LOC413462/LOC411536/LOC551673/LOC410956/LOC408501/LOC409409/LOC725150/LOC726562/LOC726254/EphR/LOC412419/LOC410228/LOC550739/LOC411575/LOC725186/LOC413686/LOC724973/LOC724690/Pten/LOC550969/LOC409389/LOC726525/LOC726325/LOC409965/LOC726419/LOC100577578/ROC…	91	55	410632/411758/100578953/413759/411582/724685/408594/413462/411536/551673/408501/725150/726562/726254/412419/410228/550739/411575/724973/724690/411859/409389/726525/726325/409965/726419/100578506/552571/551967/726482/726069/412041/409193/724929/411270/411678/412045/102655054/413286/408442/411362/550964/409303/413664/100578875/411566/552324/409498/410105/413385/413467/551375/552576/552621/413389	36	409791/552061/411981/413805/412470/725936/413464/410956/409409/408489/725186/413686/550969/100577578/408976/412667/413126/409908/551589/409111/411347/413250/725326/725491/413569/551723/408900/726760/411093/406092/725092/551256/409523/550966/412917/726488
BP	GO:0048518	positive regulation of biological process	8/646	21/2859	0.0797096	0.6666	409667/408877/552572/412119/725678/725685/726073/725092	LOC409667/LOC408877/LOC552572/LOC412119/LOC725678/LOC725685/LOC726073/LOC725092	8	3	412119/725685/726073	5	409667/408877/552572/725678/725092
BP	GO:0046907	intracellular transport	21/646	70/2859	0.0904462	0.6666	409439/408842/726272/411410/551140/552114/725982/409117/725057/409990/550806/726187/410864/412083/727561/412506/413650/550975/413525/409543/410447	LOC409439/LOC408842/LOC726272/LOC411410/LOC551140/LOC552114/LOC725982/LOC409117/LOC725057/LOC409990/LOC550806/LOC726187/LOC410864/LOC412083/LOC727561/LOC412506/LOC413650/LOC550975/LOC413525/LOC409543/LOC410447	21	16	409439/726272/411410/552114/725982/409117/725057/409990/550806/726187/412083/727561/412506/413650/413525/409543	5	408842/551140/410864/550975/410447
BP	GO:0051649	establishment of localization in cell	21/646	70/2859	0.0904462	0.6666	409439/408842/726272/411410/551140/552114/725982/409117/725057/409990/550806/726187/410864/412083/727561/412506/413650/550975/413525/409543/410447	LOC409439/LOC408842/LOC726272/LOC411410/LOC551140/LOC552114/LOC725982/LOC409117/LOC725057/LOC409990/LOC550806/LOC726187/LOC410864/LOC412083/LOC727561/LOC412506/LOC413650/LOC550975/LOC413525/LOC409543/LOC410447	21	16	409439/726272/411410/552114/725982/409117/725057/409990/550806/726187/412083/727561/412506/413650/413525/409543	5	408842/551140/410864/550975/410447
BP	GO:0006886	intracellular protein transport	18/646	59/2859	0.0975646	0.6666	409439/408842/411410/551140/552114/409117/725057/409990/550806/726187/412083/727561/412506/413650/550975/413525/409543/410447	LOC409439/LOC408842/LOC411410/LOC551140/LOC552114/LOC409117/LOC725057/LOC409990/LOC550806/LOC726187/LOC412083/LOC727561/LOC412506/LOC413650/LOC550975/LOC413525/LOC409543/LOC410447	18	14	409439/411410/552114/409117/725057/409990/550806/726187/412083/727561/412506/413650/413525/409543	4	408842/551140/550975/410447
BP	GO:0051276	chromosome organization	11/646	33/2859	0.104337	0.6666	100577833/411589/725186/552787/412046/724920/412750/724215/412742/552440/552621	LOC100577833/LOC411589/LOC725186/LOC552787/LOC412046/LOC724920/LOC412750/LOC724215/LOC412742/LOC552440/LOC552621	11	4	552787/412046/412742/552621	7	100577833/411589/725186/724920/412750/724215/552440
BP	GO:0071705	nitrogen compound transport	24/646	83/2859	0.105125	0.6666	409439/408842/411410/551140/552114/409117/410916/725057/409990/550806/726187/725571/552640/412083/727561/412506/413650/550975/413525/409543/102656258/724079/410447/727552	LOC409439/LOC408842/LOC411410/LOC551140/LOC552114/LOC409117/LOC410916/LOC725057/LOC409990/LOC550806/LOC726187/LOC725571/LOC552640/LOC412083/LOC727561/LOC412506/LOC413650/LOC550975/LOC413525/LOC409543/LOC102656258/SsRbeta/LOC410447/LOC727552	24	18	409439/411410/552114/409117/725057/409990/550806/726187/725571/552640/412083/727561/412506/413650/413525/409543/102656258/724079	6	408842/551140/410916/550975/410447/727552
BP	GO:0022613	ribonucleoprotein complex biogenesis	9/646	26/2859	0.110987	0.6666	411791/551992/413686/408573/411233/551987/414048/724129/551531	LOC411791/LOC551992/LOC413686/LOC408573/LOC411233/LOC551987/LOC414048/LOC724129/LOC551531	9	1	411791	8	551992/413686/408573/411233/551987/414048/724129/551531
BP	GO:0009725	response to hormone	5/646	12/2859	0.111645	0.6666	410925/409227/102656008/408855/102655120	LOC410925/Usp/LOC102656008/Err/LOC102655120	5	0		5	410925/409227/102656008/408855/102655120
BP	GO:0009755	hormone-mediated signaling pathway	5/646	12/2859	0.111645	0.6666	410925/409227/102656008/408855/102655120	LOC410925/Usp/LOC102656008/Err/LOC102655120	5	0		5	410925/409227/102656008/408855/102655120
BP	GO:0014070	response to organic cyclic compound	5/646	12/2859	0.111645	0.6666	410925/409227/102656008/408855/102655120	LOC410925/Usp/LOC102656008/Err/LOC102655120	5	0		5	410925/409227/102656008/408855/102655120
BP	GO:0016567	protein ubiquitination	5/646	12/2859	0.111645	0.6666	411536/726254/724690/409303/725092	LOC411536/LOC726254/LOC724690/LOC409303/LOC725092	5	4	411536/726254/724690/409303	1	725092
BP	GO:0032870	cellular response to hormone stimulus	5/646	12/2859	0.111645	0.6666	410925/409227/102656008/408855/102655120	LOC410925/Usp/LOC102656008/Err/LOC102655120	5	0		5	410925/409227/102656008/408855/102655120
BP	GO:0033993	response to lipid	5/646	12/2859	0.111645	0.6666	410925/409227/102656008/408855/102655120	LOC410925/Usp/LOC102656008/Err/LOC102655120	5	0		5	410925/409227/102656008/408855/102655120
BP	GO:0043401	steroid hormone mediated signaling pathway	5/646	12/2859	0.111645	0.6666	410925/409227/102656008/408855/102655120	LOC410925/Usp/LOC102656008/Err/LOC102655120	5	0		5	410925/409227/102656008/408855/102655120
BP	GO:0048545	response to steroid hormone	5/646	12/2859	0.111645	0.6666	410925/409227/102656008/408855/102655120	LOC410925/Usp/LOC102656008/Err/LOC102655120	5	0		5	410925/409227/102656008/408855/102655120
BP	GO:0071383	cellular response to steroid hormone stimulus	5/646	12/2859	0.111645	0.6666	410925/409227/102656008/408855/102655120	LOC410925/Usp/LOC102656008/Err/LOC102655120	5	0		5	410925/409227/102656008/408855/102655120
BP	GO:0071396	cellular response to lipid	5/646	12/2859	0.111645	0.6666	410925/409227/102656008/408855/102655120	LOC410925/Usp/LOC102656008/Err/LOC102655120	5	0		5	410925/409227/102656008/408855/102655120
BP	GO:0071407	cellular response to organic cyclic compound	5/646	12/2859	0.111645	0.6666	410925/409227/102656008/408855/102655120	LOC410925/Usp/LOC102656008/Err/LOC102655120	5	0		5	410925/409227/102656008/408855/102655120
BP	GO:0015031	protein transport	20/646	68/2859	0.11428	0.6666	409439/408842/411410/551140/552114/409117/410916/725057/409990/550806/726187/725571/412083/727561/412506/413650/550975/413525/409543/410447	LOC409439/LOC408842/LOC411410/LOC551140/LOC552114/LOC409117/LOC410916/LOC725057/LOC409990/LOC550806/LOC726187/LOC725571/LOC412083/LOC727561/LOC412506/LOC413650/LOC550975/LOC413525/LOC409543/LOC410447	20	15	409439/411410/552114/409117/725057/409990/550806/726187/725571/412083/727561/412506/413650/413525/409543	5	408842/551140/410916/550975/410447
BP	GO:0015833	peptide transport	20/646	68/2859	0.11428	0.6666	409439/408842/411410/551140/552114/409117/410916/725057/409990/550806/726187/725571/412083/727561/412506/413650/550975/413525/409543/410447	LOC409439/LOC408842/LOC411410/LOC551140/LOC552114/LOC409117/LOC410916/LOC725057/LOC409990/LOC550806/LOC726187/LOC725571/LOC412083/LOC727561/LOC412506/LOC413650/LOC550975/LOC413525/LOC409543/LOC410447	20	15	409439/411410/552114/409117/725057/409990/550806/726187/725571/412083/727561/412506/413650/413525/409543	5	408842/551140/410916/550975/410447
BP	GO:0051128	regulation of cellular component organization	7/646	19/2859	0.11513	0.6666	552572/412119/725678/725685/724920/726073/102654091	LOC552572/LOC412119/LOC725678/LOC725685/LOC724920/LOC726073/LOC102654091	7	4	412119/725685/726073/102654091	3	552572/725678/724920
BP	GO:0070887	cellular response to chemical stimulus	7/646	19/2859	0.11513	0.6666	410925/551512/409227/409301/102656008/408855/102655120	LOC410925/LOC551512/Usp/LOC409301/LOC102656008/Err/LOC102655120	7	1	409301	6	410925/551512/409227/102656008/408855/102655120
BP	GO:0071310	cellular response to organic substance	7/646	19/2859	0.11513	0.6666	410925/551512/409227/409301/102656008/408855/102655120	LOC410925/LOC551512/Usp/LOC409301/LOC102656008/Err/LOC102655120	7	1	409301	6	410925/551512/409227/102656008/408855/102655120
BP	GO:0006996	organelle organization	23/646	80/2859	0.11676	0.6666	100577833/411589/725186/412119/725678/725685/552787/412046/410158/724920/726073/408573/412191/412506/412750/724215/102654091/726349/410324/412742/552440/552621/102653955	LOC100577833/LOC411589/LOC725186/LOC412119/LOC725678/LOC725685/LOC552787/LOC412046/LOC410158/LOC724920/LOC726073/LOC408573/LOC412191/LOC412506/LOC412750/LOC724215/LOC102654091/LOC726349/LOC410324/LOC412742/LOC552440/LOC552621/LOC102653955	23	12	412119/725685/552787/412046/410158/726073/412191/412506/102654091/726349/412742/552621	11	100577833/411589/725186/725678/724920/408573/412750/724215/410324/552440/102653955
BP	GO:0071702	organic substance transport	30/646	108/2859	0.117307	0.6666	409439/408842/409051/411410/551140/552114/409117/410916/406113/725057/413186/409990/550806/726187/411955/725571/726793/412083/727561/412506/413650/100577451/550975/413525/409543/102656258/410447/552391/727552/409919	LOC409439/LOC408842/LOC409051/LOC411410/LOC551140/LOC552114/LOC409117/LOC410916/Eaat-2/LOC725057/LOC413186/LOC409990/LOC550806/LOC726187/LOC411955/LOC725571/LOC726793/LOC412083/LOC727561/LOC412506/LOC413650/LOC100577451/LOC550975/LOC413525/LOC409543/LOC102656258/LOC410447/A4/LOC727552/LOC409919	30	20	409439/411410/552114/409117/406113/725057/409990/550806/726187/411955/725571/726793/412083/727561/412506/413650/413525/409543/102656258/409919	10	408842/409051/551140/410916/413186/100577451/550975/410447/552391/727552
BP	GO:0042886	amide transport	20/646	69/2859	0.128501	0.700147	409439/408842/411410/551140/552114/409117/410916/725057/409990/550806/726187/725571/412083/727561/412506/413650/550975/413525/409543/410447	LOC409439/LOC408842/LOC411410/LOC551140/LOC552114/LOC409117/LOC410916/LOC725057/LOC409990/LOC550806/LOC726187/LOC725571/LOC412083/LOC727561/LOC412506/LOC413650/LOC550975/LOC413525/LOC409543/LOC410447	20	15	409439/411410/552114/409117/725057/409990/550806/726187/725571/412083/727561/412506/413650/413525/409543	5	408842/551140/410916/550975/410447
BP	GO:0006397	mRNA processing	9/646	27/2859	0.134799	0.700147	411791/107964835/408501/551620/551225/552172/408705/551987/107964891	LOC411791/LOC107964835/LOC408501/LOC551620/LOC551225/LOC552172/LOC408705/LOC551987/LOC107964891	9	5	411791/408501/551620/551225/408705	4	107964835/552172/551987/107964891
BP	GO:0007010	cytoskeleton organization	9/646	27/2859	0.134799	0.700147	412119/725678/725685/410158/726073/412191/102654091/726349/410324	LOC412119/LOC725678/LOC725685/LOC410158/LOC726073/LOC412191/LOC102654091/LOC726349/LOC410324	9	7	412119/725685/410158/726073/412191/102654091/726349	2	725678/410324
BP	GO:0007017	microtubule-based process	14/646	46/2859	0.135754	0.700147	413170/411068/412119/725479/725685/411769/413837/726073/411602/411894/726653/102654091/725593/409676	LOC413170/LOC411068/LOC412119/LOC725479/LOC725685/LOC411769/LOC413837/LOC726073/LOC411602/LOC411894/LOC726653/LOC102654091/LOC725593/LOC409676	14	13	413170/411068/412119/725479/725685/411769/413837/726073/411602/411894/102654091/725593/409676	1	726653
BP	GO:0006351	transcription, DNA-templated	57/646	221/2859	0.136333	0.700147	724727/409472/412916/411712/406086/409928/411534/408877/409271/551478/414014/724402/408319/408354/408616/408984/410925/552213/725633/552156/726492/100578235/408435/552161/408611/412422/409049/100578921/552403/100579003/412348/410004/724355/551607/413407/412093/102655679/550665/413110/726165/409227/724622/727091/408923/409301/725331/411553/102656008/412268/410159/411043/100576176/552607/408855/102…	LOC724727/LOC409472/LOC412916/LOC411712/Dl/LOC409928/LOC411534/LOC408877/LOC409271/LOC551478/LOC414014/LOC724402/LOC408319/LOC408354/LOC408616/Lin-52/LOC410925/LOC552213/LOC725633/LOC552156/LOC726492/LOC100578235/LOC408435/LOC552161/Stip/LOC412422/LOC409049/LOC100578921/LOC552403/LOC100579003/LOC412348/LOC410004/LOC724355/LOC551607/LOC413407/LOC412093/LOC102655679/LOC550665/LOC413110/LOC726165/Us…	57	22	406086/409271/551478/414014/408319/408354/408616/552156/408611/409049/100579003/412093/727091/409301/725331/411553/412268/410159/411043/100576176/552621/552167	35	724727/409472/412916/411712/409928/411534/408877/724402/408984/410925/552213/725633/726492/100578235/408435/552161/412422/100578921/552403/412348/410004/724355/551607/413407/102655679/550665/413110/726165/409227/724622/408923/102656008/552607/408855/102655120
BP	GO:0097659	nucleic acid-templated transcription	57/646	221/2859	0.136333	0.700147	724727/409472/412916/411712/406086/409928/411534/408877/409271/551478/414014/724402/408319/408354/408616/408984/410925/552213/725633/552156/726492/100578235/408435/552161/408611/412422/409049/100578921/552403/100579003/412348/410004/724355/551607/413407/412093/102655679/550665/413110/726165/409227/724622/727091/408923/409301/725331/411553/102656008/412268/410159/411043/100576176/552607/408855/102…	LOC724727/LOC409472/LOC412916/LOC411712/Dl/LOC409928/LOC411534/LOC408877/LOC409271/LOC551478/LOC414014/LOC724402/LOC408319/LOC408354/LOC408616/Lin-52/LOC410925/LOC552213/LOC725633/LOC552156/LOC726492/LOC100578235/LOC408435/LOC552161/Stip/LOC412422/LOC409049/LOC100578921/LOC552403/LOC100579003/LOC412348/LOC410004/LOC724355/LOC551607/LOC413407/LOC412093/LOC102655679/LOC550665/LOC413110/LOC726165/Us…	57	22	406086/409271/551478/414014/408319/408354/408616/552156/408611/409049/100579003/412093/727091/409301/725331/411553/412268/410159/411043/100576176/552621/552167	35	724727/409472/412916/411712/409928/411534/408877/724402/408984/410925/552213/725633/726492/100578235/408435/552161/412422/100578921/552403/412348/410004/724355/551607/413407/102655679/550665/413110/726165/409227/724622/408923/102656008/552607/408855/102655120
BP	GO:0007154	cell communication	84/646	335/2859	0.139218	0.700147	551461/727000/408285/724366/552604/725485/408877/408333/413071/413063/409051/412130/410887/410183/726935/408594/410811/409255/726548/409268/413488/551830/413583/411011/410718/410925/408489/412731/724762/411134/551512/413473/724973/414021/409238/410246/408780/410979/724383/409966/552718/727108/412278/727312/724877/726069/411904/412143/100578662/406150/410044/410332/113218647/411270/102653951/72723…	LOC551461/LOC727000/LOC408285/LOC724366/LOC552604/LOC725485/LOC408877/LOC408333/LOC413071/LOC413063/LOC409051/LOC412130/LOC410887/LOC410183/LOC726935/LOC408594/LOC410811/LOC409255/LOC726548/LOC409268/LOC413488/LOC551830/LOC413583/LOC411011/LOC410718/LOC410925/EphR/LOC412731/LOC724762/LOC411134/LOC551512/LOC413473/LOC724973/LOC414021/LOC409238/LOC410246/LOC408780/LOC410979/LOC724383/LOC409966/LOC5…	84	61	551461/727000/408285/552604/725485/408333/413063/412130/410887/410183/726935/408594/410811/409255/726548/409268/413488/551830/413583/410718/412731/411134/413473/724973/414021/409238/410246/408780/410979/724383/409966/552718/727108/412278/727312/724877/726069/411904/412143/406150/410044/410332/113218647/411270/727232/551838/725008/411626/412354/412439/102655054/413550/550964/409301/408471/10057804…	23	724366/408877/413071/409051/411011/410925/408489/724762/551512/100578662/102653951/408971/102653965/409227/408945/102656008/724279/409042/725092/412703/412591/408855/102655120
BP	GO:0051641	cellular localization	24/646	86/2859	0.143861	0.700147	409439/408842/726272/411410/551140/412924/552114/725982/409117/725057/409990/550806/726187/410864/552681/412083/727561/412506/413650/410084/550975/413525/409543/410447	LOC409439/LOC408842/LOC726272/LOC411410/LOC551140/LOC412924/LOC552114/LOC725982/LOC409117/LOC725057/LOC409990/LOC550806/LOC726187/LOC410864/LOC552681/LOC412083/LOC727561/LOC412506/LOC413650/LOC410084/LOC550975/LOC413525/LOC409543/LOC410447	24	19	409439/726272/411410/412924/552114/725982/409117/725057/409990/550806/726187/552681/412083/727561/412506/413650/410084/413525/409543	5	408842/551140/410864/550975/410447
BP	GO:0016071	mRNA metabolic process	11/646	35/2859	0.146283	0.700147	409839/411791/107964835/408501/727185/551620/551225/552172/408705/551987/107964891	LOC409839/LOC411791/LOC107964835/LOC408501/LOC727185/LOC551620/LOC551225/LOC552172/LOC408705/LOC551987/LOC107964891	11	6	411791/408501/727185/551620/551225/408705	5	409839/107964835/552172/551987/107964891
BP	GO:0070647	protein modification by small protein conjugation or removal	11/646	35/2859	0.146283	0.700147	411981/411536/726254/724690/409389/726482/411362/409303/552324/725092/726488	LOC411981/LOC411536/LOC726254/LOC724690/LOC409389/LOC726482/LOC411362/LOC409303/LOC552324/LOC725092/LOC726488	11	8	411536/726254/724690/409389/726482/411362/409303/552324	3	411981/725092/726488
BP	GO:0032446	protein modification by small protein conjugation	5/646	13/2859	0.149183	0.700147	411536/726254/724690/409303/725092	LOC411536/LOC726254/LOC724690/LOC409303/LOC725092	5	4	411536/726254/724690/409303	1	725092
BP	GO:0023052	signaling	84/646	337/2859	0.153951	0.700147	551461/727000/408285/724366/552604/725485/408877/408333/413071/413063/409051/412130/410887/410183/726935/408594/410811/409255/726548/409268/413488/551830/413583/411011/410718/410925/408489/412731/724762/411134/551512/413473/724973/414021/409238/410246/408780/410979/724383/409966/552718/727108/412278/727312/724877/726069/411904/412143/100578662/406150/410044/410332/113218647/411270/102653951/72723…	LOC551461/LOC727000/LOC408285/LOC724366/LOC552604/LOC725485/LOC408877/LOC408333/LOC413071/LOC413063/LOC409051/LOC412130/LOC410887/LOC410183/LOC726935/LOC408594/LOC410811/LOC409255/LOC726548/LOC409268/LOC413488/LOC551830/LOC413583/LOC411011/LOC410718/LOC410925/EphR/LOC412731/LOC724762/LOC411134/LOC551512/LOC413473/LOC724973/LOC414021/LOC409238/LOC410246/LOC408780/LOC410979/LOC724383/LOC409966/LOC5…	84	61	551461/727000/408285/552604/725485/408333/413063/412130/410887/410183/726935/408594/410811/409255/726548/409268/413488/551830/413583/410718/412731/411134/413473/724973/414021/409238/410246/408780/410979/724383/409966/552718/727108/412278/727312/724877/726069/411904/412143/406150/410044/410332/113218647/411270/727232/551838/725008/411626/412354/412439/102655054/413550/550964/409301/408471/10057804…	23	724366/408877/413071/409051/411011/410925/408489/724762/551512/100578662/102653951/408971/102653965/409227/408945/102656008/724279/409042/725092/412703/412591/408855/102655120
BP	GO:0033036	macromolecule localization	26/646	95/2859	0.156952	0.700147	409439/408842/409051/411410/551140/552114/409117/410916/725057/409990/550806/726187/411955/725571/726793/412083/727561/412506/413650/100577451/550975/413525/409543/102656258/410447/552391	LOC409439/LOC408842/LOC409051/LOC411410/LOC551140/LOC552114/LOC409117/LOC410916/LOC725057/LOC409990/LOC550806/LOC726187/LOC411955/LOC725571/LOC726793/LOC412083/LOC727561/LOC412506/LOC413650/LOC100577451/LOC550975/LOC413525/LOC409543/LOC102656258/LOC410447/A4	26	18	409439/411410/552114/409117/725057/409990/550806/726187/411955/725571/726793/412083/727561/412506/413650/413525/409543/102656258	8	408842/409051/551140/410916/100577451/550975/410447/552391
BP	GO:0045184	establishment of protein localization	20/646	71/2859	0.159927	0.700147	409439/408842/411410/551140/552114/409117/410916/725057/409990/550806/726187/725571/412083/727561/412506/413650/550975/413525/409543/410447	LOC409439/LOC408842/LOC411410/LOC551140/LOC552114/LOC409117/LOC410916/LOC725057/LOC409990/LOC550806/LOC726187/LOC725571/LOC412083/LOC727561/LOC412506/LOC413650/LOC550975/LOC413525/LOC409543/LOC410447	20	15	409439/411410/552114/409117/725057/409990/550806/726187/725571/412083/727561/412506/413650/413525/409543	5	408842/551140/410916/550975/410447
BP	GO:0007165	signal transduction	83/646	334/2859	0.163667	0.700147	551461/727000/408285/724366/552604/725485/408877/408333/413071/413063/409051/412130/410887/410183/726935/408594/410811/409255/726548/409268/413488/551830/413583/411011/410718/410925/408489/412731/724762/411134/551512/413473/724973/414021/410246/408780/410979/724383/409966/552718/727108/412278/727312/724877/726069/411904/412143/100578662/406150/410044/410332/113218647/411270/102653951/727232/55183…	LOC551461/LOC727000/LOC408285/LOC724366/LOC552604/LOC725485/LOC408877/LOC408333/LOC413071/LOC413063/LOC409051/LOC412130/LOC410887/LOC410183/LOC726935/LOC408594/LOC410811/LOC409255/LOC726548/LOC409268/LOC413488/LOC551830/LOC413583/LOC411011/LOC410718/LOC410925/EphR/LOC412731/LOC724762/LOC411134/LOC551512/LOC413473/LOC724973/LOC414021/LOC410246/LOC408780/LOC410979/LOC724383/LOC409966/LOC552718/LOC7…	83	60	551461/727000/408285/552604/725485/408333/413063/412130/410887/410183/726935/408594/410811/409255/726548/409268/413488/551830/413583/410718/412731/411134/413473/724973/414021/410246/408780/410979/724383/409966/552718/727108/412278/727312/724877/726069/411904/412143/406150/410044/410332/113218647/411270/727232/551838/725008/411626/412354/412439/102655054/413550/550964/409301/408471/100578046/55226…	23	724366/408877/413071/409051/411011/410925/408489/724762/551512/100578662/102653951/408971/102653965/409227/408945/102656008/724279/409042/725092/412703/412591/408855/102655120
BP	GO:0006325	chromatin organization	6/646	17/2859	0.165598	0.700147	100577833/725186/412046/412742/552440/552621	LOC100577833/LOC725186/LOC412046/LOC412742/LOC552440/LOC552621	6	3	412046/412742/552621	3	100577833/725186/552440
BP	GO:0009719	response to endogenous stimulus	6/646	17/2859	0.165598	0.700147	410925/409227/409301/102656008/408855/102655120	LOC410925/Usp/LOC409301/LOC102656008/Err/LOC102655120	6	1	409301	5	410925/409227/102656008/408855/102655120
BP	GO:0071495	cellular response to endogenous stimulus	6/646	17/2859	0.165598	0.700147	410925/409227/409301/102656008/408855/102655120	LOC410925/Usp/LOC409301/LOC102656008/Err/LOC102655120	6	1	409301	5	410925/409227/102656008/408855/102655120
BP	GO:0000375	RNA splicing, via transesterification reactions	4/646	10/2859	0.170521	0.700147	411791/551620/551225/551987	LOC411791/LOC551620/LOC551225/LOC551987	4	3	411791/551620/551225	1	551987
BP	GO:0000377	RNA splicing, via transesterification reactions with bulged adenosine as nucleophile	4/646	10/2859	0.170521	0.700147	411791/551620/551225/551987	LOC411791/LOC551620/LOC551225/LOC551987	4	3	411791/551620/551225	1	551987
BP	GO:0000398	mRNA splicing, via spliceosome	4/646	10/2859	0.170521	0.700147	411791/551620/551225/551987	LOC411791/LOC551620/LOC551225/LOC551987	4	3	411791/551620/551225	1	551987
BP	GO:0005996	monosaccharide metabolic process	4/646	10/2859	0.170521	0.700147	552249/552382/113219414/412843	LOC552249/LOC552382/LOC113219414/LOC412843	4	3	552249/552382/412843	1	113219414
BP	GO:0019318	hexose metabolic process	4/646	10/2859	0.170521	0.700147	552249/552382/113219414/412843	LOC552249/LOC552382/LOC113219414/LOC412843	4	3	552249/552382/412843	1	113219414
BP	GO:0051260	protein homooligomerization	4/646	10/2859	0.170521	0.700147	408343/412616/412934/551845	LOC408343/LOC412616/LOC412934/LOC551845	4	1	412616	3	408343/412934/551845
BP	GO:0032774	RNA biosynthetic process	57/646	225/2859	0.173161	0.700147	724727/409472/412916/411712/406086/409928/411534/408877/409271/551478/414014/724402/408319/408354/408616/408984/410925/552213/725633/552156/726492/100578235/408435/552161/408611/412422/409049/100578921/552403/100579003/412348/410004/724355/551607/413407/412093/102655679/550665/413110/726165/409227/724622/727091/408923/409301/725331/411553/102656008/412268/410159/411043/100576176/552607/408855/102…	LOC724727/LOC409472/LOC412916/LOC411712/Dl/LOC409928/LOC411534/LOC408877/LOC409271/LOC551478/LOC414014/LOC724402/LOC408319/LOC408354/LOC408616/Lin-52/LOC410925/LOC552213/LOC725633/LOC552156/LOC726492/LOC100578235/LOC408435/LOC552161/Stip/LOC412422/LOC409049/LOC100578921/LOC552403/LOC100579003/LOC412348/LOC410004/LOC724355/LOC551607/LOC413407/LOC412093/LOC102655679/LOC550665/LOC413110/LOC726165/Us…	57	22	406086/409271/551478/414014/408319/408354/408616/552156/408611/409049/100579003/412093/727091/409301/725331/411553/412268/410159/411043/100576176/552621/552167	35	724727/409472/412916/411712/409928/411534/408877/724402/408984/410925/552213/725633/726492/100578235/408435/552161/412422/100578921/552403/412348/410004/724355/551607/413407/102655679/550665/413110/726165/409227/724622/408923/102656008/552607/408855/102655120
BP	GO:0006793	phosphorus metabolic process	78/646	314/2859	0.174059	0.700147	409791/551461/552061/412470/410632/725936/411758/413464/100578953/413759/410183/411582/408594/413462/551673/410956/408501/409409/725150/726562/727185/408489/107963968/412419/410228/550739/412467/411575/725881/724973/726222/411859/550969/726525/726325/409965/100578506/552571/408976/726069/412667/410557/413126/412041/409193/409908/724929/411270/409111/411678/411347/102655054/409179/413286/725491/40…	LOC409791/LOC551461/LOC552061/LOC412470/LOC410632/LOC725936/LOC411758/LOC413464/LOC100578953/LOC413759/LOC410183/LOC411582/LOC408594/LOC413462/LOC551673/LOC410956/LOC408501/LOC409409/LOC725150/LOC726562/LOC727185/EphR/LOC107963968/LOC412419/LOC410228/LOC550739/LOC412467/LOC411575/LOC725881/LOC724973/LOC726222/Pten/LOC550969/LOC726525/LOC726325/LOC409965/ROCK2/LOC552571/LOC408976/LOC726069/LOC4126…	78	47	551461/410632/411758/100578953/413759/410183/411582/408594/413462/551673/408501/725150/726562/727185/412419/410228/550739/412467/411575/724973/411859/726525/726325/409965/100578506/552571/726069/412041/409193/724929/411270/411678/102655054/409179/413286/408442/550964/726481/413664/411566/409498/413385/551093/413467/551375/552576/413389	31	409791/552061/412470/725936/413464/410956/409409/408489/107963968/725881/726222/550969/408976/412667/410557/413126/409908/409111/411347/725491/413569/408900/726760/409861/411093/406092/551256/726463/409523/412917/552712
BP	GO:0010033	response to organic substance	7/646	21/2859	0.176602	0.702485	410925/551512/409227/409301/102656008/408855/102655120	LOC410925/LOC551512/Usp/LOC409301/LOC102656008/Err/LOC102655120	7	1	409301	6	410925/551512/409227/102656008/408855/102655120
BP	GO:0042221	response to chemical	8/646	25/2859	0.184189	0.724613	410925/552415/551512/409227/409301/102656008/408855/102655120	LOC410925/CUTA/LOC551512/Usp/LOC409301/LOC102656008/Err/LOC102655120	8	1	409301	7	410925/552415/551512/409227/102656008/408855/102655120
BP	GO:0051493	regulation of cytoskeleton organization	5/646	14/2859	0.191191	0.73529	412119/725678/725685/726073/102654091	LOC412119/LOC725678/LOC725685/LOC726073/LOC102654091	5	4	412119/725685/726073/102654091	1	725678
BP	GO:0006796	phosphate-containing compound metabolic process	77/646	312/2859	0.193902	0.73529	409791/551461/552061/412470/410632/725936/411758/413464/100578953/413759/410183/411582/408594/413462/551673/410956/408501/409409/725150/726562/727185/408489/107963968/412419/410228/550739/412467/411575/725881/724973/726222/411859/550969/726525/726325/409965/100578506/552571/408976/726069/412667/410557/413126/412041/409193/409908/724929/411270/409111/411678/411347/102655054/413286/725491/408442/55…	LOC409791/LOC551461/LOC552061/LOC412470/LOC410632/LOC725936/LOC411758/LOC413464/LOC100578953/LOC413759/LOC410183/LOC411582/LOC408594/LOC413462/LOC551673/LOC410956/LOC408501/LOC409409/LOC725150/LOC726562/LOC727185/EphR/LOC107963968/LOC412419/LOC410228/LOC550739/LOC412467/LOC411575/LOC725881/LOC724973/LOC726222/Pten/LOC550969/LOC726525/LOC726325/LOC409965/ROCK2/LOC552571/LOC408976/LOC726069/LOC4126…	77	46	551461/410632/411758/100578953/413759/410183/411582/408594/413462/551673/408501/725150/726562/727185/412419/410228/550739/412467/411575/724973/411859/726525/726325/409965/100578506/552571/726069/412041/409193/724929/411270/411678/102655054/413286/408442/550964/726481/413664/411566/409498/413385/551093/413467/551375/552576/413389	31	409791/552061/412470/725936/413464/410956/409409/408489/107963968/725881/726222/550969/408976/412667/410557/413126/409908/409111/411347/725491/413569/408900/726760/409861/411093/406092/551256/726463/409523/412917/552712
BP	GO:0007264	small GTPase mediated signal transduction	29/646	110/2859	0.196779	0.73529	724366/413063/412130/408594/409255/413488/551830/413583/410718/724762/411134/413473/408780/724383/409966/552718/412278/727312/412143/410044/410332/102653951/411626/412354/408971/408471/724279/410127/411260	LOC724366/LOC413063/LOC412130/LOC408594/LOC409255/LOC413488/LOC551830/LOC413583/LOC410718/LOC724762/LOC411134/LOC413473/LOC408780/LOC724383/LOC409966/LOC552718/LOC412278/LOC727312/LOC412143/LOC410044/LOC410332/LOC102653951/rtGEF/LOC412354/LOC408971/LOC408471/LOC724279/LOC410127/LOC411260	29	24	413063/412130/408594/409255/413488/551830/413583/410718/411134/413473/408780/724383/409966/552718/412278/727312/412143/410044/410332/411626/412354/408471/410127/411260	5	724366/724762/102653951/408971/724279
BP	GO:0034613	cellular protein localization	18/646	65/2859	0.197173	0.73529	409439/408842/411410/551140/552114/409117/725057/409990/550806/726187/412083/727561/412506/413650/550975/413525/409543/410447	LOC409439/LOC408842/LOC411410/LOC551140/LOC552114/LOC409117/LOC725057/LOC409990/LOC550806/LOC726187/LOC412083/LOC727561/LOC412506/LOC413650/LOC550975/LOC413525/LOC409543/LOC410447	18	14	409439/411410/552114/409117/725057/409990/550806/726187/412083/727561/412506/413650/413525/409543	4	408842/551140/550975/410447
BP	GO:0070727	cellular macromolecule localization	18/646	65/2859	0.197173	0.73529	409439/408842/411410/551140/552114/409117/725057/409990/550806/726187/412083/727561/412506/413650/550975/413525/409543/410447	LOC409439/LOC408842/LOC411410/LOC551140/LOC552114/LOC409117/LOC725057/LOC409990/LOC550806/LOC726187/LOC412083/LOC727561/LOC412506/LOC413650/LOC550975/LOC413525/LOC409543/LOC410447	18	14	409439/411410/552114/409117/725057/409990/550806/726187/412083/727561/412506/413650/413525/409543	4	408842/551140/550975/410447
BP	GO:0006810	transport	111/646	459/2859	0.203493	0.744167	408335/409439/408842/552697/409051/551687/726272/411410/551140/494511/410710/412074/409865/551553/412924/552114/107965041/725982/409117/552785/410916/726222/408343/410883/100820634/410179/406113/410803/725057/411186/412925/724429/409406/413186/410018/552602/413609/724877/411196/408517/409990/410557/409649/409144/406071/413840/412810/113218569/550806/411412/410527/726187/411955/726970/552293/72519…	LOC408335/LOC409439/LOC408842/LOC552697/LOC409051/LOC551687/LOC726272/LOC411410/LOC551140/Gat-1B/LOC410710/LOC412074/LOC409865/LOC551553/LOC412924/LOC552114/LOC107965041/LOC725982/LOC409117/pHCl/LOC410916/LOC726222/LOC408343/LOC410883/LOC100820634/LOC410179/Eaat-2/LOC410803/LOC725057/LOC411186/LOC412925/LOC724429/LOC409406/LOC413186/LOC410018/LOC552602/Tpcn1/LOC724877/LOC411196/LOC408517/LOC40999…	111	76	408335/409439/551687/726272/411410/494511/410710/412074/409865/551553/412924/552114/107965041/725982/409117/406113/410803/725057/411186/410018/413609/724877/411196/408517/409990/409649/409144/406071/413840/412810/113218569/550806/411412/410527/726187/411955/726970/551046/410041/551576/410269/408525/409792/725571/552681/552640/725701/726793/412083/725064/727561/412506/413650/410084/409043/724546/5…	35	408842/552697/409051/551140/552785/410916/726222/408343/410883/100820634/410179/412925/724429/409406/413186/552602/410557/552293/725192/410864/551602/724227/412934/100577451/551643/550975/552258/410447/102656652/552391/727552/408272/551845/410607/411857
BP	GO:0033043	regulation of organelle organization	6/646	18/2859	0.20371	0.744167	412119/725678/725685/724920/726073/102654091	LOC412119/LOC725678/LOC725685/LOC724920/LOC726073/LOC102654091	6	4	412119/725685/726073/102654091	2	725678/724920
BP	GO:0008104	protein localization	20/646	74/2859	0.214096	0.774205	409439/408842/411410/551140/552114/409117/410916/725057/409990/550806/726187/725571/412083/727561/412506/413650/550975/413525/409543/410447	LOC409439/LOC408842/LOC411410/LOC551140/LOC552114/LOC409117/LOC410916/LOC725057/LOC409990/LOC550806/LOC726187/LOC725571/LOC412083/LOC727561/LOC412506/LOC413650/LOC550975/LOC413525/LOC409543/LOC410447	20	15	409439/411410/552114/409117/725057/409990/550806/726187/725571/412083/727561/412506/413650/413525/409543	5	408842/551140/410916/550975/410447
BP	GO:0016192	vesicle-mediated transport	17/646	62/2859	0.218897	0.783653	409439/411410/412924/725982/725057/409990/550806/726187/551576/552681/412083/412506/410084/552117/413525/102656652/552540	LOC409439/LOC411410/LOC412924/LOC725982/LOC725057/LOC409990/LOC550806/LOC726187/LOC551576/LOC552681/LOC412083/LOC412506/LOC410084/LOC552117/LOC413525/LOC102656652/LOC552540	17	16	409439/411410/412924/725982/725057/409990/550806/726187/551576/552681/412083/412506/410084/552117/413525/552540	1	102656652
BP	GO:0051234	establishment of localization	111/646	462/2859	0.227944	0.807961	408335/409439/408842/552697/409051/551687/726272/411410/551140/494511/410710/412074/409865/551553/412924/552114/107965041/725982/409117/552785/410916/726222/408343/410883/100820634/410179/406113/410803/725057/411186/412925/724429/409406/413186/410018/552602/413609/724877/411196/408517/409990/410557/409649/409144/406071/413840/412810/113218569/550806/411412/410527/726187/411955/726970/552293/72519…	LOC408335/LOC409439/LOC408842/LOC552697/LOC409051/LOC551687/LOC726272/LOC411410/LOC551140/Gat-1B/LOC410710/LOC412074/LOC409865/LOC551553/LOC412924/LOC552114/LOC107965041/LOC725982/LOC409117/pHCl/LOC410916/LOC726222/LOC408343/LOC410883/LOC100820634/LOC410179/Eaat-2/LOC410803/LOC725057/LOC411186/LOC412925/LOC724429/LOC409406/LOC413186/LOC410018/LOC552602/Tpcn1/LOC724877/LOC411196/LOC408517/LOC40999…	111	76	408335/409439/551687/726272/411410/494511/410710/412074/409865/551553/412924/552114/107965041/725982/409117/406113/410803/725057/411186/410018/413609/724877/411196/408517/409990/409649/409144/406071/413840/412810/113218569/550806/411412/410527/726187/411955/726970/551046/410041/551576/410269/408525/409792/725571/552681/552640/725701/726793/412083/725064/727561/412506/413650/410084/409043/724546/5…	35	408842/552697/409051/551140/552785/410916/726222/408343/410883/100820634/410179/412925/724429/409406/413186/552602/410557/552293/725192/410864/551602/724227/412934/100577451/551643/550975/552258/410447/102656652/552391/727552/408272/551845/410607/411857
BP	GO:0042254	ribosome biogenesis	7/646	23/2859	0.248961	0.873806	551992/413686/408573/411233/414048/724129/551531	LOC551992/LOC413686/LOC408573/LOC411233/LOC414048/LOC724129/LOC551531	7	0		7	551992/413686/408573/411233/414048/724129/551531
BP	GO:0010468	regulation of gene expression	44/646	178/2859	0.268838	0.896957	409839/724727/409472/412916/411712/406086/411534/408877/409271/551478/414014/552572/408319/408354/727185/408616/410925/552213/726492/408435/725039/552161/408611/412422/409049/552403/100579003/412348/413407/102655679/726165/409227/724622/727091/408923/409301/725331/411553/102656008/410159/411043/552607/408855/102655120	LOC409839/LOC724727/LOC409472/LOC412916/LOC411712/Dl/LOC411534/LOC408877/LOC409271/LOC551478/LOC414014/LOC552572/LOC408319/LOC408354/LOC727185/LOC408616/LOC410925/LOC552213/LOC726492/LOC408435/LOC725039/LOC552161/Stip/LOC412422/LOC409049/LOC552403/LOC100579003/LOC412348/LOC413407/LOC102655679/LOC726165/Usp/LOC724622/LOC727091/LOC408923/LOC409301/LOC725331/LOC411553/LOC102656008/LOC410159/LOC41104…	44	17	406086/409271/551478/414014/408319/408354/727185/408616/408611/409049/100579003/727091/409301/725331/411553/410159/411043	27	409839/724727/409472/412916/411712/411534/408877/552572/410925/552213/726492/408435/725039/552161/412422/552403/412348/413407/102655679/726165/409227/724622/408923/102656008/552607/408855/102655120
BP	GO:0006887	exocytosis	4/646	12/2859	0.278107	0.896957	412924/551576/552681/410084	LOC412924/LOC551576/LOC552681/LOC410084	4	4	412924/551576/552681/410084	0
BP	GO:0032271	regulation of protein polymerization	4/646	12/2859	0.278107	0.896957	412119/725678/725685/726073	LOC412119/LOC725678/LOC725685/LOC726073	4	3	412119/725685/726073	1	725678
BP	GO:0043254	regulation of protein complex assembly	4/646	12/2859	0.278107	0.896957	412119/725678/725685/726073	LOC412119/LOC725678/LOC725685/LOC726073	4	3	412119/725685/726073	1	725678
BP	GO:0044087	regulation of cellular component biogenesis	4/646	12/2859	0.278107	0.896957	412119/725678/725685/726073	LOC412119/LOC725678/LOC725685/LOC726073	4	3	412119/725685/726073	1	725678
BP	GO:0051258	protein polymerization	4/646	12/2859	0.278107	0.896957	412119/725678/725685/726073	LOC412119/LOC725678/LOC725685/LOC726073	4	3	412119/725685/726073	1	725678
BP	GO:0051259	protein complex oligomerization	4/646	12/2859	0.278107	0.896957	408343/412616/412934/551845	LOC408343/LOC412616/LOC412934/LOC551845	4	1	412616	3	408343/412934/551845
BP	GO:0071103	DNA conformation change	4/646	12/2859	0.278107	0.896957	100577833/552787/412750/724215	LOC100577833/LOC552787/LOC412750/LOC724215	4	1	552787	3	100577833/412750/724215
BP	GO:1902903	regulation of supramolecular fiber organization	4/646	12/2859	0.278107	0.896957	412119/725678/725685/726073	LOC412119/LOC725678/LOC725685/LOC726073	4	3	412119/725685/726073	1	725678
BP	GO:0044283	small molecule biosynthetic process	10/646	36/2859	0.283597	0.902533	413372/411607/409360/552286/413590/552710/412843/409861/725018/552134	LOC413372/LOC411607/LOC409360/LOC552286/LOC413590/LOC552710/LOC412843/LOC409861/LOC725018/LOC552134	10	5	413372/552286/413590/552710/412843	5	411607/409360/409861/725018/552134
BP	GO:0006091	generation of precursor metabolites and energy	5/646	16/2859	0.284878	0.902533	725881/725797/413014/552328/724321	LOC725881/LOC725797/LOC413014/LOC552328/LOC724321	5	2	552328/724321	3	725881/725797/413014
BP	GO:0009100	glycoprotein metabolic process	7/646	24/2859	0.28808	0.904323	412055/726419/409032/551589/412045/100578875/410105	LOC412055/LOC726419/LOC409032/LOC551589/LOC412045/LOC100578875/LOC410105	7	6	412055/726419/409032/412045/100578875/410105	1	551589
BP	GO:0051179	localization	111/646	469/2859	0.290495	0.904323	408335/409439/408842/552697/409051/551687/726272/411410/551140/494511/410710/412074/409865/551553/412924/552114/107965041/725982/409117/552785/410916/726222/408343/410883/100820634/410179/406113/410803/725057/411186/412925/724429/409406/413186/410018/552602/413609/724877/411196/408517/409990/410557/409649/409144/406071/413840/412810/113218569/550806/411412/410527/726187/411955/726970/552293/72519…	LOC408335/LOC409439/LOC408842/LOC552697/LOC409051/LOC551687/LOC726272/LOC411410/LOC551140/Gat-1B/LOC410710/LOC412074/LOC409865/LOC551553/LOC412924/LOC552114/LOC107965041/LOC725982/LOC409117/pHCl/LOC410916/LOC726222/LOC408343/LOC410883/LOC100820634/LOC410179/Eaat-2/LOC410803/LOC725057/LOC411186/LOC412925/LOC724429/LOC409406/LOC413186/LOC410018/LOC552602/Tpcn1/LOC724877/LOC411196/LOC408517/LOC40999…	111	76	408335/409439/551687/726272/411410/494511/410710/412074/409865/551553/412924/552114/107965041/725982/409117/406113/410803/725057/411186/410018/413609/724877/411196/408517/409990/409649/409144/406071/413840/412810/113218569/550806/411412/410527/726187/411955/726970/551046/410041/551576/410269/408525/409792/725571/552681/552640/725701/726793/412083/725064/727561/412506/413650/410084/409043/724546/5…	35	408842/552697/409051/551140/552785/410916/726222/408343/410883/100820634/410179/412925/724429/409406/413186/552602/410557/552293/725192/410864/551602/724227/412934/100577451/551643/550975/552258/410447/102656652/552391/727552/408272/551845/410607/411857
BP	GO:0035556	intracellular signal transduction	41/646	167/2859	0.29517	0.910956	551461/724366/725485/413071/413063/412130/410887/410183/408594/409255/413488/551830/413583/410718/724762/411134/551512/413473/408780/724383/409966/552718/412278/727312/724877/726069/412143/410044/410332/411270/102653951/727232/411626/412354/408971/550964/408471/724279/410127/411260/409498	LOC551461/LOC724366/LOC725485/LOC413071/LOC413063/LOC412130/LOC410887/LOC410183/LOC408594/LOC409255/LOC413488/LOC551830/LOC413583/LOC410718/LOC724762/LOC411134/LOC551512/LOC413473/LOC408780/LOC724383/LOC409966/LOC552718/LOC412278/LOC727312/LOC724877/LOC726069/LOC412143/LOC410044/LOC410332/LOC411270/LOC102653951/LOC727232/rtGEF/LOC412354/LOC408971/LOC550964/LOC408471/LOC724279/LOC410127/LOC411260/…	41	34	551461/725485/413063/412130/410887/410183/408594/409255/413488/551830/413583/410718/411134/413473/408780/724383/409966/552718/412278/727312/724877/726069/412143/410044/410332/411270/727232/411626/412354/550964/408471/410127/411260/409498	7	724366/413071/724762/551512/102653951/408971/724279
BP	GO:0051716	cellular response to stimulus	90/646	379/2859	0.302921	0.926887	551461/727000/408285/724366/552604/725485/408877/408333/413071/413063/409051/412130/410887/102654398/410183/726935/408594/410811/409255/726548/409268/413488/551830/727180/413583/411011/410718/410925/408489/726757/412731/724762/411134/551512/413473/724973/414021/410246/408780/410979/724383/102654349/409966/552718/727108/412278/727312/725687/724877/726069/100577027/113219086/411904/412143/100578662…	LOC551461/LOC727000/LOC408285/LOC724366/LOC552604/LOC725485/LOC408877/LOC408333/LOC413071/LOC413063/LOC409051/LOC412130/LOC410887/LOC102654398/LOC410183/LOC726935/LOC408594/LOC410811/LOC409255/LOC726548/LOC409268/LOC413488/LOC551830/LOC727180/LOC413583/LOC411011/LOC410718/LOC410925/EphR/LOC726757/LOC412731/LOC724762/LOC411134/LOC551512/LOC413473/LOC724973/LOC414021/LOC410246/LOC408780/LOC410979/L…	90	62	551461/727000/408285/552604/725485/408333/413063/412130/410887/410183/726935/408594/410811/409255/726548/409268/413488/551830/727180/413583/410718/412731/411134/413473/724973/414021/410246/408780/410979/724383/409966/552718/727108/412278/727312/725687/724877/726069/411904/412143/406150/410044/410332/113218647/411270/727232/551838/725008/411626/412354/412439/102655054/413550/550964/409301/408471/1…	28	724366/408877/413071/409051/102654398/411011/410925/408489/726757/724762/551512/102654349/100577027/113219086/100578662/102653951/408971/102653965/409227/408945/102656008/724279/409042/725092/412703/412591/408855/102655120
BP	GO:0006396	RNA processing	22/646	87/2859	0.309775	0.939826	413805/411791/113219318/409536/107964835/408501/551992/551620/551225/552172/408705/408652/411233/409883/551987/107964891/409704/410968/409102/551302/551531/724336	LOC413805/LOC411791/LOC113219318/LOC409536/LOC107964835/LOC408501/LOC551992/LOC551620/LOC551225/LOC552172/LOC408705/LOC408652/LOC411233/LOC409883/LOC551987/LOC107964891/LOC409704/LOC410968/LOC409102/LOC551302/LOC551531/LOC724336	22	12	411791/409536/408501/551620/551225/408705/408652/409883/409704/410968/409102/551302	10	413805/113219318/107964835/551992/552172/411233/551987/107964891/551531/724336
BP	GO:0009889	regulation of biosynthetic process	42/646	173/2859	0.321375	0.943052	724727/409472/412916/411712/406086/411534/408877/409271/551478/414014/552572/408319/408354/408616/410925/552213/726492/408435/725039/552161/408611/412422/409049/552403/100579003/412348/413407/102655679/726165/409227/724622/727091/408923/409301/725331/411553/102656008/410159/411043/552607/408855/102655120	LOC724727/LOC409472/LOC412916/LOC411712/Dl/LOC411534/LOC408877/LOC409271/LOC551478/LOC414014/LOC552572/LOC408319/LOC408354/LOC408616/LOC410925/LOC552213/LOC726492/LOC408435/LOC725039/LOC552161/Stip/LOC412422/LOC409049/LOC552403/LOC100579003/LOC412348/LOC413407/LOC102655679/LOC726165/Usp/LOC724622/LOC727091/LOC408923/LOC409301/LOC725331/LOC411553/LOC102656008/LOC410159/LOC411043/LOC552607/Err/LOC1…	42	16	406086/409271/551478/414014/408319/408354/408616/408611/409049/100579003/727091/409301/725331/411553/410159/411043	26	724727/409472/412916/411712/411534/408877/552572/410925/552213/726492/408435/725039/552161/412422/552403/412348/413407/102655679/726165/409227/724622/408923/102656008/552607/408855/102655120
BP	GO:0010556	regulation of macromolecule biosynthetic process	42/646	173/2859	0.321375	0.943052	724727/409472/412916/411712/406086/411534/408877/409271/551478/414014/552572/408319/408354/408616/410925/552213/726492/408435/725039/552161/408611/412422/409049/552403/100579003/412348/413407/102655679/726165/409227/724622/727091/408923/409301/725331/411553/102656008/410159/411043/552607/408855/102655120	LOC724727/LOC409472/LOC412916/LOC411712/Dl/LOC411534/LOC408877/LOC409271/LOC551478/LOC414014/LOC552572/LOC408319/LOC408354/LOC408616/LOC410925/LOC552213/LOC726492/LOC408435/LOC725039/LOC552161/Stip/LOC412422/LOC409049/LOC552403/LOC100579003/LOC412348/LOC413407/LOC102655679/LOC726165/Usp/LOC724622/LOC727091/LOC408923/LOC409301/LOC725331/LOC411553/LOC102656008/LOC410159/LOC411043/LOC552607/Err/LOC1…	42	16	406086/409271/551478/414014/408319/408354/408616/408611/409049/100579003/727091/409301/725331/411553/410159/411043	26	724727/409472/412916/411712/411534/408877/552572/410925/552213/726492/408435/725039/552161/412422/552403/412348/413407/102655679/726165/409227/724622/408923/102656008/552607/408855/102655120
BP	GO:0031326	regulation of cellular biosynthetic process	42/646	173/2859	0.321375	0.943052	724727/409472/412916/411712/406086/411534/408877/409271/551478/414014/552572/408319/408354/408616/410925/552213/726492/408435/725039/552161/408611/412422/409049/552403/100579003/412348/413407/102655679/726165/409227/724622/727091/408923/409301/725331/411553/102656008/410159/411043/552607/408855/102655120	LOC724727/LOC409472/LOC412916/LOC411712/Dl/LOC411534/LOC408877/LOC409271/LOC551478/LOC414014/LOC552572/LOC408319/LOC408354/LOC408616/LOC410925/LOC552213/LOC726492/LOC408435/LOC725039/LOC552161/Stip/LOC412422/LOC409049/LOC552403/LOC100579003/LOC412348/LOC413407/LOC102655679/LOC726165/Usp/LOC724622/LOC727091/LOC408923/LOC409301/LOC725331/LOC411553/LOC102656008/LOC410159/LOC411043/LOC552607/Err/LOC1…	42	16	406086/409271/551478/414014/408319/408354/408616/408611/409049/100579003/727091/409301/725331/411553/410159/411043	26	724727/409472/412916/411712/411534/408877/552572/410925/552213/726492/408435/725039/552161/412422/552403/412348/413407/102655679/726165/409227/724622/408923/102656008/552607/408855/102655120
BP	GO:2000112	regulation of cellular macromolecule biosynthetic process	42/646	173/2859	0.321375	0.943052	724727/409472/412916/411712/406086/411534/408877/409271/551478/414014/552572/408319/408354/408616/410925/552213/726492/408435/725039/552161/408611/412422/409049/552403/100579003/412348/413407/102655679/726165/409227/724622/727091/408923/409301/725331/411553/102656008/410159/411043/552607/408855/102655120	LOC724727/LOC409472/LOC412916/LOC411712/Dl/LOC411534/LOC408877/LOC409271/LOC551478/LOC414014/LOC552572/LOC408319/LOC408354/LOC408616/LOC410925/LOC552213/LOC726492/LOC408435/LOC725039/LOC552161/Stip/LOC412422/LOC409049/LOC552403/LOC100579003/LOC412348/LOC413407/LOC102655679/LOC726165/Usp/LOC724622/LOC727091/LOC408923/LOC409301/LOC725331/LOC411553/LOC102656008/LOC410159/LOC411043/LOC552607/Err/LOC1…	42	16	406086/409271/551478/414014/408319/408354/408616/408611/409049/100579003/727091/409301/725331/411553/410159/411043	26	724727/409472/412916/411712/411534/408877/552572/410925/552213/726492/408435/725039/552161/412422/552403/412348/413407/102655679/726165/409227/724622/408923/102656008/552607/408855/102655120
BP	GO:0006869	lipid transport	5/646	17/2859	0.334578	0.960605	409051/411955/726793/100577451/552391	LOC409051/LOC411955/LOC726793/LOC100577451/A4	5	2	411955/726793	3	409051/100577451/552391
BP	GO:0032940	secretion by cell	4/646	13/2859	0.335407	0.960605	412924/551576/552681/410084	LOC412924/LOC551576/LOC552681/LOC410084	4	4	412924/551576/552681/410084	0
BP	GO:0046903	secretion	4/646	13/2859	0.335407	0.960605	412924/551576/552681/410084	LOC412924/LOC551576/LOC552681/LOC410084	4	4	412924/551576/552681/410084	0
BP	GO:0060255	regulation of macromolecule metabolic process	45/646	188/2859	0.353131	0.970854	409839/724727/409472/412916/411712/406086/411534/408877/409271/551478/414014/552572/408319/408354/727185/408616/410925/552213/726492/408435/725039/552161/408611/412422/409049/552403/100579003/412348/413407/102655679/726165/409227/724622/727091/408923/409301/725331/411553/102656008/410159/411043/552607/551256/408855/102655120	LOC409839/LOC724727/LOC409472/LOC412916/LOC411712/Dl/LOC411534/LOC408877/LOC409271/LOC551478/LOC414014/LOC552572/LOC408319/LOC408354/LOC727185/LOC408616/LOC410925/LOC552213/LOC726492/LOC408435/LOC725039/LOC552161/Stip/LOC412422/LOC409049/LOC552403/LOC100579003/LOC412348/LOC413407/LOC102655679/LOC726165/Usp/LOC724622/LOC727091/LOC408923/LOC409301/LOC725331/LOC411553/LOC102656008/LOC410159/LOC41104…	45	17	406086/409271/551478/414014/408319/408354/727185/408616/408611/409049/100579003/727091/409301/725331/411553/410159/411043	28	409839/724727/409472/412916/411712/411534/408877/552572/410925/552213/726492/408435/725039/552161/412422/552403/412348/413407/102655679/726165/409227/724622/408923/102656008/552607/551256/408855/102655120
BP	GO:0050896	response to stimulus	94/646	403/2859	0.374019	0.970854	551461/727000/408285/724366/552604/725485/408877/408333/413071/413063/409051/412130/410887/102654398/410183/726935/408953/408594/410811/409255/726548/409268/413488/551830/727180/413583/411011/410718/410925/408489/552415/726757/412731/724762/411134/551512/413473/724973/414021/410246/408780/410979/724383/102654349/409966/552718/727108/412278/727312/725687/724877/726069/100577027/113219086/411904/41…	LOC551461/LOC727000/LOC408285/LOC724366/LOC552604/LOC725485/LOC408877/LOC408333/LOC413071/LOC413063/LOC409051/LOC412130/LOC410887/LOC102654398/LOC410183/LOC726935/LOC408953/LOC408594/LOC410811/LOC409255/LOC726548/LOC409268/LOC413488/LOC551830/LOC727180/LOC413583/LOC411011/LOC410718/LOC410925/EphR/CUTA/LOC726757/LOC412731/LOC724762/LOC411134/LOC551512/LOC413473/LOC724973/LOC414021/LOC410246/LOC408…	94	63	551461/727000/408285/552604/725485/408333/413063/412130/410887/410183/726935/408953/408594/410811/409255/726548/409268/413488/551830/727180/413583/410718/412731/411134/413473/724973/414021/410246/408780/410979/724383/409966/552718/727108/412278/727312/725687/724877/726069/411904/412143/406150/410044/410332/113218647/411270/727232/551838/725008/411626/412354/412439/102655054/413550/550964/409301/4…	31	724366/408877/413071/409051/102654398/411011/410925/408489/552415/726757/724762/551512/102654349/100577027/113219086/100578662/102653951/494523/408971/102653965/409227/408945/411700/102656008/724279/409042/725092/412703/412591/408855/102655120
BP	GO:0016579	protein deubiquitination	6/646	22/2859	0.377086	0.970854	411981/409389/726482/411362/552324/726488	LOC411981/LOC409389/LOC726482/LOC411362/LOC552324/LOC726488	6	4	409389/726482/411362/552324	2	411981/726488
BP	GO:0070646	protein modification by small protein removal	6/646	22/2859	0.377086	0.970854	411981/409389/726482/411362/552324/726488	LOC411981/LOC409389/LOC726482/LOC411362/LOC552324/LOC726488	6	4	409389/726482/411362/552324	2	411981/726488
BP	GO:0051171	regulation of nitrogen compound metabolic process	43/646	181/2859	0.379214	0.970854	724727/409472/412916/411712/406086/411534/408877/409271/551478/414014/552572/408319/408354/408616/410925/552213/726492/408435/725039/552161/408611/412422/409049/552403/100579003/412348/413407/102655679/726165/409227/724622/727091/408923/409301/725331/411553/102656008/410159/411043/552607/551256/408855/102655120	LOC724727/LOC409472/LOC412916/LOC411712/Dl/LOC411534/LOC408877/LOC409271/LOC551478/LOC414014/LOC552572/LOC408319/LOC408354/LOC408616/LOC410925/LOC552213/LOC726492/LOC408435/LOC725039/LOC552161/Stip/LOC412422/LOC409049/LOC552403/LOC100579003/LOC412348/LOC413407/LOC102655679/LOC726165/Usp/LOC724622/LOC727091/LOC408923/LOC409301/LOC725331/LOC411553/LOC102656008/LOC410159/LOC411043/LOC552607/LOC55125…	43	16	406086/409271/551478/414014/408319/408354/408616/408611/409049/100579003/727091/409301/725331/411553/410159/411043	27	724727/409472/412916/411712/411534/408877/552572/410925/552213/726492/408435/725039/552161/412422/552403/412348/413407/102655679/726165/409227/724622/408923/102656008/552607/551256/408855/102655120
BP	GO:0080090	regulation of primary metabolic process	43/646	181/2859	0.379214	0.970854	724727/409472/412916/411712/406086/411534/408877/409271/551478/414014/552572/408319/408354/408616/410925/552213/726492/408435/725039/552161/408611/412422/409049/552403/100579003/412348/413407/102655679/726165/409227/724622/727091/408923/409301/725331/411553/102656008/410159/411043/552607/551256/408855/102655120	LOC724727/LOC409472/LOC412916/LOC411712/Dl/LOC411534/LOC408877/LOC409271/LOC551478/LOC414014/LOC552572/LOC408319/LOC408354/LOC408616/LOC410925/LOC552213/LOC726492/LOC408435/LOC725039/LOC552161/Stip/LOC412422/LOC409049/LOC552403/LOC100579003/LOC412348/LOC413407/LOC102655679/LOC726165/Usp/LOC724622/LOC727091/LOC408923/LOC409301/LOC725331/LOC411553/LOC102656008/LOC410159/LOC411043/LOC552607/LOC55125…	43	16	406086/409271/551478/414014/408319/408354/408616/408611/409049/100579003/727091/409301/725331/411553/410159/411043	27	724727/409472/412916/411712/411534/408877/552572/410925/552213/726492/408435/725039/552161/412422/552403/412348/413407/102655679/726165/409227/724622/408923/102656008/552607/551256/408855/102655120
BP	GO:0006355	regulation of transcription, DNA-templated	40/646	168/2859	0.379535	0.970854	724727/409472/412916/411712/406086/411534/408877/409271/551478/414014/408319/408354/408616/410925/552213/726492/408435/552161/408611/412422/409049/552403/100579003/412348/413407/102655679/726165/409227/724622/727091/408923/409301/725331/411553/102656008/410159/411043/552607/408855/102655120	LOC724727/LOC409472/LOC412916/LOC411712/Dl/LOC411534/LOC408877/LOC409271/LOC551478/LOC414014/LOC408319/LOC408354/LOC408616/LOC410925/LOC552213/LOC726492/LOC408435/LOC552161/Stip/LOC412422/LOC409049/LOC552403/LOC100579003/LOC412348/LOC413407/LOC102655679/LOC726165/Usp/LOC724622/LOC727091/LOC408923/LOC409301/LOC725331/LOC411553/LOC102656008/LOC410159/LOC411043/LOC552607/Err/LOC102655120	40	16	406086/409271/551478/414014/408319/408354/408616/408611/409049/100579003/727091/409301/725331/411553/410159/411043	24	724727/409472/412916/411712/411534/408877/410925/552213/726492/408435/552161/412422/552403/412348/413407/102655679/726165/409227/724622/408923/102656008/552607/408855/102655120
BP	GO:1903506	regulation of nucleic acid-templated transcription	40/646	168/2859	0.379535	0.970854	724727/409472/412916/411712/406086/411534/408877/409271/551478/414014/408319/408354/408616/410925/552213/726492/408435/552161/408611/412422/409049/552403/100579003/412348/413407/102655679/726165/409227/724622/727091/408923/409301/725331/411553/102656008/410159/411043/552607/408855/102655120	LOC724727/LOC409472/LOC412916/LOC411712/Dl/LOC411534/LOC408877/LOC409271/LOC551478/LOC414014/LOC408319/LOC408354/LOC408616/LOC410925/LOC552213/LOC726492/LOC408435/LOC552161/Stip/LOC412422/LOC409049/LOC552403/LOC100579003/LOC412348/LOC413407/LOC102655679/LOC726165/Usp/LOC724622/LOC727091/LOC408923/LOC409301/LOC725331/LOC411553/LOC102656008/LOC410159/LOC411043/LOC552607/Err/LOC102655120	40	16	406086/409271/551478/414014/408319/408354/408616/408611/409049/100579003/727091/409301/725331/411553/410159/411043	24	724727/409472/412916/411712/411534/408877/410925/552213/726492/408435/552161/412422/552403/412348/413407/102655679/726165/409227/724622/408923/102656008/552607/408855/102655120
BP	GO:2001141	regulation of RNA biosynthetic process	40/646	168/2859	0.379535	0.970854	724727/409472/412916/411712/406086/411534/408877/409271/551478/414014/408319/408354/408616/410925/552213/726492/408435/552161/408611/412422/409049/552403/100579003/412348/413407/102655679/726165/409227/724622/727091/408923/409301/725331/411553/102656008/410159/411043/552607/408855/102655120	LOC724727/LOC409472/LOC412916/LOC411712/Dl/LOC411534/LOC408877/LOC409271/LOC551478/LOC414014/LOC408319/LOC408354/LOC408616/LOC410925/LOC552213/LOC726492/LOC408435/LOC552161/Stip/LOC412422/LOC409049/LOC552403/LOC100579003/LOC412348/LOC413407/LOC102655679/LOC726165/Usp/LOC724622/LOC727091/LOC408923/LOC409301/LOC725331/LOC411553/LOC102656008/LOC410159/LOC411043/LOC552607/Err/LOC102655120	40	16	406086/409271/551478/414014/408319/408354/408616/408611/409049/100579003/727091/409301/725331/411553/410159/411043	24	724727/409472/412916/411712/411534/408877/410925/552213/726492/408435/552161/412422/552403/412348/413407/102655679/726165/409227/724622/408923/102656008/552607/408855/102655120
BP	GO:0006457	protein folding	10/646	39/2859	0.383323	0.970854	725976/412287/726085/100577578/552807/102656136/726689/411700/551723/550966	LOC725976/LOC412287/LOC726085/LOC100577578/LOC552807/LOC102656136/LOC726689/LOC411700/LOC551723/LOC550966	10	0		10	725976/412287/726085/100577578/552807/102656136/726689/411700/551723/550966
BP	GO:0007018	microtubule-based movement	9/646	35/2859	0.391831	0.970854	413170/411068/725479/411769/413837/411602/411894/725593/409676	LOC413170/LOC411068/LOC725479/LOC411769/LOC413837/LOC411602/LOC411894/LOC725593/LOC409676	9	9	413170/411068/725479/411769/413837/411602/411894/725593/409676	0
BP	GO:0008380	RNA splicing	4/646	14/2859	0.393093	0.970854	411791/551620/551225/551987	LOC411791/LOC551620/LOC551225/LOC551987	4	3	411791/551620/551225	1	551987
BP	GO:0048193	Golgi vesicle transport	4/646	14/2859	0.393093	0.970854	409439/411410/412506/552540	LOC409439/LOC411410/LOC412506/LOC552540	4	4	409439/411410/412506/552540	0
BP	GO:0050790	regulation of catalytic activity	4/646	14/2859	0.393093	0.970854	410811/409090/412278/551256	LOC410811/LOC409090/LOC412278/LOC551256	4	2	410811/412278	2	409090/551256
BP	GO:0097435	supramolecular fiber organization	4/646	14/2859	0.393093	0.970854	412119/725678/725685/726073	LOC412119/LOC725678/LOC725685/LOC726073	4	3	412119/725685/726073	1	725678
BP	GO:0051252	regulation of RNA metabolic process	40/646	169/2859	0.396131	0.970854	724727/409472/412916/411712/406086/411534/408877/409271/551478/414014/408319/408354/408616/410925/552213/726492/408435/552161/408611/412422/409049/552403/100579003/412348/413407/102655679/726165/409227/724622/727091/408923/409301/725331/411553/102656008/410159/411043/552607/408855/102655120	LOC724727/LOC409472/LOC412916/LOC411712/Dl/LOC411534/LOC408877/LOC409271/LOC551478/LOC414014/LOC408319/LOC408354/LOC408616/LOC410925/LOC552213/LOC726492/LOC408435/LOC552161/Stip/LOC412422/LOC409049/LOC552403/LOC100579003/LOC412348/LOC413407/LOC102655679/LOC726165/Usp/LOC724622/LOC727091/LOC408923/LOC409301/LOC725331/LOC411553/LOC102656008/LOC410159/LOC411043/LOC552607/Err/LOC102655120	40	16	406086/409271/551478/414014/408319/408354/408616/408611/409049/100579003/727091/409301/725331/411553/410159/411043	24	724727/409472/412916/411712/411534/408877/410925/552213/726492/408435/552161/412422/552403/412348/413407/102655679/726165/409227/724622/408923/102656008/552607/408855/102655120
BP	GO:0019222	regulation of metabolic process	45/646	191/2859	0.399828	0.970854	409839/724727/409472/412916/411712/406086/411534/408877/409271/551478/414014/552572/408319/408354/727185/408616/410925/552213/726492/408435/725039/552161/408611/412422/409049/552403/100579003/412348/413407/102655679/726165/409227/724622/727091/408923/409301/725331/411553/102656008/410159/411043/552607/551256/408855/102655120	LOC409839/LOC724727/LOC409472/LOC412916/LOC411712/Dl/LOC411534/LOC408877/LOC409271/LOC551478/LOC414014/LOC552572/LOC408319/LOC408354/LOC727185/LOC408616/LOC410925/LOC552213/LOC726492/LOC408435/LOC725039/LOC552161/Stip/LOC412422/LOC409049/LOC552403/LOC100579003/LOC412348/LOC413407/LOC102655679/LOC726165/Usp/LOC724622/LOC727091/LOC408923/LOC409301/LOC725331/LOC411553/LOC102656008/LOC410159/LOC41104…	45	17	406086/409271/551478/414014/408319/408354/727185/408616/408611/409049/100579003/727091/409301/725331/411553/410159/411043	28	409839/724727/409472/412916/411712/411534/408877/552572/410925/552213/726492/408435/725039/552161/412422/552403/412348/413407/102655679/726165/409227/724622/408923/102656008/552607/551256/408855/102655120
BP	GO:0022406	membrane docking	3/646	10/2859	0.401359	0.970854	412924/552681/410084	LOC412924/LOC552681/LOC410084	3	3	412924/552681/410084	0
BP	GO:0030258	lipid modification	3/646	10/2859	0.401359	0.970854	107963968/726481/726463	LOC107963968/LOC726481/LOC726463	3	1	726481	2	107963968/726463
BP	GO:0048278	vesicle docking	3/646	10/2859	0.401359	0.970854	412924/552681/410084	LOC412924/LOC552681/LOC410084	3	3	412924/552681/410084	0
BP	GO:0051336	regulation of hydrolase activity	3/646	10/2859	0.401359	0.970854	410811/409090/412278	LOC410811/LOC409090/LOC412278	3	2	410811/412278	1	409090
BP	GO:0051640	organelle localization	3/646	10/2859	0.401359	0.970854	412924/552681/410084	LOC412924/LOC552681/LOC410084	3	3	412924/552681/410084	0
BP	GO:0140056	organelle localization by membrane tethering	3/646	10/2859	0.401359	0.970854	412924/552681/410084	LOC412924/LOC552681/LOC410084	3	3	412924/552681/410084	0
BP	GO:0031323	regulation of cellular metabolic process	43/646	183/2859	0.41136	0.98626	724727/409472/412916/411712/406086/411534/408877/409271/551478/414014/552572/408319/408354/408616/410925/552213/726492/408435/725039/552161/408611/412422/409049/552403/100579003/412348/413407/102655679/726165/409227/724622/727091/408923/409301/725331/411553/102656008/410159/411043/552607/551256/408855/102655120	LOC724727/LOC409472/LOC412916/LOC411712/Dl/LOC411534/LOC408877/LOC409271/LOC551478/LOC414014/LOC552572/LOC408319/LOC408354/LOC408616/LOC410925/LOC552213/LOC726492/LOC408435/LOC725039/LOC552161/Stip/LOC412422/LOC409049/LOC552403/LOC100579003/LOC412348/LOC413407/LOC102655679/LOC726165/Usp/LOC724622/LOC727091/LOC408923/LOC409301/LOC725331/LOC411553/LOC102656008/LOC410159/LOC411043/LOC552607/LOC55125…	43	16	406086/409271/551478/414014/408319/408354/408616/408611/409049/100579003/727091/409301/725331/411553/410159/411043	27	724727/409472/412916/411712/411534/408877/552572/410925/552213/726492/408435/725039/552161/412422/552403/412348/413407/102655679/726165/409227/724622/408923/102656008/552607/551256/408855/102655120
BP	GO:0016070	RNA metabolic process	85/646	367/2859	0.413237	0.98626	409839/724727/409472/412916/411712/413805/406086/411791/409928/411534/408877/113219318/409536/409271/107964835/551478/414014/408501/724402/726483/408319/408354/551992/727185/408616/408984/410925/552213/551620/413686/725633/552156/726492/551225/100578235/552172/408435/408705/552161/408611/412422/409049/100578921/552403/100579003/412348/408652/410004/724355/551607/413407/412093/411233/102655679/413…	LOC409839/LOC724727/LOC409472/LOC412916/LOC411712/LOC413805/Dl/LOC411791/LOC409928/LOC411534/LOC408877/LOC113219318/LOC409536/LOC409271/LOC107964835/LOC551478/LOC414014/LOC408501/LOC724402/LOC726483/LOC408319/LOC408354/LOC551992/LOC727185/LOC408616/Lin-52/LOC410925/LOC552213/LOC551620/LOC413686/LOC725633/LOC552156/LOC726492/LOC551225/LOC100578235/LOC552172/LOC408435/LOC408705/LOC552161/Stip/LOC41…	85	36	406086/411791/409536/409271/551478/414014/408501/726483/408319/408354/727185/408616/551620/552156/551225/408705/408611/409049/100579003/408652/412093/409883/409704/727091/410968/409301/725331/411553/409102/412268/410159/411043/100576176/551302/552621/552167	49	409839/724727/409472/412916/411712/413805/409928/411534/408877/113219318/107964835/724402/551992/408984/410925/552213/413686/725633/726492/100578235/552172/408435/552161/412422/100578921/552403/412348/410004/724355/551607/413407/411233/102655679/413250/551987/550665/107964891/413110/725326/726165/409227/724622/408923/102656008/552607/551531/408855/724336/102655120
BP	GO:0007166	cell surface receptor signaling pathway	6/646	23/2859	0.422306	0.994642	408877/408489/551512/411904/409301/725092	LOC408877/EphR/LOC551512/LOC411904/LOC409301/LOC725092	6	2	411904/409301	4	408877/408489/551512/725092
BP	GO:0009101	glycoprotein biosynthetic process	6/646	23/2859	0.422306	0.994642	412055/726419/551589/412045/100578875/410105	LOC412055/LOC726419/LOC551589/LOC412045/LOC100578875/LOC410105	6	5	412055/726419/412045/100578875/410105	1	551589
BP	GO:0010876	lipid localization	5/646	19/2859	0.435024	1	409051/411955/726793/100577451/552391	LOC409051/LOC411955/LOC726793/LOC100577451/A4	5	2	411955/726793	3	409051/100577451/552391
BP	GO:0019219	regulation of nucleobase-containing compound metabolic process	40/646	172/2859	0.446505	1	724727/409472/412916/411712/406086/411534/408877/409271/551478/414014/408319/408354/408616/410925/552213/726492/408435/552161/408611/412422/409049/552403/100579003/412348/413407/102655679/726165/409227/724622/727091/408923/409301/725331/411553/102656008/410159/411043/552607/408855/102655120	LOC724727/LOC409472/LOC412916/LOC411712/Dl/LOC411534/LOC408877/LOC409271/LOC551478/LOC414014/LOC408319/LOC408354/LOC408616/LOC410925/LOC552213/LOC726492/LOC408435/LOC552161/Stip/LOC412422/LOC409049/LOC552403/LOC100579003/LOC412348/LOC413407/LOC102655679/LOC726165/Usp/LOC724622/LOC727091/LOC408923/LOC409301/LOC725331/LOC411553/LOC102656008/LOC410159/LOC411043/LOC552607/Err/LOC102655120	40	16	406086/409271/551478/414014/408319/408354/408616/408611/409049/100579003/727091/409301/725331/411553/410159/411043	24	724727/409472/412916/411712/411534/408877/410925/552213/726492/408435/552161/412422/552403/412348/413407/102655679/726165/409227/724622/408923/102656008/552607/408855/102655120
BP	GO:0065009	regulation of molecular function	4/646	15/2859	0.449944	1	410811/409090/412278/551256	LOC410811/LOC409090/LOC412278/LOC551256	4	2	410811/412278	2	409090/551256
BP	GO:0006629	lipid metabolic process	20/646	85/2859	0.460192	1	410117/410183/724510/107963968/412166/409360/413702/410570/551189/552286/413590/726656/409708/409709/725491/726481/413664/727166/725018/726463	LOC410117/LOC410183/LOC724510/LOC107963968/LOC412166/LOC409360/LOC413702/LOC410570/LOC551189/LOC552286/LOC413590/LOC726656/LOC409708/LOC409709/LOC725491/LOC726481/LOC413664/LOC727166/LOC725018/LOC726463	20	12	410117/410183/724510/413702/410570/552286/413590/726656/409708/409709/726481/413664	8	107963968/412166/409360/551189/725491/727166/725018/726463
BP	GO:0006928	movement of cell or subcellular component	9/646	37/2859	0.463828	1	413170/411068/725479/411769/413837/411602/411894/725593/409676	LOC413170/LOC411068/LOC725479/LOC411769/LOC413837/LOC411602/LOC411894/LOC725593/LOC409676	9	9	413170/411068/725479/411769/413837/411602/411894/725593/409676	0
BP	GO:0046488	phosphatidylinositol metabolic process	6/646	24/2859	0.467048	1	410183/107963968/725491/726481/413664/726463	LOC410183/LOC107963968/LOC725491/LOC726481/LOC413664/LOC726463	6	3	410183/726481/413664	3	107963968/725491/726463
BP	GO:0034654	nucleobase-containing compound biosynthetic process	64/646	279/2859	0.468037	1	724727/551461/409472/412916/411712/406086/409928/411534/408877/409271/551478/414014/724402/408319/408354/408616/408984/410925/552213/412467/725633/552156/726492/726222/100578235/408435/552161/408611/412422/409049/100578921/726069/410557/552403/100579003/412348/410004/724355/551607/413407/412093/102655679/550665/413110/726165/409227/724622/727091/550964/408923/409301/725331/411553/102656008/412268…	LOC724727/LOC551461/LOC409472/LOC412916/LOC411712/Dl/LOC409928/LOC411534/LOC408877/LOC409271/LOC551478/LOC414014/LOC724402/LOC408319/LOC408354/LOC408616/Lin-52/LOC410925/LOC552213/LOC412467/LOC725633/LOC552156/LOC726492/LOC726222/LOC100578235/LOC408435/LOC552161/Stip/LOC412422/LOC409049/LOC100578921/LOC726069/LOC410557/LOC552403/LOC100579003/LOC412348/LOC410004/LOC724355/LOC551607/LOC413407/LOC41…	64	26	551461/406086/409271/551478/414014/408319/408354/408616/412467/552156/408611/409049/726069/100579003/412093/727091/550964/409301/725331/411553/412268/410159/411043/100576176/552621/552167	38	724727/409472/412916/411712/409928/411534/408877/724402/408984/410925/552213/725633/726492/726222/100578235/408435/552161/412422/100578921/410557/552403/412348/410004/724355/551607/413407/102655679/550665/413110/726165/409227/724622/408923/102656008/409861/552607/408855/102655120
BP	GO:0001522	pseudouridine synthesis	3/646	11/2859	0.468386	1	413805/413686/725326	LOC413805/LOC413686/LOC725326	3	0		3	413805/413686/725326
BP	GO:0006836	neurotransmitter transport	3/646	11/2859	0.468386	1	494511/406071/412285	Gat-1B/Gat-a/Dat	3	3	494511/406071/412285	0
BP	GO:0006486	protein glycosylation	5/646	20/2859	0.484174	1	726419/551589/412045/100578875/410105	LOC726419/LOC551589/LOC412045/LOC100578875/LOC410105	5	4	726419/412045/100578875/410105	1	551589
BP	GO:0016053	organic acid biosynthetic process	5/646	20/2859	0.484174	1	413372/409360/552286/413590/552710	LOC413372/LOC409360/LOC552286/LOC413590/LOC552710	5	4	413372/552286/413590/552710	1	409360
BP	GO:0043413	macromolecule glycosylation	5/646	20/2859	0.484174	1	726419/551589/412045/100578875/410105	LOC726419/LOC551589/LOC412045/LOC100578875/LOC410105	5	4	726419/412045/100578875/410105	1	551589
BP	GO:0046394	carboxylic acid biosynthetic process	5/646	20/2859	0.484174	1	413372/409360/552286/413590/552710	LOC413372/LOC409360/LOC552286/LOC413590/LOC552710	5	4	413372/552286/413590/552710	1	409360
BP	GO:0070085	glycosylation	5/646	20/2859	0.484174	1	726419/551589/412045/100578875/410105	LOC726419/LOC551589/LOC412045/LOC100578875/LOC410105	5	4	726419/412045/100578875/410105	1	551589
BP	GO:0006643	membrane lipid metabolic process	4/646	16/2859	0.504966	1	409708/409709/725491/413664	LOC409708/LOC409709/LOC725491/LOC413664	4	3	409708/409709/413664	1	725491
BP	GO:0015711	organic anion transport	4/646	16/2859	0.504966	1	406113/413186/727552/409919	Eaat-2/LOC413186/LOC727552/LOC409919	4	2	406113/409919	2	413186/727552
BP	GO:0015849	organic acid transport	4/646	16/2859	0.504966	1	406113/413186/727552/409919	Eaat-2/LOC413186/LOC727552/LOC409919	4	2	406113/409919	2	413186/727552
BP	GO:0046942	carboxylic acid transport	4/646	16/2859	0.504966	1	406113/413186/727552/409919	Eaat-2/LOC413186/LOC727552/LOC409919	4	2	406113/409919	2	413186/727552
BP	GO:0072330	monocarboxylic acid biosynthetic process	4/646	16/2859	0.504966	1	409360/552286/413590/552710	LOC409360/LOC552286/LOC413590/LOC552710	4	3	552286/413590/552710	1	409360
BP	GO:0006650	glycerophospholipid metabolic process	6/646	25/2859	0.510806	1	410183/107963968/725491/726481/413664/726463	LOC410183/LOC107963968/LOC725491/LOC726481/LOC413664/LOC726463	6	3	410183/726481/413664	3	107963968/725491/726463
BP	GO:0046486	glycerolipid metabolic process	6/646	25/2859	0.510806	1	410183/107963968/725491/726481/413664/726463	LOC410183/LOC107963968/LOC725491/LOC726481/LOC413664/LOC726463	6	3	410183/726481/413664	3	107963968/725491/726463
BP	GO:1901362	organic cyclic compound biosynthetic process	67/646	296/2859	0.518124	1	724727/551461/409472/412916/411712/406086/409928/411534/408877/409271/551478/414014/411607/724402/408319/408354/408616/408984/410925/552213/412467/725633/552156/726492/726222/100578235/408435/552161/408611/412422/409049/100578921/726069/410557/552403/100579003/412348/410004/724355/551607/413407/412093/102655679/550665/413110/726165/409227/724622/727091/550964/408923/409301/725331/411553/102656008…	LOC724727/LOC551461/LOC409472/LOC412916/LOC411712/Dl/LOC409928/LOC411534/LOC408877/LOC409271/LOC551478/LOC414014/LOC411607/LOC724402/LOC408319/LOC408354/LOC408616/Lin-52/LOC410925/LOC552213/LOC412467/LOC725633/LOC552156/LOC726492/LOC726222/LOC100578235/LOC408435/LOC552161/Stip/LOC412422/LOC409049/LOC100578921/LOC726069/LOC410557/LOC552403/LOC100579003/LOC412348/LOC410004/LOC724355/LOC551607/LOC41…	67	26	551461/406086/409271/551478/414014/408319/408354/408616/412467/552156/408611/409049/726069/100579003/412093/727091/550964/409301/725331/411553/412268/410159/411043/100576176/552621/552167	41	724727/409472/412916/411712/409928/411534/408877/411607/724402/408984/410925/552213/725633/726492/726222/100578235/408435/552161/412422/100578921/410557/552403/412348/410004/724355/551607/413407/102655679/550665/413110/726165/409227/724622/408923/102656008/409861/725018/552607/408855/102655120/552134
BP	GO:0006820	anion transport	7/646	30/2859	0.532753	1	406113/413186/409144/409792/725394/727552/409919	Eaat-2/LOC413186/LOC409144/LOC409792/LOC725394/LOC727552/LOC409919	7	5	406113/409144/409792/725394/409919	2	413186/727552
BP	GO:0019438	aromatic compound biosynthetic process	65/646	290/2859	0.556229	1	724727/551461/409472/412916/411712/406086/409928/411534/408877/409271/551478/414014/411607/724402/408319/408354/408616/408984/410925/552213/412467/725633/552156/726492/726222/100578235/408435/552161/408611/412422/409049/100578921/726069/410557/552403/100579003/412348/410004/724355/551607/413407/412093/102655679/550665/413110/726165/409227/724622/727091/550964/408923/409301/725331/411553/102656008…	LOC724727/LOC551461/LOC409472/LOC412916/LOC411712/Dl/LOC409928/LOC411534/LOC408877/LOC409271/LOC551478/LOC414014/LOC411607/LOC724402/LOC408319/LOC408354/LOC408616/Lin-52/LOC410925/LOC552213/LOC412467/LOC725633/LOC552156/LOC726492/LOC726222/LOC100578235/LOC408435/LOC552161/Stip/LOC412422/LOC409049/LOC100578921/LOC726069/LOC410557/LOC552403/LOC100579003/LOC412348/LOC410004/LOC724355/LOC551607/LOC41…	65	26	551461/406086/409271/551478/414014/408319/408354/408616/412467/552156/408611/409049/726069/100579003/412093/727091/550964/409301/725331/411553/412268/410159/411043/100576176/552621/552167	39	724727/409472/412916/411712/409928/411534/408877/411607/724402/408984/410925/552213/725633/726492/726222/100578235/408435/552161/412422/100578921/410557/552403/412348/410004/724355/551607/413407/102655679/550665/413110/726165/409227/724622/408923/102656008/409861/552607/408855/102655120
BP	GO:0018130	heterocycle biosynthetic process	66/646	295/2859	0.563373	1	724727/551461/409472/412916/411712/406086/409928/411534/408877/409271/551478/414014/411607/724402/408319/408354/408616/408984/410925/552213/412467/725633/552156/726492/726222/100578235/408435/552161/408611/412422/409049/100578921/726069/410557/552403/100579003/412348/410004/724355/551607/413407/412093/102655679/550665/413110/726165/409227/724622/727091/550964/408923/409301/725331/411553/102656008…	LOC724727/LOC551461/LOC409472/LOC412916/LOC411712/Dl/LOC409928/LOC411534/LOC408877/LOC409271/LOC551478/LOC414014/LOC411607/LOC724402/LOC408319/LOC408354/LOC408616/Lin-52/LOC410925/LOC552213/LOC412467/LOC725633/LOC552156/LOC726492/LOC726222/LOC100578235/LOC408435/LOC552161/Stip/LOC412422/LOC409049/LOC100578921/LOC726069/LOC410557/LOC552403/LOC100579003/LOC412348/LOC410004/LOC724355/LOC551607/LOC41…	66	26	551461/406086/409271/551478/414014/408319/408354/408616/412467/552156/408611/409049/726069/100579003/412093/727091/550964/409301/725331/411553/412268/410159/411043/100576176/552621/552167	40	724727/409472/412916/411712/409928/411534/408877/411607/724402/408984/410925/552213/725633/726492/726222/100578235/408435/552161/412422/100578921/410557/552403/412348/410004/724355/551607/413407/102655679/550665/413110/726165/409227/724622/408923/102656008/409861/552607/408855/102655120/552134
BP	GO:0098655	cation transmembrane transport	5/646	22/2859	0.577227	1	726222/410557/412810/408680/551093	LOC726222/LOC410557/LOC412810/LOC408680/LOC551093	5	3	412810/408680/551093	2	726222/410557
BP	GO:0098660	inorganic ion transmembrane transport	5/646	22/2859	0.577227	1	726222/410557/412810/408680/551093	LOC726222/LOC410557/LOC412810/LOC408680/LOC551093	5	3	412810/408680/551093	2	726222/410557
BP	GO:0098662	inorganic cation transmembrane transport	5/646	22/2859	0.577227	1	726222/410557/412810/408680/551093	LOC726222/LOC410557/LOC412810/LOC408680/LOC551093	5	3	412810/408680/551093	2	726222/410557
BP	GO:0044255	cellular lipid metabolic process	12/646	54/2859	0.580122	1	410183/107963968/409360/551189/552286/413590/409708/409709/725491/726481/413664/726463	LOC410183/LOC107963968/LOC409360/LOC551189/LOC552286/LOC413590/LOC409708/LOC409709/LOC725491/LOC726481/LOC413664/LOC726463	12	7	410183/552286/413590/409708/409709/726481/413664	5	107963968/409360/551189/725491/726463
BP	GO:0006811	ion transport	31/646	140/2859	0.586467	1	552697/551687/410710/412074/552785/726222/408343/100820634/406113/410803/413186/410018/413609/410557/409144/412810/410527/726970/551046/408525/409792/552640/412934/725394/408680/724079/727552/412740/551845/551093/409919	LOC552697/LOC551687/LOC410710/LOC412074/pHCl/LOC726222/LOC408343/LOC100820634/Eaat-2/LOC410803/LOC413186/LOC410018/Tpcn1/LOC410557/LOC409144/LOC412810/LOC410527/Amel_8916/LOC551046/LOC408525/LOC409792/LOC552640/LOC412934/LOC725394/LOC408680/SsRbeta/LOC727552/LCCH3/LOC551845/LOC551093/LOC409919	31	21	551687/410710/412074/406113/410803/410018/413609/409144/412810/410527/726970/551046/408525/409792/552640/725394/408680/724079/412740/551093/409919	10	552697/552785/726222/408343/100820634/413186/410557/412934/727552/551845
BP	GO:0006364	rRNA processing	3/646	13/2859	0.590733	1	551992/411233/551531	LOC551992/LOC411233/LOC551531	3	0		3	551992/411233/551531
BP	GO:0016072	rRNA metabolic process	3/646	13/2859	0.590733	1	551992/411233/551531	LOC551992/LOC411233/LOC551531	3	0		3	551992/411233/551531
BP	GO:0051726	regulation of cell cycle	3/646	13/2859	0.590733	1	724920/102654091/551256	LOC724920/LOC102654091/LOC551256	3	1	102654091	2	724920/551256
BP	GO:1901605	alpha-amino acid metabolic process	3/646	13/2859	0.590733	1	413372/100577053/552710	LOC413372/LOC100577053/LOC552710	3	3	413372/100577053/552710	0
BP	GO:0090304	nucleic acid metabolic process	100/646	449/2859	0.592007	1	409839/724727/409472/412916/411712/413805/406086/411791/409928/411534/408877/113219318/102654398/409536/409271/107964835/551478/414014/408501/727180/724402/726483/408319/408354/551992/727185/408616/408984/410925/552213/726757/551620/413686/725633/552156/726492/551225/100578235/552172/408435/102654349/408705/552161/408611/412422/725687/409049/100578921/551903/100577027/552787/113219086/409392/5524…	LOC409839/LOC724727/LOC409472/LOC412916/LOC411712/LOC413805/Dl/LOC411791/LOC409928/LOC411534/LOC408877/LOC113219318/LOC102654398/LOC409536/LOC409271/LOC107964835/LOC551478/LOC414014/LOC408501/LOC727180/LOC724402/LOC726483/LOC408319/LOC408354/LOC551992/LOC727185/LOC408616/Lin-52/LOC410925/LOC552213/LOC726757/LOC551620/LOC413686/LOC725633/LOC552156/LOC726492/LOC551225/LOC100578235/LOC552172/LOC4084…	100	43	406086/411791/409536/409271/551478/414014/408501/727180/726483/408319/408354/727185/408616/551620/552156/551225/408705/408611/725687/409049/551903/552787/409392/100579003/408652/412093/409883/413489/409704/727091/410968/409301/725331/411553/409102/412268/410159/411043/100576176/551302/725934/552621/552167	57	409839/724727/409472/412916/411712/413805/409928/411534/408877/113219318/102654398/107964835/724402/551992/408984/410925/552213/726757/413686/725633/726492/100578235/552172/408435/102654349/552161/412422/100578921/100577027/113219086/552403/412348/410004/724355/551607/413407/411233/102655679/413250/551987/550665/107964891/413110/725326/726165/409227/724622/412750/408923/724215/102656008/412034/55…
BP	GO:0006470	protein dephosphorylation	6/646	27/2859	0.593734	1	100578953/411859/102655054/413569/408900/551375	LOC100578953/Pten/LOC102655054/LOC413569/LOC408900/LOC551375	6	4	100578953/411859/102655054/551375	2	413569/408900
BP	GO:0006790	sulfur compound metabolic process	4/646	18/2859	0.606674	1	410096/409460/552635/409179	LOC410096/LOC409460/LOC552635/LOC409179	4	3	410096/409460/409179	1	552635
BP	GO:1902600	proton transmembrane transport	4/646	18/2859	0.606674	1	726222/410557/412810/551093	LOC726222/LOC410557/LOC412810/LOC551093	4	2	412810/551093	2	726222/410557
BP	GO:0005975	carbohydrate metabolic process	22/646	101/2859	0.618339	1	551005/726476/408867/552249/552382/408818/406107/113219414/552086/409261/725832/552328/725899/107965692/411897/411257/409199/412843/408989/409884/411188/551447	LOC551005/LOC726476/LOC408867/LOC552249/LOC552382/LOC408818/Gfat2/LOC113219414/LOC552086/LOC409261/LOC725832/LOC552328/LOC725899/LOC107965692/LOC411897/Hbg2/LOC409199/LOC412843/LOC408989/LOC409884/LOC411188/LOC551447	22	16	551005/726476/552249/552382/408818/406107/552086/409261/552328/725899/107965692/411257/409199/412843/409884/551447	6	408867/113219414/725832/411897/408989/411188
BP	GO:0010629	negative regulation of gene expression	3/646	14/2859	0.644635	1	409839/727185/725039	LOC409839/LOC727185/LOC725039	3	1	727185	2	409839/725039
BP	GO:0042157	lipoprotein metabolic process	3/646	14/2859	0.644635	1	409051/725491/413664	LOC409051/LOC725491/LOC413664	3	1	413664	2	409051/725491
BP	GO:0072594	establishment of protein localization to organelle	3/646	14/2859	0.644635	1	552114/727561/409543	LOC552114/LOC727561/LOC409543	3	3	552114/727561/409543	0
BP	GO:0006812	cation transport	14/646	66/2859	0.654863	1	552697/551687/410710/412074/726222/410803/410018/410557/412810/410527/552640/408680/724079/551093	LOC552697/LOC551687/LOC410710/LOC412074/LOC726222/LOC410803/LOC410018/LOC410557/LOC412810/LOC410527/LOC552640/LOC408680/SsRbeta/LOC551093	14	11	551687/410710/412074/410803/410018/412810/410527/552640/408680/724079/551093	3	552697/726222/410557
BP	GO:0007049	cell cycle	5/646	24/2859	0.660579	1	408984/724920/725669/102654091/551256	Lin-52/LOC724920/LOC725669/LOC102654091/LOC551256	5	1	102654091	4	408984/724920/725669/551256
BP	GO:0016311	dephosphorylation	6/646	29/2859	0.668607	1	100578953/411859/102655054/413569/408900/551375	LOC100578953/Pten/LOC102655054/LOC413569/LOC408900/LOC551375	6	4	100578953/411859/102655054/551375	2	413569/408900
BP	GO:0034220	ion transmembrane transport	7/646	34/2859	0.676393	1	726222/413186/410557/412810/408680/727552/551093	LOC726222/LOC413186/LOC410557/LOC412810/LOC408680/LOC727552/LOC551093	7	3	412810/408680/551093	4	726222/413186/410557/727552
BP	GO:0009187	cyclic nucleotide metabolic process	3/646	15/2859	0.693308	1	551461/726069/550964	LOC551461/LOC726069/LOC550964	3	3	551461/726069/550964	0
BP	GO:0009190	cyclic nucleotide biosynthetic process	3/646	15/2859	0.693308	1	551461/726069/550964	LOC551461/LOC726069/LOC550964	3	3	551461/726069/550964	0
BP	GO:0033365	protein localization to organelle	3/646	15/2859	0.693308	1	552114/727561/409543	LOC552114/LOC727561/LOC409543	3	3	552114/727561/409543	0
BP	GO:0032787	monocarboxylic acid metabolic process	4/646	20/2859	0.694516	1	409360/552286/413590/552710	LOC409360/LOC552286/LOC413590/LOC552710	4	3	552286/413590/552710	1	409360
BP	GO:0006979	response to oxidative stress	2/646	10/2859	0.69788	1	408953/494523	LOC408953/Gtpx1	2	1	408953	1	494523
BP	GO:0008610	lipid biosynthetic process	7/646	35/2859	0.70761	1	409360/551189/552286/413590/725491/413664/725018	LOC409360/LOC551189/LOC552286/LOC413590/LOC725491/LOC413664/LOC725018	7	3	552286/413590/413664	4	409360/551189/725491/725018
BP	GO:0055085	transmembrane transport	45/646	213/2859	0.728898	1	552697/410710/551553/726222/408343/100820634/410179/411186/412925/724429/413186/410018/413609/724877/411196/408517/410557/409144/413840/412810/113218569/411412/552293/725192/410041/410269/724227/725701/725064/412934/551643/409043/724546/725993/408828/552258/408680/727552/412217/408272/551428/551845/410944/725015/551093	LOC552697/LOC410710/LOC551553/LOC726222/LOC408343/LOC100820634/LOC410179/LOC411186/LOC412925/LOC724429/LOC413186/LOC410018/Tpcn1/LOC724877/LOC411196/LOC408517/LOC410557/LOC409144/LOC413840/LOC412810/LOC113218569/LOC411412/LOC552293/LOC725192/LOC410041/LOC410269/LOC724227/LOC725701/LOC725064/LOC412934/Tret1/LOC409043/LOC724546/LOC725993/LOC408828/LOC552258/LOC408680/LOC727552/LOC412217/LOC408272/L…	45	27	410710/551553/411186/410018/413609/724877/411196/408517/409144/413840/412810/113218569/411412/410041/410269/725701/725064/409043/724546/725993/408828/408680/412217/551428/410944/725015/551093	18	552697/726222/408343/100820634/410179/412925/724429/413186/410557/552293/725192/724227/412934/551643/552258/727552/408272/551845
BP	GO:0009144	purine nucleoside triphosphate metabolic process	5/646	26/2859	0.732515	1	725881/726222/410557/409861/551093	LOC725881/LOC726222/LOC410557/LOC409861/LOC551093	5	1	551093	4	725881/726222/410557/409861
BP	GO:0009199	ribonucleoside triphosphate metabolic process	5/646	26/2859	0.732515	1	725881/726222/410557/409861/551093	LOC725881/LOC726222/LOC410557/LOC409861/LOC551093	5	1	551093	4	725881/726222/410557/409861
BP	GO:0009205	purine ribonucleoside triphosphate metabolic process	5/646	26/2859	0.732515	1	725881/726222/410557/409861/551093	LOC725881/LOC726222/LOC410557/LOC409861/LOC551093	5	1	551093	4	725881/726222/410557/409861
BP	GO:0007155	cell adhesion	4/646	21/2859	0.732816	1	410368/411157/552850/100576432	LOC410368/LOC411157/LOC552850/LOC100576432	4	4	410368/411157/552850/100576432	0
BP	GO:0022610	biological adhesion	4/646	21/2859	0.732816	1	410368/411157/552850/100576432	LOC410368/LOC411157/LOC552850/LOC100576432	4	4	410368/411157/552850/100576432	0
BP	GO:0046034	ATP metabolic process	4/646	21/2859	0.732816	1	725881/726222/410557/551093	LOC725881/LOC726222/LOC410557/LOC551093	4	1	551093	3	725881/726222/410557
BP	GO:0006644	phospholipid metabolic process	6/646	31/2859	0.734107	1	410183/107963968/725491/726481/413664/726463	LOC410183/LOC107963968/LOC725491/LOC726481/LOC413664/LOC726463	6	3	410183/726481/413664	3	107963968/725491/726463
BP	GO:0019725	cellular homeostasis	6/646	31/2859	0.734107	1	409451/411159/414042/551696/408680/409355	LOC409451/LOC411159/LOC414042/LOC551696/LOC408680/LOC409355	6	1	408680	5	409451/411159/414042/551696/409355
BP	GO:0000413	protein peptidyl-prolyl isomerization	3/646	16/2859	0.736772	1	100577578/551723/550966	LOC100577578/LOC551723/LOC550966	3	0		3	100577578/551723/550966
BP	GO:0010605	negative regulation of macromolecule metabolic process	3/646	16/2859	0.736772	1	409839/727185/725039	LOC409839/LOC727185/LOC725039	3	1	727185	2	409839/725039
BP	GO:0018208	peptidyl-proline modification	3/646	16/2859	0.736772	1	100577578/551723/550966	LOC100577578/LOC551723/LOC550966	3	0		3	100577578/551723/550966
BP	GO:0022402	cell cycle process	2/646	11/2859	0.748879	1	724920/102654091	LOC724920/LOC102654091	2	1	102654091	1	724920
BP	GO:0098656	anion transmembrane transport	2/646	11/2859	0.748879	1	413186/727552	LOC413186/LOC727552	2	0		2	413186/727552
BP	GO:1903825	organic acid transmembrane transport	2/646	11/2859	0.748879	1	413186/727552	LOC413186/LOC727552	2	0		2	413186/727552
BP	GO:1905039	carboxylic acid transmembrane transport	2/646	11/2859	0.748879	1	413186/727552	LOC413186/LOC727552	2	0		2	413186/727552
BP	GO:0048519	negative regulation of biological process	6/646	32/2859	0.763198	1	409839/727185/551512/725039/724920/102654091	LOC409839/LOC727185/LOC551512/LOC725039/LOC724920/LOC102654091	6	2	727185/102654091	4	409839/551512/725039/724920
BP	GO:0009141	nucleoside triphosphate metabolic process	5/646	27/2859	0.764057	1	725881/726222/410557/409861/551093	LOC725881/LOC726222/LOC410557/LOC409861/LOC551093	5	1	551093	4	725881/726222/410557/409861
BP	GO:0045454	cell redox homeostasis	5/646	27/2859	0.764057	1	409451/411159/414042/551696/409355	LOC409451/LOC411159/LOC414042/LOC551696/LOC409355	5	0		5	409451/411159/414042/551696/409355
BP	GO:0009451	RNA modification	4/646	22/2859	0.767392	1	413805/413686/413250/725326	LOC413805/LOC413686/LOC413250/LOC725326	4	0		4	413805/413686/413250/725326
BP	GO:0009892	negative regulation of metabolic process	3/646	17/2859	0.77521	1	409839/727185/725039	LOC409839/LOC727185/LOC725039	3	1	727185	2	409839/725039
BP	GO:0006497	protein lipidation	2/646	12/2859	0.792293	1	725491/413664	LOC725491/LOC413664	2	1	413664	1	725491
BP	GO:0006506	GPI anchor biosynthetic process	2/646	12/2859	0.792293	1	725491/413664	LOC725491/LOC413664	2	1	413664	1	725491
BP	GO:0006661	phosphatidylinositol biosynthetic process	2/646	12/2859	0.792293	1	725491/413664	LOC725491/LOC413664	2	1	413664	1	725491
BP	GO:0009247	glycolipid biosynthetic process	2/646	12/2859	0.792293	1	725491/413664	LOC725491/LOC413664	2	1	413664	1	725491
BP	GO:0015698	inorganic anion transport	2/646	12/2859	0.792293	1	409144/725394	LOC409144/LOC725394	2	2	409144/725394	0
BP	GO:0015988	energy coupled proton transmembrane transport, against electrochemical gradient	2/646	12/2859	0.792293	1	412810/551093	LOC412810/LOC551093	2	2	412810/551093	0
BP	GO:0015991	ATP hydrolysis coupled proton transport	2/646	12/2859	0.792293	1	412810/551093	LOC412810/LOC551093	2	2	412810/551093	0
BP	GO:0030029	actin filament-based process	2/646	12/2859	0.792293	1	725678/412191	LOC725678/LOC412191	2	1	412191	1	725678
BP	GO:0030036	actin cytoskeleton organization	2/646	12/2859	0.792293	1	725678/412191	LOC725678/LOC412191	2	1	412191	1	725678
BP	GO:0042158	lipoprotein biosynthetic process	2/646	12/2859	0.792293	1	725491/413664	LOC725491/LOC413664	2	1	413664	1	725491
BP	GO:0046467	membrane lipid biosynthetic process	2/646	12/2859	0.792293	1	725491/413664	LOC725491/LOC413664	2	1	413664	1	725491
BP	GO:0090662	ATP hydrolysis coupled transmembrane transport	2/646	12/2859	0.792293	1	412810/551093	LOC412810/LOC551093	2	2	412810/551093	0
BP	GO:0099131	ATP hydrolysis coupled ion transmembrane transport	2/646	12/2859	0.792293	1	412810/551093	LOC412810/LOC551093	2	2	412810/551093	0
BP	GO:0099132	ATP hydrolysis coupled cation transmembrane transport	2/646	12/2859	0.792293	1	412810/551093	LOC412810/LOC551093	2	2	412810/551093	0
BP	GO:0009126	purine nucleoside monophosphate metabolic process	4/646	23/2859	0.798367	1	725881/726222/410557/551093	LOC725881/LOC726222/LOC410557/LOC551093	4	1	551093	3	725881/726222/410557
BP	GO:0009161	ribonucleoside monophosphate metabolic process	4/646	23/2859	0.798367	1	725881/726222/410557/551093	LOC725881/LOC726222/LOC410557/LOC551093	4	1	551093	3	725881/726222/410557
BP	GO:0009167	purine ribonucleoside monophosphate metabolic process	4/646	23/2859	0.798367	1	725881/726222/410557/551093	LOC725881/LOC726222/LOC410557/LOC551093	4	1	551093	3	725881/726222/410557
BP	GO:0042592	homeostatic process	6/646	34/2859	0.814188	1	409451/411159/414042/551696/408680/409355	LOC409451/LOC411159/LOC414042/LOC551696/LOC408680/LOC409355	6	1	408680	5	409451/411159/414042/551696/409355
BP	GO:0009123	nucleoside monophosphate metabolic process	4/646	24/2859	0.825924	1	725881/726222/410557/551093	LOC725881/LOC726222/LOC410557/LOC551093	4	1	551093	3	725881/726222/410557
BP	GO:0006505	GPI anchor metabolic process	2/646	13/2859	0.82894	1	725491/413664	LOC725491/LOC413664	2	1	413664	1	725491
BP	GO:0006664	glycolipid metabolic process	2/646	13/2859	0.82894	1	725491/413664	LOC725491/LOC413664	2	1	413664	1	725491
BP	GO:0045017	glycerolipid biosynthetic process	2/646	13/2859	0.82894	1	725491/413664	LOC725491/LOC413664	2	1	413664	1	725491
BP	GO:0046474	glycerophospholipid biosynthetic process	2/646	13/2859	0.82894	1	725491/413664	LOC725491/LOC413664	2	1	413664	1	725491
BP	GO:1903509	liposaccharide metabolic process	2/646	13/2859	0.82894	1	725491/413664	LOC725491/LOC413664	2	1	413664	1	725491
BP	GO:0017144	drug metabolic process	13/646	70/2859	0.831039	1	724199/411607/725881/100577053/726222/100577725/725725/410557/725932/100577331/724321/551093/552134	LOC724199/LOC411607/LOC725881/LOC100577053/LOC726222/LOC100577725/LOC725725/LOC410557/Cpap3-c/LOC100577331/LOC724321/LOC551093/LOC552134	13	6	724199/100577053/725725/100577331/724321/551093	7	411607/725881/726222/100577725/410557/725932/552134
BP	GO:0009142	nucleoside triphosphate biosynthetic process	3/646	19/2859	0.838255	1	726222/410557/409861	LOC726222/LOC410557/LOC409861	3	0		3	726222/410557/409861
BP	GO:0009145	purine nucleoside triphosphate biosynthetic process	3/646	19/2859	0.838255	1	726222/410557/409861	LOC726222/LOC410557/LOC409861	3	0		3	726222/410557/409861
BP	GO:0009201	ribonucleoside triphosphate biosynthetic process	3/646	19/2859	0.838255	1	726222/410557/409861	LOC726222/LOC410557/LOC409861	3	0		3	726222/410557/409861
BP	GO:0009206	purine ribonucleoside triphosphate biosynthetic process	3/646	19/2859	0.838255	1	726222/410557/409861	LOC726222/LOC410557/LOC409861	3	0		3	726222/410557/409861
BP	GO:0018193	peptidyl-amino acid modification	4/646	25/2859	0.850286	1	725186/100577578/551723/550966	LOC725186/LOC100577578/LOC551723/LOC550966	4	0		4	725186/100577578/551723/550966
BP	GO:0048523	negative regulation of cellular process	4/646	25/2859	0.850286	1	551512/725039/724920/102654091	LOC551512/LOC725039/LOC724920/LOC102654091	4	1	102654091	3	551512/725039/724920
BP	GO:0055114	oxidation-reduction process	53/646	262/2859	0.850738	1	408288/413372/552130/414002/551044/408953/406081/408453/724946/551533/724494/550965/725881/724933/100577053/551839/725797/411959/408611/413014/409360/409292/807691/551904/413590/552418/552328/408559/724718/413478/413141/410936/494523/727118/410734/409207/726318/443552/726035/726690/412372/411378/411849/724321/409102/411057/413310/408930/413929/551975/412815/411188/552712	LOC408288/LOC413372/LOC552130/LOC414002/LOC551044/LOC408953/LOC406081/LOC408453/LOC724946/LOC551533/LOC724494/LOC550965/LOC725881/LOC724933/LOC100577053/LOC551839/LOC725797/LOC411959/Stip/LOC413014/LOC409360/LOC409292/ND3/LOC551904/LOC413590/LOC552418/LOC552328/LOC408559/LOC724718/LOC413478/LOC413141/LOC410936/Gtpx1/LOC727118/LOC410734/LOC409207/LOC726318/Cat/Ndufs1/LOC726690/LOC412372/LOC411378/…	53	29	408288/413372/552130/551044/408953/406081/724933/100577053/408611/409292/551904/413590/552328/724718/413478/413141/410936/727118/726318/726035/412372/411378/411849/724321/409102/411057/413310/408930/413929	24	414002/408453/724946/551533/724494/550965/725881/551839/725797/411959/413014/409360/807691/552418/408559/494523/410734/409207/443552/726690/551975/412815/411188/552712
BP	GO:0009116	nucleoside metabolic process	2/646	14/2859	0.859657	1	552740/409861	LOC552740/LOC409861	2	0		2	552740/409861
BP	GO:1901657	glycosyl compound metabolic process	2/646	14/2859	0.859657	1	552740/409861	LOC552740/LOC409861	2	0		2	552740/409861
BP	GO:0006163	purine nucleotide metabolic process	7/646	42/2859	0.869112	1	412467/725881/726222/410557/550964/409861/551093	LOC412467/LOC725881/LOC726222/LOC410557/LOC550964/LOC409861/LOC551093	7	3	412467/550964/551093	4	725881/726222/410557/409861
BP	GO:0006281	DNA repair	7/646	42/2859	0.869112	1	102654398/727180/726757/102654349/725687/100577027/113219086	LOC102654398/LOC727180/LOC726757/LOC102654349/LOC725687/LOC100577027/LOC113219086	7	2	727180/725687	5	102654398/726757/102654349/100577027/113219086
BP	GO:0006511	ubiquitin-dependent protein catabolic process	4/646	26/2859	0.871699	1	552700/725467/100578243/409140	LOC552700/LOC725467/LOC100578243/LOC409140	4	3	552700/725467/100578243	1	409140
BP	GO:0019941	modification-dependent protein catabolic process	4/646	26/2859	0.871699	1	552700/725467/100578243/409140	LOC552700/LOC725467/LOC100578243/LOC409140	4	3	552700/725467/100578243	1	409140
BP	GO:0043632	modification-dependent macromolecule catabolic process	4/646	26/2859	0.871699	1	552700/725467/100578243/409140	LOC552700/LOC725467/LOC100578243/LOC409140	4	3	552700/725467/100578243	1	409140
BP	GO:0019693	ribose phosphate metabolic process	7/646	43/2859	0.884706	1	725881/726222/410557/550964/409861/551093/552712	LOC725881/LOC726222/LOC410557/LOC550964/LOC409861/LOC551093/LOC552712	7	2	550964/551093	5	725881/726222/410557/409861/552712
BP	GO:0044265	cellular macromolecule catabolic process	7/646	43/2859	0.884706	1	409839/552700/725467/727185/100578243/409032/409140	LOC409839/LOC552700/LOC725467/LOC727185/LOC100578243/LOC409032/LOC409140	7	5	552700/725467/727185/100578243/409032	2	409839/409140
BP	GO:0072521	purine-containing compound metabolic process	7/646	43/2859	0.884706	1	412467/725881/726222/410557/550964/409861/551093	LOC412467/LOC725881/LOC726222/LOC410557/LOC550964/LOC409861/LOC551093	7	3	412467/550964/551093	4	725881/726222/410557/409861
BP	GO:0006754	ATP biosynthetic process	2/646	15/2859	0.885249	1	726222/410557	LOC726222/LOC410557	2	0		2	726222/410557
BP	GO:0065008	regulation of biological quality	8/646	49/2859	0.894532	1	409451/100577053/411159/725678/414042/551696/408680/409355	LOC409451/LOC100577053/LOC411159/LOC725678/LOC414042/LOC551696/LOC408680/LOC409355	8	2	100577053/408680	6	409451/411159/725678/414042/551696/409355
BP	GO:0006974	cellular response to DNA damage stimulus	7/646	44/2859	0.898716	1	102654398/727180/726757/102654349/725687/100577027/113219086	LOC102654398/LOC727180/LOC726757/LOC102654349/LOC725687/LOC100577027/LOC113219086	7	2	727180/725687	5	102654398/726757/102654349/100577027/113219086
BP	GO:0007275	multicellular organism development	2/646	16/2859	0.906461	1	100576432/408631	LOC100576432/LOC408631	2	2	100576432/408631	0
BP	GO:0033554	cellular response to stress	7/646	45/2859	0.911255	1	102654398/727180/726757/102654349/725687/100577027/113219086	LOC102654398/LOC727180/LOC726757/LOC102654349/LOC725687/LOC100577027/LOC113219086	7	2	727180/725687	5	102654398/726757/102654349/100577027/113219086
BP	GO:0006164	purine nucleotide biosynthetic process	5/646	34/2859	0.911369	1	412467/726222/410557/550964/409861	LOC412467/LOC726222/LOC410557/LOC550964/LOC409861	5	2	412467/550964	3	726222/410557/409861
BP	GO:0015672	monovalent inorganic cation transport	5/646	34/2859	0.911369	1	726222/410018/410557/412810/551093	LOC726222/LOC410018/LOC410557/LOC412810/LOC551093	5	3	410018/412810/551093	2	726222/410557
BP	GO:0006259	DNA metabolic process	15/646	87/2859	0.91381	1	102654398/727180/726757/102654349/725687/551903/100577027/552787/113219086/409392/413489/412750/724215/412034/725934	LOC102654398/LOC727180/LOC726757/LOC102654349/LOC725687/LOC551903/LOC100577027/LOC552787/LOC113219086/LOC409392/LOC413489/LOC412750/LOC724215/LOC412034/LOC725934	15	7	727180/725687/551903/552787/409392/413489/725934	8	102654398/726757/102654349/100577027/113219086/412750/724215/412034
BP	GO:0007186	G-protein coupled receptor signaling pathway	14/646	82/2859	0.914672	1	725485/413071/726935/411011/410979/100578662/406150/113218647/725008/412439/413550/409042/100578046/412591	LOC725485/LOC413071/LOC726935/LOC411011/LOC410979/LOC100578662/Glurb/LOC113218647/LOC725008/LOC412439/LOC413550/Crzr/LOC100578046/LOC412591	14	9	725485/726935/410979/406150/113218647/725008/412439/413550/100578046	5	413071/411011/100578662/409042/412591
BP	GO:0009117	nucleotide metabolic process	10/646	62/2859	0.92152	1	551461/412467/725881/726222/726069/410557/550964/409861/551093/552712	LOC551461/LOC412467/LOC725881/LOC726222/LOC726069/LOC410557/LOC550964/LOC409861/LOC551093/LOC552712	10	5	551461/412467/726069/550964/551093	5	725881/726222/410557/409861/552712
BP	GO:0006720	isoprenoid metabolic process	1/646	10/2859	0.923145	1	551189	LOC551189	1	0		1	551189
BP	GO:0008299	isoprenoid biosynthetic process	1/646	10/2859	0.923145	1	551189	LOC551189	1	0		1	551189
BP	GO:0031324	negative regulation of cellular metabolic process	1/646	10/2859	0.923145	1	725039	LOC725039	1	0		1	725039
BP	GO:0072527	pyrimidine-containing compound metabolic process	1/646	10/2859	0.923145	1	409861	LOC409861	1	0		1	409861
BP	GO:0072657	protein localization to membrane	1/646	10/2859	0.923145	1	552114	LOC552114	1	1	552114	0
BP	GO:0090150	establishment of protein localization to membrane	1/646	10/2859	0.923145	1	552114	LOC552114	1	1	552114	0
BP	GO:0072522	purine-containing compound biosynthetic process	5/646	35/2859	0.923891	1	412467/726222/410557/550964/409861	LOC412467/LOC726222/LOC410557/LOC550964/LOC409861	5	2	412467/550964	3	726222/410557/409861
BP	GO:0009127	purine nucleoside monophosphate biosynthetic process	2/646	17/2859	0.923961	1	726222/410557	LOC726222/LOC410557	2	0		2	726222/410557
BP	GO:0009156	ribonucleoside monophosphate biosynthetic process	2/646	17/2859	0.923961	1	726222/410557	LOC726222/LOC410557	2	0		2	726222/410557
BP	GO:0009168	purine ribonucleoside monophosphate biosynthetic process	2/646	17/2859	0.923961	1	726222/410557	LOC726222/LOC410557	2	0		2	726222/410557
BP	GO:0044281	small molecule metabolic process	32/646	173/2859	0.925238	1	551461/413372/408432/411607/726483/412467/725881/100577053/726222/552249/552382/409063/409360/726069/413702/113219414/410557/552286/413590/408368/550964/552740/552710/409927/411849/724321/412843/409861/725018/551093/552134/552712	LOC551461/LOC413372/LOC408432/LOC411607/LOC726483/LOC412467/LOC725881/LOC100577053/LOC726222/LOC552249/LOC552382/LOC409063/LOC409360/LOC726069/LOC413702/LOC113219414/LOC410557/LOC552286/LOC413590/LOC408368/LOC550964/LOC552740/LOC552710/LOC409927/LOC411849/LOC724321/LOC412843/LOC409861/LOC725018/LOC551093/LOC552134/LOC552712	32	21	551461/413372/408432/726483/412467/100577053/552249/552382/409063/726069/413702/552286/413590/408368/550964/552710/409927/411849/724321/412843/551093	11	411607/725881/726222/409360/113219414/410557/552740/409861/725018/552134/552712
BP	GO:0009150	purine ribonucleotide metabolic process	6/646	41/2859	0.927943	1	725881/726222/410557/550964/409861/551093	LOC725881/LOC726222/LOC410557/LOC550964/LOC409861/LOC551093	6	2	550964/551093	4	725881/726222/410557/409861
BP	GO:0009259	ribonucleotide metabolic process	6/646	41/2859	0.927943	1	725881/726222/410557/550964/409861/551093	LOC725881/LOC726222/LOC410557/LOC550964/LOC409861/LOC551093	6	2	550964/551093	4	725881/726222/410557/409861
BP	GO:0006753	nucleoside phosphate metabolic process	10/646	63/2859	0.93039	1	551461/412467/725881/726222/726069/410557/550964/409861/551093/552712	LOC551461/LOC412467/LOC725881/LOC726222/LOC726069/LOC410557/LOC550964/LOC409861/LOC551093/LOC552712	10	5	551461/412467/726069/550964/551093	5	725881/726222/410557/409861/552712
BP	GO:0030001	metal ion transport	4/646	30/2859	0.932973	1	552697/410710/410018/408680	LOC552697/LOC410710/LOC410018/LOC408680	4	3	410710/410018/408680	1	552697
BP	GO:1901137	carbohydrate derivative biosynthetic process	12/646	74/2859	0.933889	1	412055/726222/726419/410557/551589/412045/725491/550964/413664/409861/100578875/410105	LOC412055/LOC726222/LOC726419/LOC410557/LOC551589/LOC412045/LOC725491/LOC550964/LOC413664/LOC409861/LOC100578875/LOC410105	12	7	412055/726419/412045/550964/413664/100578875/410105	5	726222/410557/551589/725491/409861
BP	GO:0030163	protein catabolic process	5/646	36/2859	0.934819	1	552700/725467/100578243/409032/409140	LOC552700/LOC725467/LOC100578243/LOC409032/LOC409140	5	4	552700/725467/100578243/409032	1	409140
BP	GO:0009124	nucleoside monophosphate biosynthetic process	2/646	18/2859	0.938341	1	726222/410557	LOC726222/LOC410557	2	0		2	726222/410557
BP	GO:0032502	developmental process	2/646	18/2859	0.938341	1	100576432/408631	LOC100576432/LOC408631	2	2	100576432/408631	0
BP	GO:0048856	anatomical structure development	2/646	18/2859	0.938341	1	100576432/408631	LOC100576432/LOC408631	2	2	100576432/408631	0
BP	GO:0006508	proteolysis	37/646	200/2859	0.938745	1	411981/726421/552700/412055/724803/725467/410380/408618/408500/726352/724901/724568/411453/551524/409389/410386/551663/724308/552477/726482/100578243/412784/411358/409140/412681/409162/726126/409611/409459/411362/410894/100576647/724816/552324/552636/412727/726488	LOC411981/LOC726421/LOC552700/LOC412055/LOC724803/LOC725467/LOC410380/LOC408618/LOC408500/LOC726352/LOC724901/LOC724568/Calpb/LOC551524/LOC409389/LOC410386/LOC551663/LOC724308/LOC552477/LOC726482/LOC100578243/LOC412784/LOC411358/LOC409140/LOC412681/LOC409162/LOC726126/LOC409611/LOC409459/LOC411362/LOC410894/LOC100576647/LOC724816/LOC552324/LOC552636/LOC412727/LOC726488	37	27	726421/552700/412055/725467/408500/726352/724901/724568/411453/409389/410386/551663/724308/552477/726482/100578243/412784/411358/412681/409611/409459/411362/410894/100576647/552324/552636/412727	10	411981/724803/410380/408618/551524/409140/409162/726126/724816/726488
BP	GO:0006605	protein targeting	1/646	11/2859	0.940572	1	552114	LOC552114	1	1	552114	0
BP	GO:0006814	sodium ion transport	1/646	11/2859	0.940572	1	410018	LOC410018	1	1	410018	0
BP	GO:0050909	sensory perception of taste	1/646	11/2859	0.940572	1	725483	LOC725483	1	1	725483	0
BP	GO:0034470	ncRNA processing	5/646	37/2859	0.944322	1	551992/411233/409102/551531/724336	LOC551992/LOC411233/LOC409102/LOC551531/LOC724336	5	1	409102	4	551992/411233/551531/724336
BP	GO:0008033	tRNA processing	3/646	25/2859	0.944663	1	551992/409102/724336	LOC551992/LOC409102/LOC724336	3	1	409102	2	551992/724336
BP	GO:0006950	response to stress	10/646	65/2859	0.94557	1	102654398/408953/727180/726757/102654349/725687/100577027/113219086/494523/411700	LOC102654398/LOC408953/LOC727180/LOC726757/LOC102654349/LOC725687/LOC100577027/LOC113219086/Gtpx1/LOC411700	10	3	408953/727180/725687	7	102654398/726757/102654349/100577027/113219086/494523/411700
BP	GO:0009057	macromolecule catabolic process	7/646	49/2859	0.948958	1	409839/552700/725467/727185/100578243/409032/409140	LOC409839/LOC552700/LOC725467/LOC727185/LOC100578243/LOC409032/LOC409140	7	5	552700/725467/727185/100578243/409032	2	409839/409140
BP	GO:0009165	nucleotide biosynthetic process	7/646	49/2859	0.948958	1	551461/412467/726222/726069/410557/550964/409861	LOC551461/LOC412467/LOC726222/LOC726069/LOC410557/LOC550964/LOC409861	7	4	551461/412467/726069/550964	3	726222/410557/409861
BP	GO:1901293	nucleoside phosphate biosynthetic process	7/646	49/2859	0.948958	1	551461/412467/726222/726069/410557/550964/409861	LOC551461/LOC412467/LOC726222/LOC726069/LOC410557/LOC550964/LOC409861	7	4	551461/412467/726069/550964	3	726222/410557/409861
BP	GO:0008654	phospholipid biosynthetic process	2/646	19/2859	0.950116	1	725491/413664	LOC725491/LOC413664	2	1	413664	1	725491
BP	GO:0006030	chitin metabolic process	5/646	39/2859	0.959669	1	724199/100577725/725725/725932/100577331	LOC724199/LOC100577725/LOC725725/Cpap3-c/LOC100577331	5	3	724199/725725/100577331	2	100577725/725932
BP	GO:0006040	amino sugar metabolic process	5/646	39/2859	0.959669	1	724199/100577725/725725/725932/100577331	LOC724199/LOC100577725/LOC725725/Cpap3-c/LOC100577331	5	3	724199/725725/100577331	2	100577725/725932
BP	GO:1901071	glucosamine-containing compound metabolic process	5/646	39/2859	0.959669	1	724199/100577725/725725/725932/100577331	LOC724199/LOC100577725/LOC725725/Cpap3-c/LOC100577331	5	3	724199/725725/100577331	2	100577725/725932
BP	GO:0034655	nucleobase-containing compound catabolic process	2/646	20/2859	0.959727	1	409839/727185	LOC409839/LOC727185	2	1	727185	1	409839
BP	GO:0009152	purine ribonucleotide biosynthetic process	4/646	33/2859	0.959986	1	726222/410557/550964/409861	LOC726222/LOC410557/LOC550964/LOC409861	4	1	550964	3	726222/410557/409861
BP	GO:0009260	ribonucleotide biosynthetic process	4/646	33/2859	0.959986	1	726222/410557/550964/409861	LOC726222/LOC410557/LOC550964/LOC409861	4	1	550964	3	726222/410557/409861
BP	GO:0044257	cellular protein catabolic process	4/646	33/2859	0.959986	1	552700/725467/100578243/409140	LOC552700/LOC725467/LOC100578243/LOC409140	4	3	552700/725467/100578243	1	409140
BP	GO:0046390	ribose phosphate biosynthetic process	4/646	33/2859	0.959986	1	726222/410557/550964/409861	LOC726222/LOC410557/LOC550964/LOC409861	4	1	550964	3	726222/410557/409861
BP	GO:0051603	proteolysis involved in cellular protein catabolic process	4/646	33/2859	0.959986	1	552700/725467/100578243/409140	LOC552700/LOC725467/LOC100578243/LOC409140	4	3	552700/725467/100578243	1	409140
BP	GO:0055086	nucleobase-containing small molecule metabolic process	11/646	73/2859	0.960653	1	551461/412467/725881/726222/726069/410557/550964/552740/409861/551093/552712	LOC551461/LOC412467/LOC725881/LOC726222/LOC726069/LOC410557/LOC550964/LOC552740/LOC409861/LOC551093/LOC552712	11	5	551461/412467/726069/550964/551093	6	725881/726222/410557/552740/409861/552712
BP	GO:0019637	organophosphate metabolic process	16/646	100/2859	0.962231	1	551461/410183/107963968/412467/725881/726222/726069/410557/725491/550964/726481/413664/409861/726463/551093/552712	LOC551461/LOC410183/LOC107963968/LOC412467/LOC725881/LOC726222/LOC726069/LOC410557/LOC725491/LOC550964/LOC726481/LOC413664/LOC409861/LOC726463/LOC551093/LOC552712	16	8	551461/410183/412467/726069/550964/726481/413664/551093	8	107963968/725881/726222/410557/725491/409861/726463/552712
BP	GO:0006165	nucleoside diphosphate phosphorylation	1/646	13/2859	0.964477	1	409861	LOC409861	1	0		1	409861
BP	GO:0019362	pyridine nucleotide metabolic process	1/646	13/2859	0.964477	1	552712	LOC552712	1	0		1	552712
BP	GO:0046496	nicotinamide nucleotide metabolic process	1/646	13/2859	0.964477	1	552712	LOC552712	1	0		1	552712
BP	GO:0046939	nucleotide phosphorylation	1/646	13/2859	0.964477	1	409861	LOC409861	1	0		1	409861
BP	GO:0072524	pyridine-containing compound metabolic process	1/646	13/2859	0.964477	1	552712	LOC552712	1	0		1	552712
BP	GO:0006260	DNA replication	5/646	40/2859	0.965792	1	726757/551903/409392/412034/725934	LOC726757/LOC551903/LOC409392/LOC412034/LOC725934	5	3	551903/409392/725934	2	726757/412034
BP	GO:1901565	organonitrogen compound catabolic process	6/646	46/2859	0.966126	1	552700/725467/100577053/100578243/409032/409140	LOC552700/LOC725467/LOC100577053/LOC100578243/LOC409032/LOC409140	6	5	552700/725467/100577053/100578243/409032	1	409140
BP	GO:0009132	nucleoside diphosphate metabolic process	1/646	14/2859	0.972541	1	409861	LOC409861	1	0		1	409861
BP	GO:0044270	cellular nitrogen compound catabolic process	2/646	22/2859	0.973897	1	409839/727185	LOC409839/LOC727185	2	1	727185	1	409839
BP	GO:0046700	heterocycle catabolic process	2/646	22/2859	0.973897	1	409839/727185	LOC409839/LOC727185	2	1	727185	1	409839
BP	GO:0006732	coenzyme metabolic process	3/646	29/2859	0.974341	1	411607/409179/552712	LOC411607/LOC409179/LOC552712	3	1	409179	2	411607/552712
BP	GO:0006022	aminoglycan metabolic process	6/646	48/2859	0.975333	1	724199/412055/100577725/725725/725932/100577331	LOC724199/LOC412055/LOC100577725/LOC725725/Cpap3-c/LOC100577331	6	4	724199/412055/725725/100577331	2	100577725/725932
BP	GO:0006733	oxidoreduction coenzyme metabolic process	1/646	15/2859	0.978776	1	552712	LOC552712	1	0		1	552712
BP	GO:0019439	aromatic compound catabolic process	2/646	23/2859	0.979039	1	409839/727185	LOC409839/LOC727185	2	1	727185	1	409839
BP	GO:1901361	organic cyclic compound catabolic process	2/646	23/2859	0.979039	1	409839/727185	LOC409839/LOC727185	2	1	727185	1	409839
BP	GO:1901135	carbohydrate derivative metabolic process	22/646	138/2859	0.981428	1	724199/412055/725881/726222/100577725/726419/725725/409032/410557/551589/412045/725932/725491/550964/552740/100577331/413664/409861/100578875/410105/551093/552712	LOC724199/LOC412055/LOC725881/LOC726222/LOC100577725/LOC726419/LOC725725/LOC409032/LOC410557/LOC551589/LOC412045/Cpap3-c/LOC725491/LOC550964/LOC552740/LOC100577331/LOC413664/LOC409861/LOC100578875/LOC410105/LOC551093/LOC552712	22	12	724199/412055/726419/725725/409032/412045/550964/100577331/413664/100578875/410105/551093	10	725881/726222/100577725/410557/551589/725932/725491/552740/409861/552712
BP	GO:0051186	cofactor metabolic process	5/646	44/2859	0.982663	1	410096/411607/552635/409179/552712	LOC410096/LOC411607/LOC552635/LOC409179/LOC552712	5	2	410096/409179	3	411607/552635/552712
BP	GO:0006082	organic acid metabolic process	12/646	87/2859	0.986985	1	413372/408432/726483/100577053/409063/409360/552286/413590/552710/409927/411849/724321	LOC413372/LOC408432/LOC726483/LOC100577053/LOC409063/LOC409360/LOC552286/LOC413590/LOC552710/LOC409927/LOC411849/LOC724321	12	11	413372/408432/726483/100577053/409063/552286/413590/552710/409927/411849/724321	1	409360
BP	GO:0043436	oxoacid metabolic process	12/646	87/2859	0.986985	1	413372/408432/726483/100577053/409063/409360/552286/413590/552710/409927/411849/724321	LOC413372/LOC408432/LOC726483/LOC100577053/LOC409063/LOC409360/LOC552286/LOC413590/LOC552710/LOC409927/LOC411849/LOC724321	12	11	413372/408432/726483/100577053/409063/552286/413590/552710/409927/411849/724321	1	409360
BP	GO:0034404	nucleobase-containing small molecule biosynthetic process	1/646	18/2859	0.990205	1	409861	LOC409861	1	0		1	409861
BP	GO:0090407	organophosphate biosynthetic process	9/646	72/2859	0.990588	1	551461/412467/726222/726069/410557/725491/550964/413664/409861	LOC551461/LOC412467/LOC726222/LOC726069/LOC410557/LOC725491/LOC550964/LOC413664/LOC409861	9	5	551461/412467/726069/550964/413664	4	726222/410557/725491/409861
BP	GO:1901575	organic substance catabolic process	9/646	74/2859	0.993072	1	409839/552700/725467/727185/100577053/413702/100578243/409032/409140	LOC409839/LOC552700/LOC725467/LOC727185/LOC100577053/LOC413702/LOC100578243/LOC409032/LOC409140	9	7	552700/725467/727185/100577053/413702/100578243/409032	2	409839/409140
BP	GO:0019752	carboxylic acid metabolic process	11/646	86/2859	0.993297	1	413372/408432/726483/100577053/409063/409360/552286/413590/552710/409927/724321	LOC413372/LOC408432/LOC726483/LOC100577053/LOC409063/LOC409360/LOC552286/LOC413590/LOC552710/LOC409927/LOC724321	11	10	413372/408432/726483/100577053/409063/552286/413590/552710/409927/724321	1	409360
BP	GO:0044248	cellular catabolic process	8/646	69/2859	0.99412	1	409839/552700/725467/727185/100577053/100578243/409032/409140	LOC409839/LOC552700/LOC725467/LOC727185/LOC100577053/LOC100578243/LOC409032/LOC409140	8	6	552700/725467/727185/100577053/100578243/409032	2	409839/409140
BP	GO:0009108	coenzyme biosynthetic process	1/646	23/2859	0.997306	1	411607	LOC411607	1	0		1	411607
BP	GO:0009056	catabolic process	9/646	81/2859	0.997732	1	409839/552700/725467/727185/100577053/413702/100578243/409032/409140	LOC409839/LOC552700/LOC725467/LOC727185/LOC100577053/LOC413702/LOC100578243/LOC409032/LOC409140	9	7	552700/725467/727185/100577053/413702/100578243/409032	2	409839/409140
BP	GO:0006520	cellular amino acid metabolic process	4/646	55/2859	0.999445	1	413372/726483/100577053/552710	LOC413372/LOC726483/LOC100577053/LOC552710	4	4	413372/726483/100577053/552710	0
BP	GO:0051188	cofactor biosynthetic process	1/646	31/2859	0.99966	1	411607	LOC411607	1	0		1	411607
BP	GO:0034660	ncRNA metabolic process	6/646	73/2859	0.999725	1	726483/551992/411233/409102/551531/724336	LOC726483/LOC551992/LOC411233/LOC409102/LOC551531/LOC724336	6	2	726483/409102	4	551992/411233/551531/724336
BP	GO:0006399	tRNA metabolic process	4/646	61/2859	0.999844	1	726483/551992/409102/724336	LOC726483/LOC551992/LOC409102/LOC724336	4	2	726483/409102	2	551992/724336
BP	GO:0006418	tRNA aminoacylation for protein translation	1/646	35/2859	0.99988	1	726483	LOC726483	1	1	726483	0
BP	GO:0043038	amino acid activation	1/646	37/2859	0.999928	1	726483	LOC726483	1	1	726483	0
BP	GO:0043039	tRNA aminoacylation	1/646	37/2859	0.999928	1	726483	LOC726483	1	1	726483	0
BP	GO:0032501	multicellular organismal process	5/646	130/2859	1	1	725483/100576432/408631/100576839/724911	LOC725483/LOC100576432/LOC408631/LOC100576839/LOC724911	5	3	725483/100576432/408631	2	100576839/724911
BP	GO:0003008	system process	3/646	112/2859	1	1	725483/100576839/724911	LOC725483/LOC100576839/LOC724911	3	1	725483	2	100576839/724911
BP	GO:0007600	sensory perception	3/646	112/2859	1	1	725483/100576839/724911	LOC725483/LOC100576839/LOC724911	3	1	725483	2	100576839/724911
BP	GO:0007606	sensory perception of chemical stimulus	3/646	112/2859	1	1	725483/100576839/724911	LOC725483/LOC100576839/LOC724911	3	1	725483	2	100576839/724911
BP	GO:0050877	nervous system process	3/646	112/2859	1	1	725483/100576839/724911	LOC725483/LOC100576839/LOC724911	3	1	725483	2	100576839/724911
BP	GO:0007608	sensory perception of smell	2/646	101/2859	1	1	100576839/724911	LOC100576839/LOC724911	2	0		2	100576839/724911
CC	GO:0005840	ribosome	46/340	86/1548	4.18376e-11	1.53186e-09	551644/726439/411515/551870/100576088/409599/726270/726789/413875/552272/550715/100577341/551125/406099/552632/727128/725168/408515/724868/726731/552517/409290/724191/413470/725943/552106/551330/552564/725201/726056/552097/113219015/552726/551418/410486/409294/551867/413928/409326/725659/724186/100578560/408799/409723/413884/725647	LOC551644/LOC726439/LOC411515/LOC551870/LOC100576088/LOC409599/LOC726270/LOC726789/LOC413875/LOC552272/LOC550715/LOC100577341/LOC551125/RpL32/LOC552632/LOC727128/Rps14/LOC408515/LOC724868/LOC726731/LOC552517/LOC409290/RpL35/LOC413470/LOC725943/LOC552106/LOC551330/LOC552564/LOC725201/LOC726056/LOC552097/LOC113219015/LOC552726/LOC551418/LOC410486/LOC409294/LOC551867/LOC413928/LOC409326/LOC725659/LO…	46	0		46	551644/726439/411515/551870/100576088/409599/726270/726789/413875/552272/550715/100577341/551125/406099/552632/727128/725168/408515/724868/726731/552517/409290/724191/413470/725943/552106/551330/552564/725201/726056/552097/113219015/552726/551418/410486/409294/551867/413928/409326/725659/724186/100578560/408799/409723/413884/725647
CC	GO:0032991	protein-containing complex	121/340	342/1548	4.99708e-11	1.53186e-09	409285/551644/408335/726439/411791/725485/409928/409439/113219318/412092/411515/551870/550996/100577833/100576088/409271/409599/726270/726789/411410/551478/413875/552272/550715/726683/100577341/551125/406099/552632/727128/102655440/408984/725168/408515/725186/552114/726222/726085/724868/726731/551225/725797/552517/725678/725479/409290/725057/724191/413470/552161/725943/408552/552807/412422/726044…	LOC409285/LOC551644/LOC408335/LOC726439/LOC411791/LOC725485/LOC409928/LOC409439/LOC113219318/LOC412092/LOC411515/LOC551870/LOC550996/LOC100577833/LOC100576088/LOC409271/LOC409599/LOC726270/LOC726789/LOC411410/LOC551478/LOC413875/LOC552272/LOC550715/LOC726683/LOC100577341/LOC551125/RpL32/LOC552632/LOC727128/LOC102655440/Lin-52/Rps14/LOC408515/LOC725186/LOC552114/LOC726222/LOC726085/LOC724868/LOC72…	121	38	408335/411791/725485/409439/409271/411410/551478/726683/552114/551225/725479/725057/408552/726044/409990/100578243/724251/412810/550806/726187/411918/410031/551576/411602/412045/412083/410084/411894/102654091/413664/409301/412268/410159/411043/725593/551093/552540/552621	83	409285/551644/726439/409928/113219318/412092/411515/551870/550996/100577833/100576088/409599/726270/726789/413875/552272/550715/100577341/551125/406099/552632/727128/102655440/408984/725168/408515/725186/726222/726085/724868/726731/725797/552517/725678/409290/724191/413470/552161/725943/552807/412422/552106/410557/552403/551330/413649/412348/724920/410864/552564/725201/726056/102656136/552097/113…
CC	GO:1990904	ribonucleoprotein complex	53/340	107/1548	5.74449e-11	1.53186e-09	551644/726439/411791/411515/551870/550996/100576088/409599/726270/726789/413875/552272/550715/100577341/551125/406099/552632/727128/725168/408515/552114/724868/726731/551225/552517/409290/724191/413470/725943/552106/551330/413649/552564/725201/726056/552097/113219015/411233/552726/551987/551418/410486/409294/551867/413928/409326/725659/724186/100578560/408799/409723/413884/725647	LOC551644/LOC726439/LOC411791/LOC411515/LOC551870/LOC550996/LOC100576088/LOC409599/LOC726270/LOC726789/LOC413875/LOC552272/LOC550715/LOC100577341/LOC551125/RpL32/LOC552632/LOC727128/Rps14/LOC408515/LOC552114/LOC724868/LOC726731/LOC551225/LOC552517/LOC409290/RpL35/LOC413470/LOC725943/LOC552106/LOC551330/LOC413649/LOC552564/LOC725201/LOC726056/LOC552097/LOC113219015/LOC411233/LOC552726/LOC551987/LO…	53	3	411791/552114/551225	50	551644/726439/411515/551870/550996/100576088/409599/726270/726789/413875/552272/550715/100577341/551125/406099/552632/727128/725168/408515/724868/726731/552517/409290/724191/413470/725943/552106/551330/413649/552564/725201/726056/552097/113219015/411233/552726/551987/551418/410486/409294/551867/413928/409326/725659/724186/100578560/408799/409723/413884/725647
CC	GO:0043228	non-membrane-bounded organelle	68/340	172/1548	2.15997e-08	3.45595e-07	408792/409285/551644/726439/412092/411515/551870/100577833/100576088/411589/409599/726270/726789/409268/413875/552272/550715/726683/100577341/551125/406099/552632/727128/725168/408515/412119/724868/726731/552517/725678/725479/409290/725685/724191/413470/725943/726044/552106/551330/726073/552564/725201/726056/552097/113219015/411233/552726/411602/551418/411894/410486/726653/409294/551867/413928/41…	LOC408792/LOC409285/LOC551644/LOC726439/LOC412092/LOC411515/LOC551870/LOC100577833/LOC100576088/LOC411589/LOC409599/LOC726270/LOC726789/LOC409268/LOC413875/LOC552272/LOC550715/LOC726683/LOC100577341/LOC551125/RpL32/LOC552632/LOC727128/Rps14/LOC408515/LOC412119/LOC724868/LOC726731/LOC552517/LOC725678/LOC725479/LOC409290/LOC725685/RpL35/LOC413470/LOC725943/LOC726044/LOC552106/LOC551330/LOC726073/LO…	68	11	409268/726683/412119/725479/725685/726044/726073/411602/411894/725593/408563	57	408792/409285/551644/726439/412092/411515/551870/100577833/100576088/411589/409599/726270/726789/413875/552272/550715/100577341/551125/406099/552632/727128/725168/408515/724868/726731/552517/725678/409290/724191/413470/725943/552106/551330/552564/725201/726056/552097/113219015/411233/552726/551418/410486/726653/409294/551867/413928/412750/100577499/409326/725659/724186/100578560/724129/408799/409…
CC	GO:0043232	intracellular non-membrane-bounded organelle	68/340	172/1548	2.15997e-08	3.45595e-07	408792/409285/551644/726439/412092/411515/551870/100577833/100576088/411589/409599/726270/726789/409268/413875/552272/550715/726683/100577341/551125/406099/552632/727128/725168/408515/412119/724868/726731/552517/725678/725479/409290/725685/724191/413470/725943/726044/552106/551330/726073/552564/725201/726056/552097/113219015/411233/552726/411602/551418/411894/410486/726653/409294/551867/413928/41…	LOC408792/LOC409285/LOC551644/LOC726439/LOC412092/LOC411515/LOC551870/LOC100577833/LOC100576088/LOC411589/LOC409599/LOC726270/LOC726789/LOC409268/LOC413875/LOC552272/LOC550715/LOC726683/LOC100577341/LOC551125/RpL32/LOC552632/LOC727128/Rps14/LOC408515/LOC412119/LOC724868/LOC726731/LOC552517/LOC725678/LOC725479/LOC409290/LOC725685/RpL35/LOC413470/LOC725943/LOC726044/LOC552106/LOC551330/LOC726073/LO…	68	11	409268/726683/412119/725479/725685/726044/726073/411602/411894/725593/408563	57	408792/409285/551644/726439/412092/411515/551870/100577833/100576088/411589/409599/726270/726789/413875/552272/550715/100577341/551125/406099/552632/727128/725168/408515/724868/726731/552517/725678/409290/724191/413470/725943/552106/551330/552564/725201/726056/552097/113219015/411233/552726/551418/410486/726653/409294/551867/413928/412750/100577499/409326/725659/724186/100578560/724129/408799/409…
CC	GO:0044444	cytoplasmic part	80/340	225/1548	2.7272e-07	3.63626e-06	551644/726439/409667/409439/411515/551870/100576088/409599/726270/726789/411410/413875/552272/550715/100577341/551125/406099/552632/727128/102655440/551541/725168/408515/552114/725881/726476/726222/724868/726731/725797/552517/409090/409290/725057/724191/413470/725943/551520/413186/413014/552106/409990/410557/551330/550806/726187/724407/552564/551576/725201/551353/726056/552097/113219015/552726/41…	LOC551644/LOC726439/LOC409667/LOC409439/LOC411515/LOC551870/LOC100576088/LOC409599/LOC726270/LOC726789/LOC411410/LOC413875/LOC552272/LOC550715/LOC100577341/LOC551125/RpL32/LOC552632/LOC727128/LOC102655440/LOC551541/Rps14/LOC408515/LOC552114/LOC725881/LOC726476/LOC726222/LOC724868/LOC726731/LOC725797/LOC552517/LOC409090/LOC409290/LOC725057/RpL35/LOC413470/LOC725943/LOC551520/LOC413186/LOC413014/LO…	80	17	409439/411410/552114/726476/725057/551520/409990/550806/726187/551576/551353/412045/412083/412506/410084/413664/552540	63	551644/726439/409667/411515/551870/100576088/409599/726270/726789/413875/552272/550715/100577341/551125/406099/552632/727128/102655440/551541/725168/408515/725881/726222/724868/726731/725797/552517/409090/409290/724191/413470/725943/413186/413014/552106/410557/551330/724407/552564/725201/726056/552097/113219015/552726/552152/408493/551418/410486/409294/551867/413928/550975/727568/409326/725659/72…
CC	GO:0005737	cytoplasm	96/340	287/1548	3.78089e-07	4.32102e-06	409839/551644/726439/409667/409439/411515/551870/100576088/409599/726270/726789/411410/413875/552272/550715/725150/100577341/551125/406099/552632/727128/102655440/551541/725168/408515/552114/725881/726476/409117/726222/724868/726731/725797/552517/409090/409290/725057/724191/413470/725943/551520/551901/413186/413014/552106/409990/409032/410557/551330/550806/726187/724407/100576432/552564/551576/72…	LOC409839/LOC551644/LOC726439/LOC409667/LOC409439/LOC411515/LOC551870/LOC100576088/LOC409599/LOC726270/LOC726789/LOC411410/LOC413875/LOC552272/LOC550715/LOC725150/LOC100577341/LOC551125/RpL32/LOC552632/LOC727128/LOC102655440/LOC551541/Rps14/LOC408515/LOC552114/LOC725881/LOC726476/LOC409117/LOC726222/LOC724868/LOC726731/LOC725797/LOC552517/LOC409090/LOC409290/LOC725057/RpL35/LOC413470/LOC725943/LO…	96	26	409439/411410/725150/552114/726476/409117/725057/551520/409990/409032/550806/726187/100576432/551576/551353/412045/412083/727561/412506/413650/410084/413664/409543/409110/410127/552540	70	409839/551644/726439/409667/411515/551870/100576088/409599/726270/726789/413875/552272/550715/100577341/551125/406099/552632/727128/102655440/551541/725168/408515/725881/726222/724868/726731/725797/552517/409090/409290/724191/413470/725943/551901/413186/413014/552106/410557/551330/724407/552564/725201/726056/552097/113219015/552726/552152/100577451/408493/551418/409079/410486/409294/551867/413928…
CC	GO:0044422	organelle part	73/340	212/1548	4.48714e-06	4.48714e-05	409285/408335/411791/409667/409928/409439/408877/113219318/412092/100577833/409271/411410/551478/726683/100577341/102655440/408984/551541/408515/725186/725881/726476/726222/412119/726731/551225/725797/725678/725479/725685/725057/552161/412422/413186/413014/726044/410557/552403/412348/550806/411918/724920/726073/410864/410031/551353/411233/411602/412045/412083/551987/550665/107964891/412506/411894…	LOC409285/LOC408335/LOC411791/LOC409667/LOC409928/LOC409439/LOC408877/LOC113219318/LOC412092/LOC100577833/LOC409271/LOC411410/LOC551478/LOC726683/LOC100577341/LOC102655440/Lin-52/LOC551541/LOC408515/LOC725186/LOC725881/LOC726476/LOC726222/LOC412119/LOC726731/LOC551225/LOC725797/LOC725678/LOC725479/LOC725685/LOC725057/LOC552161/LOC412422/LOC413186/LOC413014/LOC726044/LOC410557/LOC552403/LOC412348/…	73	33	408335/411791/409439/409271/411410/551478/726683/726476/412119/551225/725479/725685/725057/726044/550806/411918/726073/410031/551353/411602/412045/412083/412506/411894/102654091/413664/412268/410159/411043/725593/552540/408563/552621	40	409285/409667/409928/408877/113219318/412092/100577833/100577341/102655440/408984/551541/408515/725186/725881/726222/726731/725797/725678/552161/412422/413186/413014/410557/552403/412348/724920/410864/411233/551987/550665/107964891/726653/551452/408923/550975/100577499/727568/726042/552607/724129
CC	GO:0044446	intracellular organelle part	72/340	210/1548	6.3973e-06	5.68649e-05	409285/408335/411791/409667/409928/409439/408877/113219318/412092/100577833/409271/411410/551478/726683/100577341/102655440/408984/551541/408515/725186/725881/726476/726222/412119/726731/551225/725797/725678/725479/725685/725057/552161/412422/413186/413014/726044/410557/552403/412348/550806/411918/724920/726073/410864/410031/551353/411233/411602/412045/412083/551987/550665/107964891/412506/411894…	LOC409285/LOC408335/LOC411791/LOC409667/LOC409928/LOC409439/LOC408877/LOC113219318/LOC412092/LOC100577833/LOC409271/LOC411410/LOC551478/LOC726683/LOC100577341/LOC102655440/Lin-52/LOC551541/LOC408515/LOC725186/LOC725881/LOC726476/LOC726222/LOC412119/LOC726731/LOC551225/LOC725797/LOC725678/LOC725479/LOC725685/LOC725057/LOC552161/LOC412422/LOC413186/LOC413014/LOC726044/LOC410557/LOC552403/LOC412348/…	72	32	408335/411791/409439/409271/411410/551478/726683/726476/412119/551225/725479/725685/725057/726044/550806/411918/726073/410031/551353/411602/412045/412083/412506/411894/413664/412268/410159/411043/725593/552540/408563/552621	40	409285/409667/409928/408877/113219318/412092/100577833/100577341/102655440/408984/551541/408515/725186/725881/726222/726731/725797/725678/552161/412422/413186/413014/410557/552403/412348/724920/410864/411233/551987/550665/107964891/726653/551452/408923/550975/100577499/727568/726042/552607/724129
CC	GO:0043227	membrane-bounded organelle	112/340	369/1548	9.19252e-06	7.35402e-05	724670/412916/408335/411791/408716/409667/409928/409439/408877/113219318/100577833/102654398/409271/107964835/411410/551478/725279/408319/100577341/408616/411466/102655440/408984/410925/551541/726757/725186/725881/726476/551997/726492/726222/726731/551225/412700/725797/409090/725057/726336/552161/408611/551520/412422/413186/413014/100578921/725494/100577027/410557/113219086/552403/100579003/41234…	LOC724670/LOC412916/LOC408335/LOC411791/LOC408716/LOC409667/LOC409928/LOC409439/LOC408877/LOC113219318/LOC100577833/LOC102654398/LOC409271/LOC107964835/LOC411410/LOC551478/LOC725279/LOC408319/LOC100577341/LOC408616/LOC411466/LOC102655440/Lin-52/LOC410925/LOC551541/LOC726757/LOC725186/LOC725881/LOC726476/LOC551997/LOC726492/LOC726222/LOC726731/LOC551225/LOC412700/LOC725797/LOC409090/LOC725057/LOC7…	112	43	408335/411791/409439/409271/411410/551478/725279/408319/408616/411466/726476/551997/551225/412700/725057/408611/551520/100579003/550806/411918/410031/551353/412093/412045/412083/727561/412506/413650/100578888/413664/409543/102656258/412268/410159/411043/100576176/100576647/725934/412742/551071/552540/552621/552167	69	724670/412916/408716/409667/409928/408877/113219318/100577833/102654398/107964835/100577341/102655440/408984/410925/551541/726757/725186/725881/726492/726222/726731/725797/409090/726336/552161/412422/413186/413014/100578921/725494/100577027/410557/113219086/552403/412348/724407/410004/724920/410864/725669/413407/411233/551987/550665/107964891/552152/413110/412016/408493/409227/102656425/551452/40…
CC	GO:0043231	intracellular membrane-bounded organelle	110/340	362/1548	1.09303e-05	7.9493e-05	724670/412916/408335/411791/408716/409667/409928/408877/113219318/100577833/102654398/409271/107964835/551478/725279/408319/100577341/408616/411466/102655440/408984/410925/551541/726757/725186/725881/726476/551997/726492/726222/726731/551225/412700/725797/409090/725057/726336/552161/408611/551520/412422/413186/413014/100578921/725494/100577027/410557/113219086/552403/100579003/412348/550806/72440…	LOC724670/LOC412916/LOC408335/LOC411791/LOC408716/LOC409667/LOC409928/LOC408877/LOC113219318/LOC100577833/LOC102654398/LOC409271/LOC107964835/LOC551478/LOC725279/LOC408319/LOC100577341/LOC408616/LOC411466/LOC102655440/Lin-52/LOC410925/LOC551541/LOC726757/LOC725186/LOC725881/LOC726476/LOC551997/LOC726492/LOC726222/LOC726731/LOC551225/LOC412700/LOC725797/LOC409090/LOC725057/LOC726336/LOC552161/Stip…	110	41	408335/411791/409271/551478/725279/408319/408616/411466/726476/551997/551225/412700/725057/408611/551520/100579003/550806/411918/410031/551353/412093/412045/412083/727561/412506/413650/100578888/413664/409543/102656258/412268/410159/411043/100576176/100576647/725934/412742/551071/552540/552621/552167	69	724670/412916/408716/409667/409928/408877/113219318/100577833/102654398/107964835/100577341/102655440/408984/410925/551541/726757/725186/725881/726492/726222/726731/725797/409090/726336/552161/412422/413186/413014/100578921/725494/100577027/410557/113219086/552403/412348/724407/410004/724920/410864/725669/413407/411233/551987/550665/107964891/552152/413110/412016/408493/409227/102656425/551452/40…
CC	GO:0044428	nuclear part	30/340	67/1548	1.73952e-05	0.000115968	408335/411791/409928/408877/113219318/409271/551478/408984/725186/551225/552161/412422/552403/412348/411918/724920/410864/410031/411233/551987/550665/107964891/551452/408923/412268/410159/411043/552607/724129/552621	LOC408335/LOC411791/LOC409928/LOC408877/LOC113219318/LOC409271/LOC551478/Lin-52/LOC725186/LOC551225/LOC552161/LOC412422/LOC552403/LOC412348/LOC411918/LOC724920/LOC410864/LOC410031/LOC411233/LOC551987/LOC550665/LOC107964891/LOC551452/LOC408923/LOC412268/LOC410159/LOC411043/LOC552607/LOC724129/LOC552621	30	11	408335/411791/409271/551478/551225/411918/410031/412268/410159/411043/552621	19	409928/408877/113219318/408984/725186/552161/412422/552403/412348/724920/410864/411233/551987/550665/107964891/551452/408923/552607/724129
CC	GO:0005634	nucleus	79/340	255/1548	0.000151098	0.000898768	724670/412916/408335/411791/408716/409928/408877/113219318/100577833/102654398/409271/107964835/551478/725279/408319/408616/411466/408984/410925/726757/725186/551997/726492/551225/412700/726336/552161/408611/412422/100578921/725494/100577027/113219086/552403/100579003/412348/411918/410004/724920/410864/410031/725669/413407/412093/411233/551987/727561/550665/107964891/413110/413650/412016/409227/5…	LOC724670/LOC412916/LOC408335/LOC411791/LOC408716/LOC409928/LOC408877/LOC113219318/LOC100577833/LOC102654398/LOC409271/LOC107964835/LOC551478/LOC725279/LOC408319/LOC408616/LOC411466/Lin-52/LOC410925/LOC726757/LOC725186/LOC551997/LOC726492/LOC551225/LOC412700/LOC726336/LOC552161/Stip/LOC412422/LOC100578921/LOC725494/LOC100577027/LOC113219086/LOC552403/LOC100579003/LOC412348/LOC411918/LOC410004/LOC…	79	31	408335/411791/409271/551478/725279/408319/408616/411466/551997/551225/412700/408611/100579003/411918/410031/412093/727561/413650/100578888/409543/102656258/412268/410159/411043/100576176/100576647/725934/412742/551071/552621/552167	48	724670/412916/408716/409928/408877/113219318/100577833/102654398/107964835/408984/410925/726757/725186/726492/726336/552161/412422/100578921/725494/100577027/113219086/552403/412348/410004/724920/410864/725669/413407/411233/551987/550665/107964891/413110/412016/409227/551452/408923/724215/102656008/724592/726979/414048/552607/724129/413183/408855/102655120/552440
CC	GO:0005654	nucleoplasm	19/340	39/1548	0.000168519	0.000898768	409928/408877/409271/551478/408984/725186/552161/412422/552403/412348/410031/550665/551452/408923/412268/410159/411043/552607/552621	LOC409928/LOC408877/LOC409271/LOC551478/Lin-52/LOC725186/LOC552161/LOC412422/LOC552403/LOC412348/LOC410031/LOC550665/LOC551452/LOC408923/LOC412268/LOC410159/LOC411043/LOC552607/LOC552621	19	7	409271/551478/410031/412268/410159/411043/552621	12	409928/408877/408984/725186/552161/412422/552403/412348/550665/551452/408923/552607
CC	GO:0044451	nucleoplasm part	19/340	39/1548	0.000168519	0.000898768	409928/408877/409271/551478/408984/725186/552161/412422/552403/412348/410031/550665/551452/408923/412268/410159/411043/552607/552621	LOC409928/LOC408877/LOC409271/LOC551478/Lin-52/LOC725186/LOC552161/LOC412422/LOC552403/LOC412348/LOC410031/LOC550665/LOC551452/LOC408923/LOC412268/LOC410159/LOC411043/LOC552607/LOC552621	19	7	409271/551478/410031/412268/410159/411043/552621	12	409928/408877/408984/725186/552161/412422/552403/412348/550665/551452/408923/552607
CC	GO:0031974	membrane-enclosed lumen	24/340	55/1548	0.000208383	0.000926148	409928/408877/113219318/409271/551478/100577341/408984/725186/726731/552161/412422/552403/412348/410031/411233/550665/551452/408923/412268/410159/411043/552607/724129/552621	LOC409928/LOC408877/LOC113219318/LOC409271/LOC551478/LOC100577341/Lin-52/LOC725186/LOC726731/LOC552161/LOC412422/LOC552403/LOC412348/LOC410031/LOC411233/LOC550665/LOC551452/LOC408923/LOC412268/LOC410159/LOC411043/LOC552607/LOC724129/LOC552621	24	7	409271/551478/410031/412268/410159/411043/552621	17	409928/408877/113219318/100577341/408984/725186/726731/552161/412422/552403/412348/411233/550665/551452/408923/552607/724129
CC	GO:0043233	organelle lumen	24/340	55/1548	0.000208383	0.000926148	409928/408877/113219318/409271/551478/100577341/408984/725186/726731/552161/412422/552403/412348/410031/411233/550665/551452/408923/412268/410159/411043/552607/724129/552621	LOC409928/LOC408877/LOC113219318/LOC409271/LOC551478/LOC100577341/Lin-52/LOC725186/LOC726731/LOC552161/LOC412422/LOC552403/LOC412348/LOC410031/LOC411233/LOC550665/LOC551452/LOC408923/LOC412268/LOC410159/LOC411043/LOC552607/LOC724129/LOC552621	24	7	409271/551478/410031/412268/410159/411043/552621	17	409928/408877/113219318/100577341/408984/725186/726731/552161/412422/552403/412348/411233/550665/551452/408923/552607/724129
CC	GO:0070013	intracellular organelle lumen	24/340	55/1548	0.000208383	0.000926148	409928/408877/113219318/409271/551478/100577341/408984/725186/726731/552161/412422/552403/412348/410031/411233/550665/551452/408923/412268/410159/411043/552607/724129/552621	LOC409928/LOC408877/LOC113219318/LOC409271/LOC551478/LOC100577341/Lin-52/LOC725186/LOC726731/LOC552161/LOC412422/LOC552403/LOC412348/LOC410031/LOC411233/LOC550665/LOC551452/LOC408923/LOC412268/LOC410159/LOC411043/LOC552607/LOC724129/LOC552621	24	7	409271/551478/410031/412268/410159/411043/552621	17	409928/408877/113219318/100577341/408984/725186/726731/552161/412422/552403/412348/411233/550665/551452/408923/552607/724129
CC	GO:0031981	nuclear lumen	22/340	49/1548	0.000233887	0.000984787	409928/408877/113219318/409271/551478/408984/725186/552161/412422/552403/412348/410031/411233/550665/551452/408923/412268/410159/411043/552607/724129/552621	LOC409928/LOC408877/LOC113219318/LOC409271/LOC551478/Lin-52/LOC725186/LOC552161/LOC412422/LOC552403/LOC412348/LOC410031/LOC411233/LOC550665/LOC551452/LOC408923/LOC412268/LOC410159/LOC411043/LOC552607/LOC724129/LOC552621	22	7	409271/551478/410031/412268/410159/411043/552621	15	409928/408877/113219318/408984/725186/552161/412422/552403/412348/411233/550665/551452/408923/552607/724129
CC	GO:0005743	mitochondrial inner membrane	9/340	16/1548	0.00280487	0.0112195	102655440/551541/725881/726222/725797/413186/413014/410557/726042	LOC102655440/LOC551541/LOC725881/LOC726222/LOC725797/LOC413186/LOC413014/LOC410557/LOC726042	9	0		9	102655440/551541/725881/726222/725797/413186/413014/410557/726042
CC	GO:0019866	organelle inner membrane	9/340	17/1548	0.00482393	0.0183769	102655440/551541/725881/726222/725797/413186/413014/410557/726042	LOC102655440/LOC551541/LOC725881/LOC726222/LOC725797/LOC413186/LOC413014/LOC410557/LOC726042	9	0		9	102655440/551541/725881/726222/725797/413186/413014/410557/726042
CC	GO:0098798	mitochondrial protein complex	7/340	13/1548	0.0115965	0.042169	100577341/102655440/726222/726731/725797/410557/726042	LOC100577341/LOC102655440/LOC726222/LOC726731/LOC725797/LOC410557/LOC726042	7	0		7	100577341/102655440/726222/726731/725797/410557/726042
CC	GO:0031967	organelle envelope	13/340	32/1548	0.0126558	0.0421861	408335/409667/102655440/551541/725881/726222/725797/413186/413014/410557/411918/410864/726042	LOC408335/LOC409667/LOC102655440/LOC551541/LOC725881/LOC726222/LOC725797/LOC413186/LOC413014/LOC410557/LOC411918/LOC410864/LOC726042	13	2	408335/411918	11	409667/102655440/551541/725881/726222/725797/413186/413014/410557/410864/726042
CC	GO:0031975	envelope	13/340	32/1548	0.0126558	0.0421861	408335/409667/102655440/551541/725881/726222/725797/413186/413014/410557/411918/410864/726042	LOC408335/LOC409667/LOC102655440/LOC551541/LOC725881/LOC726222/LOC725797/LOC413186/LOC413014/LOC410557/LOC411918/LOC410864/LOC726042	13	2	408335/411918	11	409667/102655440/551541/725881/726222/725797/413186/413014/410557/410864/726042
CC	GO:0005739	mitochondrion	16/340	43/1548	0.0153216	0.0490292	409667/100577341/102655440/551541/725881/726222/726731/725797/409090/413186/413014/410557/552152/408493/726042/551660	LOC409667/LOC100577341/LOC102655440/LOC551541/LOC725881/LOC726222/LOC726731/LOC725797/LOC409090/LOC413186/LOC413014/LOC410557/LOC552152/LOC408493/LOC726042/LOC551660	16	0		16	409667/100577341/102655440/551541/725881/726222/726731/725797/409090/413186/413014/410557/552152/408493/726042/551660
CC	GO:0044455	mitochondrial membrane part	6/340	11/1548	0.0181232	0.0536317	102655440/551541/726222/725797/410557/726042	LOC102655440/LOC551541/LOC726222/LOC725797/LOC410557/LOC726042	6	0		6	102655440/551541/726222/725797/410557/726042
CC	GO:0016592	mediator complex	8/340	17/1548	0.0186087	0.0536317	409271/551478/552161/412422/552403/412348/410159/411043	LOC409271/LOC551478/LOC552161/LOC412422/LOC552403/LOC412348/LOC410159/LOC411043	8	4	409271/551478/410159/411043	4	552161/412422/552403/412348
CC	GO:0044429	mitochondrial part	12/340	30/1548	0.0187711	0.0536317	409667/100577341/102655440/551541/725881/726222/726731/725797/413186/413014/410557/726042	LOC409667/LOC100577341/LOC102655440/LOC551541/LOC725881/LOC726222/LOC726731/LOC725797/LOC413186/LOC413014/LOC410557/LOC726042	12	0		12	409667/100577341/102655440/551541/725881/726222/726731/725797/413186/413014/410557/726042
CC	GO:1990234	transferase complex	11/340	27/1548	0.0208389	0.0574867	725186/724920/410031/412045/550665/551452/408923/727568/412268/552607/552621	LOC725186/LOC724920/LOC410031/LOC412045/LOC550665/LOC551452/LOC408923/LOC727568/LOC412268/LOC552607/LOC552621	11	4	410031/412045/412268/552621	7	725186/724920/550665/551452/408923/727568/552607
CC	GO:0000428	DNA-directed RNA polymerase complex	6/340	12/1548	0.0296726	0.0741816	550665/551452/408923/412268/552607/552621	LOC550665/LOC551452/LOC408923/LOC412268/LOC552607/LOC552621	6	2	412268/552621	4	550665/551452/408923/552607
CC	GO:0030880	RNA polymerase complex	6/340	12/1548	0.0296726	0.0741816	550665/551452/408923/412268/552607/552621	LOC550665/LOC551452/LOC408923/LOC412268/LOC552607/LOC552621	6	2	412268/552621	4	550665/551452/408923/552607
CC	GO:0055029	nuclear DNA-directed RNA polymerase complex	6/340	12/1548	0.0296726	0.0741816	550665/551452/408923/412268/552607/552621	LOC550665/LOC551452/LOC408923/LOC412268/LOC552607/LOC552621	6	2	412268/552621	4	550665/551452/408923/552607
CC	GO:0005740	mitochondrial envelope	10/340	25/1548	0.0310691	0.0753191	409667/102655440/551541/725881/726222/725797/413186/413014/410557/726042	LOC409667/LOC102655440/LOC551541/LOC725881/LOC726222/LOC725797/LOC413186/LOC413014/LOC410557/LOC726042	10	0		10	409667/102655440/551541/725881/726222/725797/413186/413014/410557/726042
CC	GO:0031090	organelle membrane	15/340	44/1548	0.0416812	0.0932569	409439/411410/102655440/551541/725881/726222/725797/725057/413186/413014/410557/550806/412083/412506/726042	LOC409439/LOC411410/LOC102655440/LOC551541/LOC725881/LOC726222/LOC725797/LOC725057/LOC413186/LOC413014/LOC410557/LOC550806/LOC412083/LOC412506/LOC726042	15	6	409439/411410/725057/550806/412083/412506	9	102655440/551541/725881/726222/725797/413186/413014/410557/726042
CC	GO:0030117	membrane coat	7/340	16/1548	0.0419656	0.0932569	409439/411410/725057/409990/550806/726187/412083	LOC409439/LOC411410/LOC725057/LOC409990/LOC550806/LOC726187/LOC412083	7	7	409439/411410/725057/409990/550806/726187/412083	0
CC	GO:0048475	coated membrane	7/340	16/1548	0.0419656	0.0932569	409439/411410/725057/409990/550806/726187/412083	LOC409439/LOC411410/LOC725057/LOC409990/LOC550806/LOC726187/LOC412083	7	7	409439/411410/725057/409990/550806/726187/412083	0
CC	GO:0061695	transferase complex, transferring phosphorus-containing groups	6/340	13/1548	0.0451665	0.0940533	550665/551452/408923/412268/552607/552621	LOC550665/LOC551452/LOC408923/LOC412268/LOC552607/LOC552621	6	2	412268/552621	4	550665/551452/408923/552607
CC	GO:0031966	mitochondrial membrane	9/340	23/1548	0.0462139	0.0940533	102655440/551541/725881/726222/725797/413186/413014/410557/726042	LOC102655440/LOC551541/LOC725881/LOC726222/LOC725797/LOC413186/LOC413014/LOC410557/LOC726042	9	0		9	102655440/551541/725881/726222/725797/413186/413014/410557/726042
CC	GO:0016591	DNA-directed RNA polymerase II, holoenzyme	5/340	10/1548	0.0470267	0.0940533	550665/551452/408923/412268/552621	LOC550665/LOC551452/LOC408923/LOC412268/LOC552621	5	2	412268/552621	3	550665/551452/408923
CC	GO:0044433	cytoplasmic vesicle part	5/340	10/1548	0.0470267	0.0940533	409439/411410/725057/550806/412083	LOC409439/LOC411410/LOC725057/LOC550806/LOC412083	5	5	409439/411410/725057/550806/412083	0
CC	GO:0098796	membrane protein complex	19/340	60/1548	0.049312	0.0962185	725485/409439/411410/102655440/726222/725797/725057/409990/410557/724251/412810/550806/726187/412045/412083/727568/413664/726042/551093	LOC725485/LOC409439/LOC411410/LOC102655440/LOC726222/LOC725797/LOC725057/LOC409990/LOC410557/LOC724251/LOC412810/LOC550806/LOC726187/LOC412045/LOC412083/LOC727568/LOC413664/LOC726042/LOC551093	19	13	725485/409439/411410/725057/409990/724251/412810/550806/726187/412045/412083/413664/551093	6	102655440/726222/725797/410557/727568/726042
CC	GO:1902494	catalytic complex	22/340	77/1548	0.0998637	0.176157	725485/113219318/102655440/725186/725797/725479/100578243/724920/410031/411602/412045/550665/552072/411894/551452/408923/727568/413664/412268/552607/725593/552621	LOC725485/LOC113219318/LOC102655440/LOC725186/LOC725797/LOC725479/LOC100578243/LOC724920/LOC410031/LOC411602/LOC412045/LOC550665/LOC552072/LOC411894/LOC551452/LOC408923/LOC727568/LOC413664/LOC412268/LOC552607/LOC725593/LOC552621	22	11	725485/725479/100578243/410031/411602/412045/411894/413664/412268/725593/552621	11	113219318/102655440/725186/725797/724920/550665/552072/551452/408923/727568/552607
CC	GO:0031410	cytoplasmic vesicle	5/340	12/1548	0.100713	0.176157	409439/411410/725057/550806/412083	LOC409439/LOC411410/LOC725057/LOC550806/LOC412083	5	5	409439/411410/725057/550806/412083	0
CC	GO:0031982	vesicle	5/340	12/1548	0.100713	0.176157	409439/411410/725057/550806/412083	LOC409439/LOC411410/LOC725057/LOC550806/LOC412083	5	5	409439/411410/725057/550806/412083	0
CC	GO:0097708	intracellular vesicle	5/340	12/1548	0.100713	0.176157	409439/411410/725057/550806/412083	LOC409439/LOC411410/LOC725057/LOC550806/LOC412083	5	5	409439/411410/725057/550806/412083	0
CC	GO:0005794	Golgi apparatus	7/340	19/1548	0.101291	0.176157	726476/725057/551520/550806/412083/412506/552540	LOC726476/LOC725057/LOC551520/LOC550806/LOC412083/LOC412506/LOC552540	7	7	726476/725057/551520/550806/412083/412506/552540	0
CC	GO:0015630	microtubule cytoskeleton	9/340	27/1548	0.116589	0.198449	412119/725479/725685/726073/411602/411894/726653/725593/408563	LOC412119/LOC725479/LOC725685/LOC726073/LOC411602/LOC411894/LOC726653/LOC725593/LOC408563	9	8	412119/725479/725685/726073/411602/411894/725593/408563	1	726653
CC	GO:0005856	cytoskeleton	16/340	56/1548	0.146687	0.243179	408792/409285/412092/409268/726683/412119/725678/725479/725685/726044/726073/411602/411894/726653/725593/408563	LOC408792/LOC409285/LOC412092/LOC409268/LOC726683/LOC412119/LOC725678/LOC725479/LOC725685/LOC726044/LOC726073/LOC411602/LOC411894/LOC726653/LOC725593/LOC408563	16	11	409268/726683/412119/725479/725685/726044/726073/411602/411894/725593/408563	5	408792/409285/412092/725678/726653
CC	GO:0044431	Golgi apparatus part	6/340	17/1548	0.148947	0.243179	726476/725057/550806/412083/412506/552540	LOC726476/LOC725057/LOC550806/LOC412083/LOC412506/LOC552540	6	6	726476/725057/550806/412083/412506/552540	0
CC	GO:0044430	cytoskeletal part	14/340	52/1548	0.234841	0.375745	409285/412092/726683/412119/725678/725479/725685/726044/726073/411602/411894/726653/725593/408563	LOC409285/LOC412092/LOC726683/LOC412119/LOC725678/LOC725479/LOC725685/LOC726044/LOC726073/LOC411602/LOC411894/LOC726653/LOC725593/LOC408563	14	10	726683/412119/725479/725685/726044/726073/411602/411894/725593/408563	4	409285/412092/725678/726653
CC	GO:0012505	endomembrane system	18/340	70/1548	0.260143	0.408067	408335/409439/411410/726476/725057/551520/550806/724407/411918/410864/551353/412045/412083/412506/550975/727568/413664/552540	LOC408335/LOC409439/LOC411410/LOC726476/LOC725057/LOC551520/LOC550806/LOC724407/LOC411918/LOC410864/LOC551353/LOC412045/LOC412083/LOC412506/LOC550975/LOC727568/LOC413664/LOC552540	18	14	408335/409439/411410/726476/725057/551520/550806/411918/551353/412045/412083/412506/413664/552540	4	724407/410864/550975/727568
CC	GO:0005875	microtubule associated complex	5/340	17/1548	0.310867	0.474752	725479/411602/411894/726653/725593	LOC725479/LOC411602/LOC411894/LOC726653/LOC725593	5	4	725479/411602/411894/725593	1	726653
CC	GO:0005667	transcription factor complex	4/340	13/1548	0.314523	0.474752	550665/408923/409301/412268	LOC550665/LOC408923/LOC409301/LOC412268	4	2	409301/412268	2	550665/408923
CC	GO:0031984	organelle subcompartment	7/340	26/1548	0.339589	0.503094	726476/551353/412045/412506/550975/727568/413664	LOC726476/LOC551353/LOC412045/LOC412506/LOC550975/LOC727568/LOC413664	7	5	726476/551353/412045/412506/413664	2	550975/727568
CC	GO:0030286	dynein complex	4/340	14/1548	0.37048	0.53888	725479/411602/411894/725593	LOC725479/LOC411602/LOC411894/LOC725593	4	4	725479/411602/411894/725593	0
CC	GO:0005789	endoplasmic reticulum membrane	5/340	20/1548	0.456695	0.640975	551353/412045/550975/727568/413664	LOC551353/LOC412045/LOC550975/LOC727568/LOC413664	5	3	551353/412045/413664	2	550975/727568
CC	GO:0098827	endoplasmic reticulum subcompartment	5/340	20/1548	0.456695	0.640975	551353/412045/550975/727568/413664	LOC551353/LOC412045/LOC550975/LOC727568/LOC413664	5	3	551353/412045/413664	2	550975/727568
CC	GO:0016459	myosin complex	4/340	16/1548	0.480383	0.650138	409285/412092/726683/726044	LOC409285/LOC412092/LOC726683/LOC726044	4	2	726683/726044	2	409285/412092
CC	GO:0016469	proton-transporting two-sector ATPase complex	4/340	16/1548	0.480383	0.650138	726222/410557/412810/551093	LOC726222/LOC410557/LOC412810/LOC551093	4	2	412810/551093	2	726222/410557
CC	GO:0042175	nuclear outer membrane-endoplasmic reticulum membrane network	5/340	21/1548	0.503857	0.650138	551353/412045/550975/727568/413664	LOC551353/LOC412045/LOC550975/LOC727568/LOC413664	5	3	551353/412045/413664	2	550975/727568
CC	GO:0044432	endoplasmic reticulum part	5/340	21/1548	0.503857	0.650138	551353/412045/550975/727568/413664	LOC551353/LOC412045/LOC550975/LOC727568/LOC413664	5	3	551353/412045/413664	2	550975/727568
CC	GO:0098805	whole membrane	5/340	21/1548	0.503857	0.650138	409439/411410/725057/550806/412083	LOC409439/LOC411410/LOC725057/LOC550806/LOC412083	5	5	409439/411410/725057/550806/412083	0
CC	GO:0071944	cell periphery	4/340	17/1548	0.532542	0.676244	725485/724251/551576/410084	LOC725485/LOC724251/LOC551576/LOC410084	4	4	725485/724251/551576/410084	0
CC	GO:0098588	bounding membrane of organelle	6/340	27/1548	0.563204	0.704005	409439/411410/725057/550806/412083/412506	LOC409439/LOC411410/LOC725057/LOC550806/LOC412083/LOC412506	6	6	409439/411410/725057/550806/412083/412506	0
CC	GO:0015629	actin cytoskeleton	5/340	25/1548	0.672059	0.815805	409285/412092/726683/725678/726044	LOC409285/LOC412092/LOC726683/LOC725678/LOC726044	5	2	726683/726044	3	409285/412092/725678
CC	GO:0044421	extracellular region part	3/340	15/1548	0.673039	0.815805	408926/726883/102656439	LOC408926/LOC726883/LOC102656439	3	3	408926/726883/102656439	0
CC	GO:0044459	plasma membrane part	2/340	11/1548	0.733324	0.862734	725485/724251	LOC725485/LOC724251	2	2	725485/724251	0
CC	GO:0098797	plasma membrane protein complex	2/340	11/1548	0.733324	0.862734	725485/724251	LOC725485/LOC724251	2	2	725485/724251	0
CC	GO:0005783	endoplasmic reticulum	6/340	34/1548	0.791445	0.917617	724407/551353/412045/550975/727568/413664	LOC724407/LOC551353/LOC412045/LOC550975/LOC727568/LOC413664	6	3	551353/412045/413664	3	724407/550975/727568
CC	GO:0005886	plasma membrane	2/340	13/1548	0.815776	0.932315	725485/724251	LOC725485/LOC724251	2	2	725485/724251	0
CC	GO:0005694	chromosome	4/340	28/1548	0.894252	0.99989	100577833/411589/412750/100577499	LOC100577833/LOC411589/LOC412750/LOC100577499	4	0		4	100577833/411589/412750/100577499
CC	GO:0044427	chromosomal part	2/340	18/1548	0.931261	0.99989	100577833/100577499	LOC100577833/LOC100577499	2	0		2	100577833/100577499
CC	GO:1905368	peptidase complex	2/340	20/1548	0.954493	0.99989	100578243/410031	LOC100578243/LOC410031	2	2	100578243/410031	0
CC	GO:0005576	extracellular region	10/340	72/1548	0.972373	0.99989	724199/409051/408926/726883/100577725/725725/102656439/725932/100577331/552391	LOC724199/LOC409051/LOC408926/LOC726883/LOC100577725/LOC725725/LOC102656439/Cpap3-c/LOC100577331/A4	10	6	724199/408926/726883/725725/102656439/100577331	4	409051/100577725/725932/552391
CC	GO:0005839	proteasome core complex	1/340	15/1548	0.976227	0.99989	100578243	LOC100578243	1	1	100578243	0
CC	GO:0000502	proteasome complex	1/340	17/1548	0.985605	0.99989	100578243	LOC100578243	1	1	100578243	0
CC	GO:1905369	endopeptidase complex	1/340	17/1548	0.985605	0.99989	100578243	LOC100578243	1	1	100578243	0
CC	GO:0044425	membrane part	86/340	486/1548	0.997795	0.99989	100578829/725485/409667/409439/726935/412055/411410/494511/412074/551144/552309/102655440/551541/551553/726476/410916/726222/725483/725797/410979/410179/725057/411186/412925/724429/552602/724877/411196/408517/409990/410557/406071/413840/724251/412810/100578388/550806/411412/410527/726187/412465/100578662/406150/552293/725192/410041/410269/113218647/413407/409792/551353/724227/725008/412439/725701…	LOC100578829/LOC725485/LOC409667/LOC409439/LOC726935/LOC412055/LOC411410/Gat-1B/LOC412074/LOC551144/LOC552309/LOC102655440/LOC551541/LOC551553/LOC726476/LOC410916/LOC726222/LOC725483/LOC725797/LOC410979/LOC410179/LOC725057/LOC411186/LOC412925/LOC724429/LOC552602/LOC724877/LOC411196/LOC408517/LOC409990/LOC410557/Gat-a/LOC413840/LOC724251/LOC412810/LOC100578388/LOC550806/LOC411412/LOC410527/LOC7261…	86	55	725485/409439/726935/412055/411410/494511/412074/552309/551553/726476/725483/410979/725057/411186/724877/411196/408517/409990/406071/413840/724251/412810/100578388/550806/411412/410527/726187/406150/410041/410269/113218647/409792/551353/725008/412439/725701/412045/412083/725064/726582/724078/725993/413550/408828/725394/413664/408680/408402/100578046/412217/551428/412285/410944/725015/551093	31	100578829/409667/551144/102655440/551541/410916/726222/725797/410179/412925/724429/552602/410557/412465/100578662/552293/725192/413407/724227/551643/100577343/725491/550975/552258/727568/100576555/409042/726042/102656652/408272/412591
CC	GO:0016021	integral component of membrane	68/340	427/1548	0.99989	0.99989	100578829/409667/726935/412055/494511/412074/551144/552309/551553/726476/410916/725483/410979/410179/411186/412925/724429/552602/724877/411196/408517/406071/413840/100578388/411412/410527/412465/100578662/406150/552293/725192/410041/410269/113218647/413407/409792/724227/725008/412439/725701/412045/725064/726582/551643/100577343/724078/725491/725993/413550/408828/550975/552258/727568/725394/100576…	LOC100578829/LOC409667/LOC726935/LOC412055/Gat-1B/LOC412074/LOC551144/LOC552309/LOC551553/LOC726476/LOC410916/LOC725483/LOC410979/LOC410179/LOC411186/LOC412925/LOC724429/LOC552602/LOC724877/LOC411196/LOC408517/Gat-a/LOC413840/LOC100578388/LOC411412/LOC410527/LOC412465/LOC100578662/Glurb/LOC552293/LOC725192/LOC410041/LOC410269/LOC113218647/LOC413407/LOC409792/LOC724227/LOC725008/LOC412439/LOC72570…	68	43	726935/412055/494511/412074/552309/551553/726476/725483/410979/411186/724877/411196/408517/406071/413840/100578388/411412/410527/406150/410041/410269/113218647/409792/725008/412439/725701/412045/725064/726582/724078/725993/413550/408828/725394/413664/408680/408402/100578046/412217/551428/412285/410944/725015	25	100578829/409667/551144/410916/410179/412925/724429/552602/412465/100578662/552293/725192/413407/724227/551643/100577343/725491/550975/552258/727568/100576555/409042/102656652/408272/412591
CC	GO:0031224	intrinsic component of membrane	68/340	427/1548	0.99989	0.99989	100578829/409667/726935/412055/494511/412074/551144/552309/551553/726476/410916/725483/410979/410179/411186/412925/724429/552602/724877/411196/408517/406071/413840/100578388/411412/410527/412465/100578662/406150/552293/725192/410041/410269/113218647/413407/409792/724227/725008/412439/725701/412045/725064/726582/551643/100577343/724078/725491/725993/413550/408828/550975/552258/727568/725394/100576…	LOC100578829/LOC409667/LOC726935/LOC412055/Gat-1B/LOC412074/LOC551144/LOC552309/LOC551553/LOC726476/LOC410916/LOC725483/LOC410979/LOC410179/LOC411186/LOC412925/LOC724429/LOC552602/LOC724877/LOC411196/LOC408517/Gat-a/LOC413840/LOC100578388/LOC411412/LOC410527/LOC412465/LOC100578662/Glurb/LOC552293/LOC725192/LOC410041/LOC410269/LOC113218647/LOC413407/LOC409792/LOC724227/LOC725008/LOC412439/LOC72570…	68	43	726935/412055/494511/412074/552309/551553/726476/725483/410979/411186/724877/411196/408517/406071/413840/100578388/411412/410527/406150/410041/410269/113218647/409792/725008/412439/725701/412045/725064/726582/724078/725993/413550/408828/725394/413664/408680/408402/100578046/412217/551428/412285/410944/725015	25	100578829/409667/551144/410916/410179/412925/724429/552602/412465/100578662/552293/725192/413407/724227/551643/100577343/725491/550975/552258/727568/100576555/409042/102656652/408272/412591
MF	GO:0003735	structural constituent of ribosome	44/1048	84/4551	3.49777e-09	7.93993e-07	551644/726439/411515/551870/100576088/409599/726270/726789/413875/552272/550715/551125/406099/552632/727128/725168/408515/724868/552517/409290/724191/413470/725943/552106/551330/552564/726056/552097/113219015/552726/408493/551418/410486/409294/551867/413928/409326/725659/724186/100578560/408799/409723/413884/725647	LOC551644/LOC726439/LOC411515/LOC551870/LOC100576088/LOC409599/LOC726270/LOC726789/LOC413875/LOC552272/LOC550715/LOC551125/RpL32/LOC552632/LOC727128/Rps14/LOC408515/LOC724868/LOC552517/LOC409290/RpL35/LOC413470/LOC725943/LOC552106/LOC551330/LOC552564/LOC726056/LOC552097/LOC113219015/LOC552726/LOC408493/LOC551418/LOC410486/LOC409294/LOC551867/LOC413928/LOC409326/LOC725659/LOC724186/LOC100578560/LO…	44	0		44	551644/726439/411515/551870/100576088/409599/726270/726789/413875/552272/550715/551125/406099/552632/727128/725168/408515/724868/552517/409290/724191/413470/725943/552106/551330/552564/726056/552097/113219015/552726/408493/551418/410486/409294/551867/413928/409326/725659/724186/100578560/408799/409723/413884/725647
MF	GO:0005198	structural molecule activity	56/1048	127/4551	8.19878e-08	9.30561e-06	408792/551644/726439/411515/551870/100576088/409599/726270/726789/413875/552272/550715/551125/406099/552632/727128/725168/408515/726995/724868/552517/409290/725057/724191/413470/725943/408552/552106/409990/100577771/551330/725256/550806/552564/726056/552097/113219015/552726/412083/408493/551418/410486/412202/409294/551867/413928/409326/725659/724694/724186/100578560/725156/408799/409723/413884/72…	LOC408792/LOC551644/LOC726439/LOC411515/LOC551870/LOC100576088/LOC409599/LOC726270/LOC726789/LOC413875/LOC552272/LOC550715/LOC551125/RpL32/LOC552632/LOC727128/Rps14/LOC408515/LOC726995/LOC724868/LOC552517/LOC409290/LOC725057/RpL35/LOC413470/LOC725943/LOC408552/LOC552106/LOC409990/LOC100577771/LOC551330/CPR12/LOC550806/LOC552564/LOC726056/LOC552097/LOC113219015/LOC552726/LOC412083/LOC408493/LOC551…	56	8	725057/408552/409990/100577771/725256/550806/412083/725156	48	408792/551644/726439/411515/551870/100576088/409599/726270/726789/413875/552272/550715/551125/406099/552632/727128/725168/408515/726995/724868/552517/409290/724191/413470/725943/552106/551330/552564/726056/552097/113219015/552726/408493/551418/410486/412202/409294/551867/413928/409326/725659/724694/724186/100578560/408799/409723/413884/725647
MF	GO:0016773	phosphotransferase activity, alcohol group as acceptor	71/1048	234/4551	0.0049044	0.225159	409791/552061/413071/412470/410632/725936/411758/413464/413759/410183/409393/411582/408594/413462/551673/410956/408501/409409/725150/726562/551005/727185/408489/412419/410228/551182/550739/411575/724973/550969/726525/726325/409460/409965/100578506/408818/552571/408976/726069/412667/551500/413126/412041/409193/409908/724929/409261/725770/411270/409111/411678/411347/413286/408442/550964/409199/7267…	LOC409791/LOC552061/LOC413071/LOC412470/LOC410632/LOC725936/LOC411758/LOC413464/LOC413759/LOC410183/LOC409393/LOC411582/LOC408594/LOC413462/LOC551673/LOC410956/LOC408501/LOC409409/LOC725150/LOC726562/LOC551005/LOC727185/EphR/LOC412419/LOC410228/LOC551182/LOC550739/LOC411575/LOC724973/LOC550969/LOC726525/LOC726325/LOC409460/LOC409965/ROCK2/LOC408818/LOC552571/LOC408976/LOC726069/LOC412667/LOC55150…	71	48	410632/411758/413759/410183/409393/411582/408594/413462/551673/408501/725150/726562/551005/727185/412419/410228/551182/550739/411575/724973/726525/726325/409460/409965/100578506/408818/552571/726069/551500/412041/409193/724929/409261/725770/411270/411678/413286/408442/550964/409199/409943/411566/409498/413385/413467/552576/409884/413389	23	409791/552061/413071/412470/725936/413464/410956/409409/408489/550969/408976/412667/413126/409908/409111/411347/726760/408989/411093/406092/552134/409523/412917
MF	GO:0017048	Rho GTPase binding	14/1048	32/4551	0.00738269	0.225159	413063/408594/409255/413488/413583/410718/552718/100578506/412143/410044/411626/412354/412191/410127	LOC413063/LOC408594/LOC409255/LOC413488/LOC413583/LOC410718/LOC552718/ROCK2/LOC412143/LOC410044/rtGEF/LOC412354/LOC412191/LOC410127	14	14	413063/408594/409255/413488/413583/410718/552718/100578506/412143/410044/411626/412354/412191/410127	0
MF	GO:0004842	ubiquitin-protein transferase activity	11/1048	23/4551	0.00772865	0.225159	409382/411961/411536/413096/726254/409099/724690/411723/409303/411750/409385	LOC409382/LOC411961/LOC411536/LOC413096/LOC726254/LOC409099/LOC724690/LOC411723/LOC409303/LOC411750/LOC409385	11	11	409382/411961/411536/413096/726254/409099/724690/411723/409303/411750/409385	0
MF	GO:0019787	ubiquitin-like protein transferase activity	11/1048	23/4551	0.00772865	0.225159	409382/411961/411536/413096/726254/409099/724690/411723/409303/411750/409385	LOC409382/LOC411961/LOC411536/LOC413096/LOC726254/LOC409099/LOC724690/LOC411723/LOC409303/LOC411750/LOC409385	11	11	409382/411961/411536/413096/726254/409099/724690/411723/409303/411750/409385	0
MF	GO:0003723	RNA binding	40/1048	122/4551	0.00802862	0.225159	410398/408298/409472/413805/411791/100578660/409536/724155/552572/551992/409099/410091/412111/552114/551620/100577552/551901/724532/551330/408652/724474/552726/409883/551987/725197/552072/413650/725326/411833/409079/409704/726428/724133/410968/409326/100578697/410876/551302/725734/411154	LOC410398/LOC408298/LOC409472/LOC413805/LOC411791/LOC100578660/LOC409536/LOC724155/LOC552572/LOC551992/LOC409099/LOC410091/LOC412111/LOC552114/LOC551620/LOC100577552/LOC551901/LOC724532/LOC551330/LOC408652/LOC724474/LOC552726/LOC409883/LOC551987/LOC725197/LOC552072/LOC413650/LOC725326/LOC411833/LOC409079/LOC409704/LOC726428/LOC724133/LOC410968/LOC409326/LOC100578697/LOC410876/LOC551302/LOC725734/…	40	15	411791/409536/409099/410091/412111/552114/551620/100577552/408652/409883/413650/409704/410968/551302/411154	25	410398/408298/409472/413805/100578660/724155/552572/551992/551901/724532/551330/724474/552726/551987/725197/552072/725326/411833/409079/726428/724133/409326/100578697/410876/725734
MF	GO:0019899	enzyme binding	23/1048	63/4551	0.0104052	0.225159	724675/413063/408842/408594/409255/552700/413488/413583/725467/410718/552718/727312/100578506/412143/410044/410332/411626/412354/412191/408471/410447/410127/551256	Cdc37/LOC413063/LOC408842/LOC408594/LOC409255/LOC552700/LOC413488/LOC413583/LOC725467/LOC410718/LOC552718/LOC727312/ROCK2/LOC412143/LOC410044/LOC410332/rtGEF/LOC412354/LOC412191/LOC408471/LOC410447/LOC410127/LOC551256	23	19	413063/408594/409255/552700/413488/413583/725467/410718/552718/727312/100578506/412143/410044/410332/411626/412354/412191/408471/410127	4	724675/408842/410447/551256
MF	GO:0000988	transcription factor activity, protein binding	11/1048	24/4551	0.0113545	0.225159	408877/409271/551478/552213/552161/412422/552403/412348/410031/410159/411043	LOC408877/LOC409271/LOC551478/LOC552213/LOC552161/LOC412422/LOC552403/LOC412348/LOC410031/LOC410159/LOC411043	11	5	409271/551478/410031/410159/411043	6	408877/552213/552161/412422/552403/412348
MF	GO:0000989	transcription factor activity, transcription factor binding	11/1048	24/4551	0.0113545	0.225159	408877/409271/551478/552213/552161/412422/552403/412348/410031/410159/411043	LOC408877/LOC409271/LOC551478/LOC552213/LOC552161/LOC412422/LOC552403/LOC412348/LOC410031/LOC410159/LOC411043	11	5	409271/551478/410031/410159/411043	6	408877/552213/552161/412422/552403/412348
MF	GO:0003712	transcription cofactor activity	11/1048	24/4551	0.0113545	0.225159	408877/409271/551478/552213/552161/412422/552403/412348/410031/410159/411043	LOC408877/LOC409271/LOC551478/LOC552213/LOC552161/LOC412422/LOC552403/LOC412348/LOC410031/LOC410159/LOC411043	11	5	409271/551478/410031/410159/411043	6	408877/552213/552161/412422/552403/412348
MF	GO:0005088	Ras guanyl-nucleotide exchange factor activity	12/1048	28/4551	0.0154249	0.225159	413063/408594/409255/413488/413583/410718/552718/412143/410044/411626/412354/410127	LOC413063/LOC408594/LOC409255/LOC413488/LOC413583/LOC410718/LOC552718/LOC412143/LOC410044/rtGEF/LOC412354/LOC410127	12	12	413063/408594/409255/413488/413583/410718/552718/412143/410044/411626/412354/410127	0
MF	GO:0005089	Rho guanyl-nucleotide exchange factor activity	12/1048	28/4551	0.0154249	0.225159	413063/408594/409255/413488/413583/410718/552718/412143/410044/411626/412354/410127	LOC413063/LOC408594/LOC409255/LOC413488/LOC413583/LOC410718/LOC552718/LOC412143/LOC410044/rtGEF/LOC412354/LOC410127	12	12	413063/408594/409255/413488/413583/410718/552718/412143/410044/411626/412354/410127	0
MF	GO:0017016	Ras GTPase binding	16/1048	41/4551	0.0154461	0.225159	413063/408842/408594/409255/413488/413583/410718/552718/100578506/412143/410044/411626/412354/412191/410447/410127	LOC413063/LOC408842/LOC408594/LOC409255/LOC413488/LOC413583/LOC410718/LOC552718/ROCK2/LOC412143/LOC410044/rtGEF/LOC412354/LOC412191/LOC410447/LOC410127	16	14	413063/408594/409255/413488/413583/410718/552718/100578506/412143/410044/411626/412354/412191/410127	2	408842/410447
MF	GO:0031267	small GTPase binding	16/1048	41/4551	0.0154461	0.225159	413063/408842/408594/409255/413488/413583/410718/552718/100578506/412143/410044/411626/412354/412191/410447/410127	LOC413063/LOC408842/LOC408594/LOC409255/LOC413488/LOC413583/LOC410718/LOC552718/ROCK2/LOC412143/LOC410044/rtGEF/LOC412354/LOC412191/LOC410447/LOC410127	16	14	413063/408594/409255/413488/413583/410718/552718/100578506/412143/410044/411626/412354/412191/410127	2	408842/410447
MF	GO:0009055	electron transfer activity	11/1048	25/4551	0.0161465	0.225159	100578218/551541/724933/411159/552105/413746/724718/408270/726035/726042/409355	LOC100578218/LOC551541/LOC724933/LOC411159/LOC552105/LOC413746/LOC724718/CytC/Ndufs1/LOC726042/LOC409355	11	3	724933/724718/726035	8	100578218/551541/411159/552105/413746/408270/726042/409355
MF	GO:0005096	GTPase activator activity	9/1048	19/4551	0.0168622	0.225159	412130/551909/551830/413473/408780/724383/411891/412278/409230	LOC412130/LOC551909/LOC551830/LOC413473/LOC408780/LOC724383/LOC411891/LOC412278/LOC409230	9	9	412130/551909/551830/413473/408780/724383/411891/412278/409230	0
MF	GO:0004672	protein kinase activity	56/1048	189/4551	0.0192259	0.23694	409791/552061/412470/410632/725936/411758/413464/413759/411582/408594/413462/551673/410956/408501/409409/725150/726562/727185/408489/412419/410228/550739/411575/724973/550969/726525/726325/409965/100578506/552571/408976/726069/412667/413126/412041/409193/409908/724929/411270/409111/411678/411347/413286/408442/550964/726760/411093/406092/411566/409498/413385/413467/409523/552576/413389/412917	LOC409791/LOC552061/LOC412470/LOC410632/LOC725936/LOC411758/LOC413464/LOC413759/LOC411582/LOC408594/LOC413462/LOC551673/LOC410956/LOC408501/LOC409409/LOC725150/LOC726562/LOC727185/EphR/LOC412419/LOC410228/LOC550739/LOC411575/LOC724973/LOC550969/LOC726525/LOC726325/LOC409965/ROCK2/LOC552571/LOC408976/LOC726069/LOC412667/LOC413126/LOC412041/LOC409193/LOC409908/LOC724929/LOC411270/LOC409111/LOC41167…	56	36	410632/411758/413759/411582/408594/413462/551673/408501/725150/726562/727185/412419/410228/550739/411575/724973/726525/726325/409965/100578506/552571/726069/412041/409193/724929/411270/411678/413286/408442/550964/411566/409498/413385/413467/552576/413389	20	409791/552061/412470/725936/413464/410956/409409/408489/550969/408976/412667/413126/409908/409111/411347/726760/411093/406092/409523/412917
MF	GO:0016651	oxidoreductase activity, acting on NAD(P)H	6/1048	11/4551	0.0231058	0.23694	100578218/725881/413014/807691/726035/551660	LOC100578218/LOC725881/LOC413014/ND3/Ndufs1/LOC551660	6	1	726035	5	100578218/725881/413014/807691/551660
MF	GO:0051020	GTPase binding	19/1048	53/4551	0.0231206	0.23694	413063/408842/408594/409255/413488/413583/410718/552718/727312/100578506/412143/410044/410332/411626/412354/412191/408471/410447/410127	LOC413063/LOC408842/LOC408594/LOC409255/LOC413488/LOC413583/LOC410718/LOC552718/LOC727312/ROCK2/LOC412143/LOC410044/LOC410332/rtGEF/LOC412354/LOC412191/LOC408471/LOC410447/LOC410127	19	17	413063/408594/409255/413488/413583/410718/552718/727312/100578506/412143/410044/410332/411626/412354/412191/408471/410127	2	408842/410447
MF	GO:0051536	iron-sulfur cluster binding	10/1048	23/4551	0.0235457	0.23694	413372/724933/552105/552644/413746/724718/413250/726035/102656425/410636	LOC413372/LOC724933/LOC552105/LOC552644/LOC413746/LOC724718/LOC413250/Ndufs1/LOC102656425/LOC410636	10	4	413372/724933/724718/726035	6	552105/552644/413746/413250/102656425/410636
MF	GO:0051540	metal cluster binding	10/1048	23/4551	0.0235457	0.23694	413372/724933/552105/552644/413746/724718/413250/726035/102656425/410636	LOC413372/LOC724933/LOC552105/LOC552644/LOC413746/LOC724718/LOC413250/Ndufs1/LOC102656425/LOC410636	10	4	413372/724933/724718/726035	6	552105/552644/413746/413250/102656425/410636
MF	GO:0001076	transcription factor activity, RNA polymerase II transcription factor binding	8/1048	17/4551	0.0250509	0.23694	409271/551478/552161/412422/552403/412348/410159/411043	LOC409271/LOC551478/LOC552161/LOC412422/LOC552403/LOC412348/LOC410159/LOC411043	8	4	409271/551478/410159/411043	4	552161/412422/552403/412348
MF	GO:0001104	RNA polymerase II transcription cofactor activity	8/1048	17/4551	0.0250509	0.23694	409271/551478/552161/412422/552403/412348/410159/411043	LOC409271/LOC551478/LOC552161/LOC412422/LOC552403/LOC412348/LOC410159/LOC411043	8	4	409271/551478/410159/411043	4	552161/412422/552403/412348
MF	GO:0005085	guanyl-nucleotide exchange factor activity	15/1048	40/4551	0.027396	0.248161	413063/408594/409255/413488/413583/410718/552718/727312/412143/410044/410332/411626/412354/408471/410127	LOC413063/LOC408594/LOC409255/LOC413488/LOC413583/LOC410718/LOC552718/LOC727312/LOC412143/LOC410044/LOC410332/rtGEF/LOC412354/LOC408471/LOC410127	15	15	413063/408594/409255/413488/413583/410718/552718/727312/412143/410044/410332/411626/412354/408471/410127	0
MF	GO:0016301	kinase activity	65/1048	228/4551	0.0284238	0.248161	409791/552061/408315/413071/412470/410632/725936/411758/413464/413759/410183/411582/408594/413462/551673/410956/408501/409409/725150/726562/727185/408489/412419/410228/550739/411575/724973/550969/726525/726325/409460/409965/100578506/552571/408976/726069/412667/411349/413126/412041/409193/409908/724929/411270/409111/411678/411347/413286/408442/550964/726760/409943/409861/725018/411093/406092/4115…	LOC409791/LOC552061/LOC408315/LOC413071/LOC412470/LOC410632/LOC725936/LOC411758/LOC413464/LOC413759/LOC410183/LOC411582/LOC408594/LOC413462/LOC551673/LOC410956/LOC408501/LOC409409/LOC725150/LOC726562/LOC727185/EphR/LOC412419/LOC410228/LOC550739/LOC411575/LOC724973/LOC550969/LOC726525/LOC726325/LOC409460/LOC409965/ROCK2/LOC552571/LOC408976/LOC726069/LOC412667/LOC411349/LOC413126/LOC412041/LOC40919…	65	40	408315/410632/411758/413759/410183/411582/408594/413462/551673/408501/725150/726562/727185/412419/410228/550739/411575/724973/726525/726325/409460/409965/100578506/552571/726069/412041/409193/724929/411270/411678/413286/408442/550964/409943/411566/409498/413385/413467/552576/413389	25	409791/552061/413071/412470/725936/413464/410956/409409/408489/550969/408976/412667/411349/413126/409908/409111/411347/726760/409861/725018/411093/406092/552134/409523/412917
MF	GO:0060589	nucleoside-triphosphatase regulator activity	10/1048	24/4551	0.0322536	0.271169	412130/551909/551830/413473/408780/409090/724383/411891/412278/409230	LOC412130/LOC551909/LOC551830/LOC413473/LOC408780/LOC409090/LOC724383/LOC411891/LOC412278/LOC409230	10	9	412130/551909/551830/413473/408780/724383/411891/412278/409230	1	409090
MF	GO:0030695	GTPase regulator activity	9/1048	21/4551	0.0343822	0.278742	412130/551909/551830/413473/408780/724383/411891/412278/409230	LOC412130/LOC551909/LOC551830/LOC413473/LOC408780/LOC724383/LOC411891/LOC412278/LOC409230	9	9	412130/551909/551830/413473/408780/724383/411891/412278/409230	0
MF	GO:0030246	carbohydrate binding	8/1048	18/4551	0.0362105	0.2828	410117/552249/725048/552382/406107/552086/725832/412224	LOC410117/LOC552249/LOC725048/LOC552382/Gfat2/LOC552086/LOC725832/LOC412224	8	7	410117/552249/725048/552382/406107/552086/412224	1	725832
MF	GO:0004527	exonuclease activity	6/1048	12/4551	0.0373745	0.2828	113219318/408840/408336/409993/725586/551398	LOC113219318/LOC408840/LOC408336/LOC409993/LOC725586/LOC551398	6	5	408840/408336/409993/725586/551398	1	113219318
MF	GO:0008047	enzyme activator activity	9/1048	22/4551	0.0466454	0.341565	412130/551909/551830/413473/408780/724383/411891/412278/409230	LOC412130/LOC551909/LOC551830/LOC413473/LOC408780/LOC724383/LOC411891/LOC412278/LOC409230	9	9	412130/551909/551830/413473/408780/724383/411891/412278/409230	0
MF	GO:0046982	protein heterodimerization activity	13/1048	36/4551	0.0520526	0.369248	725230/725414/725272/725308/552718/552116/726542/724757/726923/725835/408923/100576176/411193	LOC725230/LOC725414/LOC725272/LOC725308/LOC552718/LOC552116/LOC726542/LOC724757/LOC726923/LOC725835/LOC408923/LOC100576176/LOC411193	13	2	552718/100576176	11	725230/725414/725272/725308/552116/726542/724757/726923/725835/408923/411193
MF	GO:0003779	actin binding	9/1048	23/4551	0.0614953	0.423013	408792/410782/408821/552850/410158/100576432/412191/726349/410324	LOC408792/LOC410782/LOC408821/LOC552850/LOC410158/LOC100576432/LOC412191/LOC726349/LOC410324	9	7	410782/408821/552850/410158/100576432/412191/726349	2	408792/410324
MF	GO:0016772	transferase activity, transferring phosphorus-containing groups	82/1048	309/4551	0.0753818	0.503285	409791/552061/408315/413071/412470/410632/725936/411758/413464/413759/410183/409393/411582/408594/413462/551673/410956/408501/409409/725150/726562/551005/727185/408489/412419/410228/551182/550739/411575/409329/724973/552156/550969/726525/726325/409460/409965/100578506/408818/552571/408976/726069/412667/551500/411349/113219414/413126/412041/409193/409908/724929/409261/725770/411270/409111/411678/4…	LOC409791/LOC552061/LOC408315/LOC413071/LOC412470/LOC410632/LOC725936/LOC411758/LOC413464/LOC413759/LOC410183/LOC409393/LOC411582/LOC408594/LOC413462/LOC551673/LOC410956/LOC408501/LOC409409/LOC725150/LOC726562/LOC551005/LOC727185/EphR/LOC412419/LOC410228/LOC551182/LOC550739/LOC411575/LOC409329/LOC724973/LOC552156/LOC550969/LOC726525/LOC726325/LOC409460/LOC409965/ROCK2/LOC408818/LOC552571/LOC40897…	82	53	408315/410632/411758/413759/410183/409393/411582/408594/413462/551673/408501/725150/726562/551005/727185/412419/410228/551182/550739/411575/409329/724973/552156/726525/726325/409460/409965/100578506/408818/552571/726069/551500/412041/409193/724929/409261/725770/411270/411678/413286/409704/408442/550964/409199/409943/412069/411566/409498/413385/413467/552576/409884/413389	29	409791/552061/413071/412470/725936/413464/410956/409409/408489/550969/408976/412667/411349/113219414/413126/409908/409111/411347/413110/726760/409861/725018/408989/411093/406092/552607/552134/409523/412917
MF	GO:0008092	cytoskeletal protein binding	16/1048	50/4551	0.0921896	0.597915	408792/410782/413170/411068/408821/552850/411371/411769/413837/410158/100576432/412191/408631/726349/410324/409676	LOC408792/LOC410782/LOC413170/LOC411068/LOC408821/LOC552850/LOC411371/LOC411769/LOC413837/LOC410158/LOC100576432/LOC412191/LOC408631/LOC726349/LOC410324/LOC409676	16	14	410782/413170/411068/408821/552850/411371/411769/413837/410158/100576432/412191/408631/726349/409676	2	408792/410324
MF	GO:0098772	molecular function regulator	29/1048	100/4551	0.0965183	0.608602	413063/412130/551909/408594/409255/413488/551830/413583/410718/408926/413473/726883/408780/409090/724383/411891/552718/412278/727312/412143/410044/410332/411626/412354/409230/551655/408471/551529/410127	LOC413063/LOC412130/LOC551909/LOC408594/LOC409255/LOC413488/LOC551830/LOC413583/LOC410718/LOC408926/LOC413473/LOC726883/LOC408780/LOC409090/LOC724383/LOC411891/LOC552718/LOC412278/LOC727312/LOC412143/LOC410044/LOC410332/rtGEF/LOC412354/LOC409230/LOC551655/LOC408471/LOC551529/LOC410127	29	27	413063/412130/551909/408594/409255/413488/551830/413583/410718/408926/413473/726883/408780/724383/411891/552718/412278/727312/412143/410044/410332/411626/412354/409230/408471/551529/410127	2	409090/551655
MF	GO:0140110	transcription regulator activity	29/1048	101/4551	0.106915	0.655936	412916/411712/406086/408877/409271/551478/408319/408354/408616/410925/552213/408435/552161/412422/100578921/552403/412348/410031/726165/409227/727091/408923/409301/411553/102656008/410159/411043/408855/102655120	LOC412916/LOC411712/Dl/LOC408877/LOC409271/LOC551478/LOC408319/LOC408354/LOC408616/LOC410925/LOC552213/LOC408435/LOC552161/LOC412422/LOC100578921/LOC552403/LOC412348/LOC410031/LOC726165/Usp/LOC727091/LOC408923/LOC409301/LOC411553/LOC102656008/LOC410159/LOC411043/Err/LOC102655120	29	12	406086/409271/551478/408319/408354/408616/410031/727091/409301/411553/410159/411043	17	412916/411712/408877/410925/552213/408435/552161/412422/100578921/552403/412348/726165/409227/408923/102656008/408855/102655120
MF	GO:0008194	UDP-glycosyltransferase activity	5/1048	12/4551	0.119387	0.713179	726476/411457/552328/100578875/410105	LOC726476/LOC411457/LOC552328/LOC100578875/LOC410105	5	5	726476/411457/552328/100578875/410105	0
MF	GO:0008135	translation factor activity, RNA binding	8/1048	23/4551	0.137883	0.784828	100578660/724155/552572/551901/724532/409079/726428/724133	LOC100578660/LOC724155/LOC552572/LOC551901/LOC724532/LOC409079/LOC726428/LOC724133	8	0		8	100578660/724155/552572/551901/724532/409079/726428/724133
MF	GO:0004518	nuclease activity	11/1048	34/4551	0.138296	0.784828	113219318/408501/412100/408840/552851/408336/409993/725586/413489/551398/410968	LOC113219318/LOC408501/LOC412100/LOC408840/LOC552851/LOC408336/LOC409993/LOC725586/LOC413489/LOC551398/LOC410968	11	8	408501/408840/408336/409993/725586/413489/551398/410968	3	113219318/412100/552851
MF	GO:0008408	3'-5' exonuclease activity	4/1048	10/4551	0.17978	0.995365	113219318/408336/725586/551398	LOC113219318/LOC408336/LOC725586/LOC551398	4	3	408336/725586/551398	1	113219318
MF	GO:0004386	helicase activity	8/1048	25/4551	0.199299	1	409839/413074/412700/726778/413147/411492/726816/550940	LOC409839/LOC413074/LOC412700/LOC726778/LOC413147/LOC411492/LOC726816/LOC550940	8	7	413074/412700/726778/413147/411492/726816/550940	1	409839
MF	GO:0016788	hydrolase activity, acting on ester bonds	37/1048	141/4551	0.20476	1	410117/113219318/551687/100578953/410530/408501/726483/726369/552829/725215/414021/411859/410980/411959/410393/412100/551879/413702/408840/552851/409244/408336/409993/409751/102655054/725586/413489/551398/413569/410968/408900/412127/412573/412815/107965838/551375/411705	LOC410117/LOC113219318/LOC551687/LOC100578953/LOC410530/LOC408501/LOC726483/LOC726369/LOC552829/LOC725215/LOC414021/Pten/LOC410980/LOC411959/LOC410393/LOC412100/LOC551879/LOC413702/LOC408840/LOC552851/LOC409244/LOC408336/LOC409993/LOC409751/LOC102655054/LOC725586/LOC413489/LOC551398/LOC413569/LOC410968/LOC408900/LOC412127/LOC412573/LOC412815/LOC107965838/LOC551375/LOC411705	37	25	410117/551687/100578953/410530/408501/726483/725215/414021/411859/410980/410393/413702/408840/409244/408336/409993/409751/102655054/725586/413489/551398/410968/412573/551375/411705	12	113219318/726369/552829/411959/412100/551879/552851/413569/408900/412127/412815/107965838
MF	GO:0044877	protein-containing complex binding	6/1048	18/4551	0.217268	1	552572/411011/552850/100576432/408573/412742	LOC552572/LOC411011/LOC552850/LOC100576432/LOC408573/LOC412742	6	3	552850/100576432/412742	3	552572/411011/408573
MF	GO:0008289	lipid binding	12/1048	41/4551	0.217494	1	409051/410782/413170/413460/409154/100577451/408945/552391/552265/409533/412842/552633	LOC409051/LOC410782/LOC413170/LOC413460/LOC409154/LOC100577451/LOC408945/A4/LOC552265/LOC409533/LOC412842/LOC552633	12	8	410782/413170/413460/409154/552265/409533/412842/552633	4	409051/100577451/408945/552391
MF	GO:0030234	enzyme regulator activity	13/1048	45/4551	0.219515	1	412130/551909/551830/408926/413473/726883/408780/409090/724383/411891/412278/409230/551655	LOC412130/LOC551909/LOC551830/LOC408926/LOC413473/LOC726883/LOC408780/LOC409090/LOC724383/LOC411891/LOC412278/LOC409230/LOC551655	13	11	412130/551909/551830/408926/413473/726883/408780/724383/411891/412278/409230	2	409090/551655
MF	GO:0016817	hydrolase activity, acting on acid anhydrides	41/1048	159/4551	0.225981	1	409839/409285/412092/413170/411068/413074/725150/726683/724402/411011/412074/410923/550827/412700/726778/725479/413147/726044/411769/411997/413837/410527/410269/726941/550918/411602/411492/411894/725993/409459/412750/726524/724215/411472/726816/412217/550940/725593/409676/412742/410944	LOC409839/LOC409285/LOC412092/LOC413170/LOC411068/LOC413074/LOC725150/LOC726683/LOC724402/LOC411011/LOC412074/LOC410923/LOC550827/LOC412700/LOC726778/LOC725479/LOC413147/LOC726044/LOC411769/LOC411997/LOC413837/LOC410527/LOC410269/LOC726941/LOC550918/LOC411602/LOC411492/LOC411894/LOC725993/LOC409459/LOC412750/LOC726524/LOC724215/LOC411472/LOC726816/LOC412217/LOC550940/LOC725593/LOC409676/LOC412742…	41	33	413170/411068/413074/725150/726683/412074/410923/412700/726778/725479/413147/726044/411769/411997/413837/410527/410269/726941/550918/411602/411492/411894/725993/409459/726524/411472/726816/412217/550940/725593/409676/412742/410944	8	409839/409285/412092/724402/411011/550827/412750/724215
MF	GO:0004674	protein serine/threonine kinase activity	8/1048	26/4551	0.233525	1	727185/412419/550969/552571/409193/724929/411270/408442	LOC727185/LOC412419/LOC550969/LOC552571/LOC409193/LOC724929/LOC411270/LOC408442	8	7	727185/412419/552571/409193/724929/411270/408442	1	550969
MF	GO:0003743	translation initiation factor activity	5/1048	15/4551	0.250137	1	100578660/551901/724532/409079/726428	LOC100578660/LOC551901/LOC724532/LOC409079/LOC726428	5	0		5	100578660/551901/724532/409079/726428
MF	GO:0051082	unfolded protein binding	5/1048	15/4551	0.250137	1	726085/552807/102656136/726689/411700	LOC726085/LOC552807/LOC102656136/LOC726689/LOC411700	5	0		5	726085/552807/102656136/726689/411700
MF	GO:0046983	protein dimerization activity	23/1048	87/4551	0.258794	1	725230/411534/725414/410953/725272/725308/408316/725633/552718/552116/726542/724757/726923/410757/725835/725020/551607/551264/408923/725331/100576176/551517/411193	LOC725230/LOC411534/LOC725414/LOC410953/LOC725272/LOC725308/LOC408316/LOC725633/LOC552718/LOC552116/LOC726542/LOC724757/LOC726923/LOC410757/LOC725835/LOC725020/LOC551607/LOC551264/LOC408923/LOC725331/LOC100576176/LOC551517/LOC411193	23	9	410953/408316/552718/410757/725020/551264/725331/100576176/551517	14	725230/411534/725414/725272/725308/725633/552116/726542/724757/726923/725835/551607/408923/411193
MF	GO:0016818	hydrolase activity, acting on acid anhydrides, in phosphorus-containing anhydrides	39/1048	155/4551	0.289072	1	409839/409285/412092/413170/411068/413074/725150/726683/411011/412074/410923/550827/412700/726778/725479/413147/726044/411769/411997/413837/410527/410269/726941/550918/411602/411492/411894/725993/409459/412750/724215/411472/726816/412217/550940/725593/409676/412742/410944	LOC409839/LOC409285/LOC412092/LOC413170/LOC411068/LOC413074/LOC725150/LOC726683/LOC411011/LOC412074/LOC410923/LOC550827/LOC412700/LOC726778/LOC725479/LOC413147/LOC726044/LOC411769/LOC411997/LOC413837/LOC410527/LOC410269/LOC726941/LOC550918/LOC411602/LOC411492/LOC411894/LOC725993/LOC409459/LOC412750/LOC724215/LOC411472/LOC726816/LOC412217/LOC550940/LOC725593/LOC409676/LOC412742/LOC410944	39	32	413170/411068/413074/725150/726683/412074/410923/412700/726778/725479/413147/726044/411769/411997/413837/410527/410269/726941/550918/411602/411492/411894/725993/409459/411472/726816/412217/550940/725593/409676/412742/410944	7	409839/409285/412092/411011/550827/412750/724215
MF	GO:0004180	carboxypeptidase activity	4/1048	12/4551	0.291031	1	551524/409162/724816/412727	LOC551524/LOC409162/LOC724816/LOC412727	4	1	412727	3	551524/409162/724816
MF	GO:0015370	solute:sodium symporter activity	5/1048	16/4551	0.29986	1	494511/406113/406071/412285/409919	Gat-1B/Eaat-2/Gat-a/Dat/LOC409919	5	5	494511/406113/406071/412285/409919	0
MF	GO:0008017	microtubule binding	7/1048	24/4551	0.306438	1	413170/411068/411371/411769/413837/408631/409676	LOC413170/LOC411068/LOC411371/LOC411769/LOC413837/LOC408631/LOC409676	7	7	413170/411068/411371/411769/413837/408631/409676	0
MF	GO:0016462	pyrophosphatase activity	38/1048	152/4551	0.307927	1	409839/409285/412092/413170/411068/413074/725150/726683/411011/412074/410923/550827/412700/726778/725479/413147/726044/411769/411997/413837/410527/410269/726941/550918/411602/411492/411894/725993/409459/412750/724215/411472/726816/412217/550940/725593/409676/410944	LOC409839/LOC409285/LOC412092/LOC413170/LOC411068/LOC413074/LOC725150/LOC726683/LOC411011/LOC412074/LOC410923/LOC550827/LOC412700/LOC726778/LOC725479/LOC413147/LOC726044/LOC411769/LOC411997/LOC413837/LOC410527/LOC410269/LOC726941/LOC550918/LOC411602/LOC411492/LOC411894/LOC725993/LOC409459/LOC412750/LOC724215/LOC411472/LOC726816/LOC412217/LOC550940/LOC725593/LOC409676/LOC410944	38	31	413170/411068/413074/725150/726683/412074/410923/412700/726778/725479/413147/726044/411769/411997/413837/410527/410269/726941/550918/411602/411492/411894/725993/409459/411472/726816/412217/550940/725593/409676/410944	7	409839/409285/412092/411011/550827/412750/724215
MF	GO:0017111	nucleoside-triphosphatase activity	37/1048	149/4551	0.327689	1	409839/409285/412092/413170/411068/413074/726683/411011/412074/410923/550827/412700/726778/725479/413147/726044/411769/411997/413837/410527/410269/726941/550918/411602/411492/411894/725993/409459/412750/724215/411472/726816/412217/550940/725593/409676/410944	LOC409839/LOC409285/LOC412092/LOC413170/LOC411068/LOC413074/LOC726683/LOC411011/LOC412074/LOC410923/LOC550827/LOC412700/LOC726778/LOC725479/LOC413147/LOC726044/LOC411769/LOC411997/LOC413837/LOC410527/LOC410269/LOC726941/LOC550918/LOC411602/LOC411492/LOC411894/LOC725993/LOC409459/LOC412750/LOC724215/LOC411472/LOC726816/LOC412217/LOC550940/LOC725593/LOC409676/LOC410944	37	30	413170/411068/413074/726683/412074/410923/412700/726778/725479/413147/726044/411769/411997/413837/410527/410269/726941/550918/411602/411492/411894/725993/409459/411472/726816/412217/550940/725593/409676/410944	7	409839/409285/412092/411011/550827/412750/724215
MF	GO:0140096	catalytic activity, acting on a protein	115/1048	481/4551	0.331999	1	409791/552061/411981/409382/412470/410632/725936/411758/413464/100578953/726421/413759/411582/724685/411961/408594/413462/412055/411536/724803/551673/410956/413096/408501/409409/725150/726562/726254/410380/727185/408618/408489/412419/410228/550739/409099/411575/408500/726352/726476/724901/724973/724568/411453/724690/551524/411859/550969/409389/726525/726325/409965/100577578/410386/411723/551663/1…	LOC409791/LOC552061/LOC411981/LOC409382/LOC412470/LOC410632/LOC725936/LOC411758/LOC413464/LOC100578953/LOC726421/LOC413759/LOC411582/LOC724685/LOC411961/LOC408594/LOC413462/LOC412055/LOC411536/LOC724803/LOC551673/LOC410956/LOC413096/LOC408501/LOC409409/LOC725150/LOC726562/LOC726254/LOC410380/LOC727185/LOC408618/EphR/LOC412419/LOC410228/LOC550739/LOC409099/LOC411575/LOC408500/LOC726352/LOC726476/L…	115	81	409382/410632/411758/100578953/726421/413759/411582/724685/411961/408594/413462/412055/411536/551673/413096/408501/725150/726562/726254/727185/412419/410228/550739/409099/411575/408500/726352/726476/724901/724973/724568/411453/724690/411859/409389/726525/726325/409965/410386/411723/551663/100578506/552571/724308/552477/726482/551518/726069/100578243/412041/409193/412784/724929/411358/412681/41127…	34	409791/552061/411981/412470/725936/413464/724803/410956/409409/410380/408618/408489/551524/550969/100577578/408976/412667/413126/409908/409162/409111/411347/726126/413569/551723/408900/726760/411093/406092/724816/409523/550966/412917/726488
MF	GO:0016758	transferase activity, transferring hexosyl groups	12/1048	45/4551	0.333411	1	726476/727593/726419/725997/411457/552328/551589/725491/727568/409203/100578875/410105	LOC726476/LOC727593/LOC726419/LOC725997/LOC411457/LOC552328/LOC551589/LOC725491/LOC727568/LOC409203/LOC100578875/LOC410105	12	6	726476/726419/411457/552328/100578875/410105	6	727593/725997/551589/725491/727568/409203
MF	GO:0016853	isomerase activity	12/1048	45/4551	0.333411	1	413805/551817/100577578/552787/552086/411897/725326/412750/724215/551723/550966/551447	LOC413805/LOC551817/LOC100577578/LOC552787/LOC552086/LOC411897/LOC725326/LOC412750/LOC724215/LOC551723/LOC550966/LOC551447	12	3	552787/552086/551447	9	413805/551817/100577578/411897/725326/412750/724215/551723/550966
MF	GO:0008270	zinc ion binding	58/1048	240/4551	0.358391	1	727274/552550/724670/409839/409439/412281/726272/408431/410204/411536/411410/725279/408319/412617/724545/410688/409350/410925/102654261/726947/551524/100578235/725416/552249/552382/551663/408283/725494/726482/551518/726305/102656283/725656/551203/725076/408523/413376/409251/410769/409227/409611/412959/410848/552580/100578888/409303/102656008/726349/413310/726979/100577050/724816/552324/413968/408…	PHRF1/LOC552550/LOC724670/LOC409839/LOC409439/LOC412281/LOC726272/LOC408431/LOC410204/LOC411536/LOC411410/LOC725279/LOC408319/LOC412617/LOC724545/LOC410688/LOC409350/LOC410925/LOC102654261/LOC726947/LOC551524/LOC100578235/LOC725416/LOC552249/LOC552382/LOC551663/LOC408283/LOC725494/LOC726482/LOC551518/LOC726305/LOC102656283/LOC725656/LOC551203/LOC725076/LOC408523/LOC413376/LOC409251/LOC410769/Usp/…	58	38	409439/412281/726272/408431/410204/411536/411410/725279/408319/412617/724545/410688/409350/726947/552249/552382/551663/408283/726482/551518/726305/102656283/551203/413376/409251/410769/409611/412959/410848/552580/100578888/409303/726349/413310/552324/413968/412727/551447	20	727274/552550/724670/409839/410925/102654261/551524/100578235/725416/725494/725656/725076/408523/409227/102656008/726979/100577050/724816/408855/102655120
MF	GO:0003774	motor activity	13/1048	50/4551	0.359757	1	409285/412092/413170/411068/726683/725479/726044/411769/413837/411602/411894/725593/409676	LOC409285/LOC412092/LOC413170/LOC411068/LOC726683/LOC725479/LOC726044/LOC411769/LOC413837/LOC411602/LOC411894/LOC725593/LOC409676	13	11	413170/411068/726683/725479/726044/411769/413837/411602/411894/725593/409676	2	409285/412092
MF	GO:0003777	microtubule motor activity	9/1048	34/4551	0.379289	1	413170/411068/725479/411769/413837/411602/411894/725593/409676	LOC413170/LOC411068/LOC725479/LOC411769/LOC413837/LOC411602/LOC411894/LOC725593/LOC409676	9	9	413170/411068/725479/411769/413837/411602/411894/725593/409676	0
MF	GO:0005543	phospholipid binding	8/1048	30/4551	0.384683	1	410782/413170/413460/409154/408945/552265/409533/412842	LOC410782/LOC413170/LOC413460/LOC409154/LOC408945/LOC552265/LOC409533/LOC412842	8	7	410782/413170/413460/409154/552265/409533/412842	1	408945
MF	GO:0015631	tubulin binding	7/1048	26/4551	0.390316	1	413170/411068/411371/411769/413837/408631/409676	LOC413170/LOC411068/LOC411371/LOC411769/LOC413837/LOC408631/LOC409676	7	7	413170/411068/411371/411769/413837/408631/409676	0
MF	GO:0008514	organic anion transmembrane transporter activity	4/1048	14/4551	0.408566	1	406113/408402/727552/409919	Eaat-2/LOC408402/LOC727552/LOC409919	4	3	406113/408402/409919	1	727552
MF	GO:0004181	metallocarboxypeptidase activity	3/1048	10/4551	0.414594	1	551524/724816/412727	LOC551524/LOC724816/LOC412727	3	1	412727	2	551524/724816
MF	GO:0008235	metalloexopeptidase activity	3/1048	10/4551	0.414594	1	551524/724816/412727	LOC551524/LOC724816/LOC412727	3	1	412727	2	551524/724816
MF	GO:0052689	carboxylic ester hydrolase activity	3/1048	10/4551	0.414594	1	726483/726369/412127	LOC726483/LOC726369/LOC412127	3	1	726483	2	726369/412127
MF	GO:0003677	DNA binding	70/1048	296/4551	0.420089	1	409456/100576993/409839/724727/412916/411712/406086/725414/100577833/102654398/725272/550875/414014/725308/408354/410925/552213/726757/552156/726492/412700/408435/408611/552718/552116/107965480/726542/551903/725697/100577027/552787/412046/409392/100579003/552851/551586/413391/410274/413407/412093/410151/408633/725502/413110/726165/409227/552484/724622/725696/410848/727091/412750/724215/551398/413…	LOC409456/LOC100576993/LOC409839/LOC724727/LOC412916/LOC411712/Dl/LOC725414/LOC100577833/LOC102654398/LOC725272/LOC550875/LOC414014/LOC725308/LOC408354/LOC410925/LOC552213/LOC726757/LOC552156/LOC726492/LOC412700/LOC408435/Stip/LOC552718/LOC552116/LOC107965480/LOC726542/LOC551903/LOC725697/LOC100577027/LOC552787/LOC412046/LOC409392/LOC100579003/LOC552851/LOC551586/LOC413391/LOC410274/LOC413407/LOC…	70	32	406086/414014/408354/552156/412700/408611/552718/107965480/551903/725697/552787/412046/409392/100579003/413391/410274/412093/410151/725502/410848/727091/551398/413209/725331/724120/100576908/409259/725934/724535/412742/551071/552167	38	409456/100576993/409839/724727/412916/411712/725414/100577833/102654398/725272/550875/725308/410925/552213/726757/726492/408435/552116/726542/100577027/552851/551586/413407/408633/413110/726165/409227/552484/724622/725696/412750/724215/102656008/724592/412034/727210/408855/102655120
MF	GO:0008509	anion transmembrane transporter activity	7/1048	27/4551	0.432568	1	406113/409144/409792/725394/408402/727552/409919	Eaat-2/LOC409144/LOC409792/LOC725394/LOC408402/LOC727552/LOC409919	7	6	406113/409144/409792/725394/408402/409919	1	727552
MF	GO:0015293	symporter activity	5/1048	19/4551	0.453192	1	494511/406113/406071/412285/409919	Gat-1B/Eaat-2/Gat-a/Dat/LOC409919	5	5	494511/406113/406071/412285/409919	0
MF	GO:0015294	solute:cation symporter activity	5/1048	19/4551	0.453192	1	494511/406113/406071/412285/409919	Gat-1B/Eaat-2/Gat-a/Dat/LOC409919	5	5	494511/406113/406071/412285/409919	0
MF	GO:0015276	ligand-gated ion channel activity	8/1048	32/4551	0.462967	1	406079/412949/552785/726970/551046/408525/408680/412740	Nmdar1/LOC412949/pHCl/Amel_8916/LOC551046/LOC408525/LOC408680/LCCH3	8	6	406079/726970/551046/408525/408680/412740	2	412949/552785
MF	GO:0022834	ligand-gated channel activity	8/1048	32/4551	0.462967	1	406079/412949/552785/726970/551046/408525/408680/412740	Nmdar1/LOC412949/pHCl/Amel_8916/LOC551046/LOC408525/LOC408680/LCCH3	8	6	406079/726970/551046/408525/408680/412740	2	412949/552785
MF	GO:0016684	oxidoreductase activity, acting on peroxide as acceptor	4/1048	15/4551	0.466176	1	408953/494523/443552/551975	LOC408953/Gtpx1/Cat/Tpx-4	4	1	408953	3	494523/443552/551975
MF	GO:0042578	phosphoric ester hydrolase activity	17/1048	71/4551	0.473085	1	410117/551687/100578953/410530/725215/414021/411859/410980/410393/409244/409751/102655054/413569/408900/412573/551375/411705	LOC410117/LOC551687/LOC100578953/LOC410530/LOC725215/LOC414021/Pten/LOC410980/LOC410393/LOC409244/LOC409751/LOC102655054/LOC413569/LOC408900/LOC412573/LOC551375/LOC411705	17	15	410117/551687/100578953/410530/725215/414021/411859/410980/410393/409244/409751/102655054/412573/551375/411705	2	413569/408900
MF	GO:0016887	ATPase activity	16/1048	67/4551	0.481437	1	412074/412700/725479/411997/410527/410269/726941/550918/411602/411894/725993/409459/412750/724215/412217/410944	LOC412074/LOC412700/LOC725479/LOC411997/LOC410527/LOC410269/LOC726941/LOC550918/LOC411602/LOC411894/LOC725993/LOC409459/LOC412750/LOC724215/LOC412217/LOC410944	16	14	412074/412700/725479/411997/410527/410269/726941/550918/411602/411894/725993/409459/412217/410944	2	412750/724215
MF	GO:0004601	peroxidase activity	3/1048	11/4551	0.482386	1	408953/494523/443552	LOC408953/Gtpx1/Cat	3	1	408953	2	494523/443552
MF	GO:0004725	protein tyrosine phosphatase activity	3/1048	11/4551	0.482386	1	413569/408900/551375	LOC413569/LOC408900/LOC551375	3	1	551375	2	413569/408900
MF	GO:0005326	neurotransmitter transporter activity	3/1048	11/4551	0.482386	1	494511/406071/412285	Gat-1B/Gat-a/Dat	3	3	494511/406071/412285	0
MF	GO:0005328	neurotransmitter:sodium symporter activity	3/1048	11/4551	0.482386	1	494511/406071/412285	Gat-1B/Gat-a/Dat	3	3	494511/406071/412285	0
MF	GO:0008094	DNA-dependent ATPase activity	3/1048	11/4551	0.482386	1	412700/412750/724215	LOC412700/LOC412750/LOC724215	3	1	412700	2	412750/724215
MF	GO:0022836	gated channel activity	9/1048	37/4551	0.489099	1	406079/412949/552785/409144/726970/551046/408525/408680/412740	Nmdar1/LOC412949/pHCl/LOC409144/Amel_8916/LOC551046/LOC408525/LOC408680/LCCH3	9	7	406079/409144/726970/551046/408525/408680/412740	2	412949/552785
MF	GO:0022839	ion gated channel activity	9/1048	37/4551	0.489099	1	406079/412949/552785/409144/726970/551046/408525/408680/412740	Nmdar1/LOC412949/pHCl/LOC409144/Amel_8916/LOC551046/LOC408525/LOC408680/LCCH3	9	7	406079/409144/726970/551046/408525/408680/412740	2	412949/552785
MF	GO:0042623	ATPase activity, coupled	8/1048	33/4551	0.501431	1	412700/410269/725993/409459/412750/724215/412217/410944	LOC412700/LOC410269/LOC725993/LOC409459/LOC412750/LOC724215/LOC412217/LOC410944	8	6	412700/410269/725993/409459/412217/410944	2	412750/724215
MF	GO:0005524	ATP binding	104/1048	450/4551	0.502509	1	409791/408276/409839/409285/412092/412470/410632/725936/411758/724599/413759/410183/413170/408594/411068/413462/411589/413074/725306/551673/410956/408501/409409/726683/726562/726483/551005/412419/410228/550739/411575/726819/724538/412700/550969/726537/726778/725479/726525/726325/409460/409965/102654349/100578506/408818/552571/413147/726044/408976/411769/413233/551903/411997/409392/413126/412041/4…	LOC409791/LOC408276/LOC409839/LOC409285/LOC412092/LOC412470/LOC410632/LOC725936/LOC411758/LOC724599/LOC413759/LOC410183/LOC413170/LOC408594/LOC411068/LOC413462/LOC411589/LOC413074/LOC725306/LOC551673/LOC410956/LOC408501/LOC409409/LOC726683/LOC726562/LOC726483/LOC551005/LOC412419/LOC410228/LOC550739/LOC411575/LOC726819/LOC724538/LOC412700/LOC550969/LOC726537/LOC726778/LOC725479/LOC726525/LOC726325…	104	71	410632/411758/413759/410183/413170/408594/411068/413462/413074/725306/551673/408501/726683/726562/726483/551005/412419/410228/550739/411575/412700/726778/725479/726525/726325/409460/409965/100578506/408818/552571/413147/726044/411769/413233/551903/411997/409392/412041/413837/409193/552286/724929/410269/411270/411678/726941/550918/411602/412876/410692/408794/411492/411894/413286/725993/550801/4094…	33	409791/408276/409839/409285/412092/412470/725936/724599/411589/410956/409409/726819/724538/550969/726537/102654349/408976/413126/102656093/726765/409111/411347/412190/411700/724215/725642/726760/411093/406092/412034/726586/409523/412917
MF	GO:0032559	adenyl ribonucleotide binding	104/1048	451/4551	0.513334	1	409791/408276/409839/409285/412092/412470/410632/725936/411758/724599/413759/410183/413170/408594/411068/413462/411589/413074/725306/551673/410956/408501/409409/726683/726562/726483/551005/412419/410228/550739/411575/726819/724538/412700/550969/726537/726778/725479/726525/726325/409460/409965/102654349/100578506/408818/552571/413147/726044/408976/411769/413233/551903/411997/409392/413126/412041/4…	LOC409791/LOC408276/LOC409839/LOC409285/LOC412092/LOC412470/LOC410632/LOC725936/LOC411758/LOC724599/LOC413759/LOC410183/LOC413170/LOC408594/LOC411068/LOC413462/LOC411589/LOC413074/LOC725306/LOC551673/LOC410956/LOC408501/LOC409409/LOC726683/LOC726562/LOC726483/LOC551005/LOC412419/LOC410228/LOC550739/LOC411575/LOC726819/LOC724538/LOC412700/LOC550969/LOC726537/LOC726778/LOC725479/LOC726525/LOC726325…	104	71	410632/411758/413759/410183/413170/408594/411068/413462/413074/725306/551673/408501/726683/726562/726483/551005/412419/410228/550739/411575/412700/726778/725479/726525/726325/409460/409965/100578506/408818/552571/413147/726044/411769/413233/551903/411997/409392/412041/413837/409193/552286/724929/410269/411270/411678/726941/550918/411602/412876/410692/408794/411492/411894/413286/725993/550801/4094…	33	409791/408276/409839/409285/412092/412470/725936/724599/411589/410956/409409/726819/724538/550969/726537/102654349/408976/413126/102656093/726765/409111/411347/412190/411700/724215/725642/726760/411093/406092/412034/726586/409523/412917
MF	GO:0003700	DNA binding transcription factor activity	18/1048	77/4551	0.515663	1	412916/411712/406086/408319/408354/408616/410925/408435/100578921/726165/409227/727091/408923/409301/411553/102656008/408855/102655120	LOC412916/LOC411712/Dl/LOC408319/LOC408354/LOC408616/LOC410925/LOC408435/LOC100578921/LOC726165/Usp/LOC727091/LOC408923/LOC409301/LOC411553/LOC102656008/Err/LOC102655120	18	7	406086/408319/408354/408616/727091/409301/411553	11	412916/411712/410925/408435/100578921/726165/409227/408923/102656008/408855/102655120
MF	GO:0030554	adenyl nucleotide binding	104/1048	452/4551	0.524133	1	409791/408276/409839/409285/412092/412470/410632/725936/411758/724599/413759/410183/413170/408594/411068/413462/411589/413074/725306/551673/410956/408501/409409/726683/726562/726483/551005/412419/410228/550739/411575/726819/724538/412700/550969/726537/726778/725479/726525/726325/409460/409965/102654349/100578506/408818/552571/413147/726044/408976/411769/413233/551903/411997/409392/413126/412041/4…	LOC409791/LOC408276/LOC409839/LOC409285/LOC412092/LOC412470/LOC410632/LOC725936/LOC411758/LOC724599/LOC413759/LOC410183/LOC413170/LOC408594/LOC411068/LOC413462/LOC411589/LOC413074/LOC725306/LOC551673/LOC410956/LOC408501/LOC409409/LOC726683/LOC726562/LOC726483/LOC551005/LOC412419/LOC410228/LOC550739/LOC411575/LOC726819/LOC724538/LOC412700/LOC550969/LOC726537/LOC726778/LOC725479/LOC726525/LOC726325…	104	71	410632/411758/413759/410183/413170/408594/411068/413462/413074/725306/551673/408501/726683/726562/726483/551005/412419/410228/550739/411575/412700/726778/725479/726525/726325/409460/409965/100578506/408818/552571/413147/726044/411769/413233/551903/411997/409392/412041/413837/409193/552286/724929/410269/411270/411678/726941/550918/411602/412876/410692/408794/411492/411894/413286/725993/550801/4094…	33	409791/408276/409839/409285/412092/412470/725936/724599/411589/410956/409409/726819/724538/550969/726537/102654349/408976/413126/102656093/726765/409111/411347/412190/411700/724215/725642/726760/411093/406092/412034/726586/409523/412917
MF	GO:0019783	ubiquitin-like protein-specific protease activity	6/1048	25/4551	0.531458	1	411981/409389/726482/411362/552324/726488	LOC411981/LOC409389/LOC726482/LOC411362/LOC552324/LOC726488	6	4	409389/726482/411362/552324	2	411981/726488
MF	GO:0035091	phosphatidylinositol binding	6/1048	25/4551	0.531458	1	413170/413460/409154/408945/552265/412842	LOC413170/LOC413460/LOC409154/LOC408945/LOC552265/LOC412842	6	5	413170/413460/409154/552265/412842	1	408945
MF	GO:0036459	thiol-dependent ubiquitinyl hydrolase activity	6/1048	25/4551	0.531458	1	411981/409389/726482/411362/552324/726488	LOC411981/LOC409389/LOC726482/LOC411362/LOC552324/LOC726488	6	4	409389/726482/411362/552324	2	411981/726488
MF	GO:0101005	ubiquitinyl hydrolase activity	6/1048	25/4551	0.531458	1	411981/409389/726482/411362/552324/726488	LOC411981/LOC409389/LOC726482/LOC411362/LOC552324/LOC726488	6	4	409389/726482/411362/552324	2	411981/726488
MF	GO:0004519	endonuclease activity	3/1048	12/4551	0.546171	1	412100/413489/410968	LOC412100/LOC413489/LOC410968	3	2	413489/410968	1	412100
MF	GO:0016791	phosphatase activity	12/1048	52/4551	0.550948	1	551687/100578953/410530/725215/411859/410393/409244/409751/102655054/413569/408900/551375	LOC551687/LOC100578953/LOC410530/LOC725215/Pten/LOC410393/LOC409244/LOC409751/LOC102655054/LOC413569/LOC408900/LOC551375	12	10	551687/100578953/410530/725215/411859/410393/409244/409751/102655054/551375	2	413569/408900
MF	GO:0005230	extracellular ligand-gated ion channel activity	7/1048	30/4551	0.555146	1	406079/412949/552785/726970/551046/408525/412740	Nmdar1/LOC412949/pHCl/Amel_8916/LOC551046/LOC408525/LCCH3	7	5	406079/726970/551046/408525/412740	2	412949/552785
MF	GO:0016209	antioxidant activity	4/1048	17/4551	0.574139	1	408953/494523/443552/551975	LOC408953/Gtpx1/Cat/Tpx-4	4	1	408953	3	494523/443552/551975
MF	GO:0046914	transition metal ion binding	71/1048	313/4551	0.582807	1	727274/552550/724670/409839/409439/412281/726272/414002/408431/724919/410204/411536/411410/725279/408319/408453/412617/724545/724946/410688/409350/410925/550965/102654261/726947/551524/100578235/725416/552249/552382/551663/408283/409360/725494/726482/551518/726305/102656283/552635/413590/725656/551203/552418/725076/408523/413376/409251/727118/410769/409227/409611/412959/410848/726690/552580/10057…	PHRF1/LOC552550/LOC724670/LOC409839/LOC409439/LOC412281/LOC726272/LOC414002/LOC408431/LOC724919/LOC410204/LOC411536/LOC411410/LOC725279/LOC408319/LOC408453/LOC412617/LOC724545/LOC724946/LOC410688/LOC409350/LOC410925/LOC550965/LOC102654261/LOC726947/LOC551524/LOC100578235/LOC725416/LOC552249/LOC552382/LOC551663/LOC408283/LOC409360/LOC725494/LOC726482/LOC551518/LOC726305/LOC102656283/LOC552635/LOC4…	71	43	409439/412281/726272/408431/724919/410204/411536/411410/725279/408319/412617/724545/410688/409350/726947/552249/552382/551663/408283/726482/551518/726305/102656283/413590/551203/413376/409251/727118/410769/409611/412959/410848/552580/100578888/409303/411849/726349/411057/413310/552324/413968/412727/551447	28	727274/552550/724670/409839/414002/408453/724946/410925/550965/102654261/551524/100578235/725416/409360/725494/552635/725656/552418/725076/408523/409227/726690/102656008/726979/100577050/724816/408855/102655120
MF	GO:0008234	cysteine-type peptidase activity	9/1048	40/4551	0.59327	1	411981/724901/724568/411453/409389/726482/411362/552324/726488	LOC411981/LOC724901/LOC724568/Calpb/LOC409389/LOC726482/LOC411362/LOC552324/LOC726488	9	7	724901/724568/411453/409389/726482/411362/552324	2	411981/726488
MF	GO:0005342	organic acid transmembrane transporter activity	3/1048	13/4551	0.605091	1	406113/727552/409919	Eaat-2/LOC727552/LOC409919	3	2	406113/409919	1	727552
MF	GO:0016866	intramolecular transferase activity	3/1048	13/4551	0.605091	1	413805/411897/725326	LOC413805/LOC411897/LOC725326	3	0		3	413805/411897/725326
MF	GO:0046943	carboxylic acid transmembrane transporter activity	3/1048	13/4551	0.605091	1	406113/727552/409919	Eaat-2/LOC727552/LOC409919	3	2	406113/409919	1	727552
MF	GO:0004222	metalloendopeptidase activity	8/1048	36/4551	0.610493	1	726421/724803/410380/408500/410386/551663/412784/409611	LOC726421/LOC724803/LOC410380/LOC408500/LOC410386/LOC551663/LOC412784/LOC409611	8	6	726421/408500/410386/551663/412784/409611	2	724803/410380
MF	GO:0004721	phosphoprotein phosphatase activity	6/1048	27/4551	0.614153	1	100578953/411859/102655054/413569/408900/551375	LOC100578953/Pten/LOC102655054/LOC413569/LOC408900/LOC551375	6	4	100578953/411859/102655054/551375	2	413569/408900
MF	GO:0016831	carboxy-lyase activity	4/1048	18/4551	0.623233	1	408432/409063/409927/412843	LOC408432/LOC409063/LOC409927/LOC412843	4	4	408432/409063/409927/412843	0
MF	GO:0015081	sodium ion transmembrane transporter activity	5/1048	23/4551	0.63866	1	494511/406113/406071/412285/409919	Gat-1B/Eaat-2/Gat-a/Dat/LOC409919	5	5	494511/406113/406071/412285/409919	0
MF	GO:0016829	lyase activity	11/1048	51/4551	0.651967	1	551461/408432/411607/100577053/409063/726069/725646/550964/409927/724321/412843	LOC551461/LOC408432/LOC411607/LOC100577053/LOC409063/LOC726069/LOC725646/LOC550964/LOC409927/LOC724321/LOC412843	11	9	551461/408432/100577053/409063/726069/550964/409927/724321/412843	2	411607/725646
MF	GO:0008138	protein tyrosine/serine/threonine phosphatase activity	3/1048	14/4551	0.658689	1	100578953/411859/102655054	LOC100578953/Pten/LOC102655054	3	3	100578953/411859/102655054	0
MF	GO:0008324	cation transmembrane transporter activity	17/1048	79/4551	0.668903	1	552697/551687/494511/410710/551541/726222/406113/410803/410557/406071/412810/552640/408680/724079/726042/412285/409919	LOC552697/LOC551687/Gat-1B/LOC410710/LOC551541/LOC726222/Eaat-2/LOC410803/LOC410557/Gat-a/LOC412810/LOC552640/LOC408680/SsRbeta/LOC726042/Dat/LOC409919	17	12	551687/494511/410710/406113/410803/406071/412810/552640/408680/724079/412285/409919	5	552697/551541/726222/410557/726042
MF	GO:0008237	metallopeptidase activity	13/1048	61/4551	0.674321	1	726421/724803/410380/408500/551524/410386/551663/551518/412784/410769/409611/724816/412727	LOC726421/LOC724803/LOC410380/LOC408500/LOC551524/LOC410386/LOC551663/LOC551518/LOC412784/LOC410769/LOC409611/LOC724816/LOC412727	13	9	726421/408500/410386/551663/551518/412784/410769/409611/412727	4	724803/410380/551524/724816
MF	GO:0015291	secondary active transmembrane transporter activity	5/1048	24/4551	0.678452	1	494511/406113/406071/412285/409919	Gat-1B/Eaat-2/Gat-a/Dat/LOC409919	5	5	494511/406113/406071/412285/409919	0
MF	GO:0015075	ion transmembrane transporter activity	34/1048	158/4551	0.70652	1	552697/551687/406079/412949/494511/410710/551541/552785/726222/408343/100820634/406113/410803/413609/410557/409144/406071/412810/726970/551046/408525/409792/552640/412934/725394/408680/408402/724079/726042/727552/412740/551845/412285/409919	LOC552697/LOC551687/Nmdar1/LOC412949/Gat-1B/LOC410710/LOC551541/pHCl/LOC726222/LOC408343/LOC100820634/Eaat-2/LOC410803/Tpcn1/LOC410557/LOC409144/Gat-a/LOC412810/Amel_8916/LOC551046/LOC408525/LOC409792/LOC552640/LOC412934/LOC725394/LOC408680/LOC408402/SsRbeta/LOC726042/LOC727552/LCCH3/LOC551845/Dat/LOC409919	34	22	551687/406079/494511/410710/406113/410803/413609/409144/406071/412810/726970/551046/408525/409792/552640/725394/408680/408402/724079/412740/412285/409919	12	552697/412949/551541/552785/726222/408343/100820634/410557/412934/726042/727552/551845
MF	GO:0004540	ribonuclease activity	3/1048	15/4551	0.706817	1	408501/412100/410968	LOC408501/LOC412100/LOC410968	3	2	408501/410968	1	412100
MF	GO:0008081	phosphoric diester hydrolase activity	3/1048	15/4551	0.706817	1	410117/414021/412573	LOC410117/LOC414021/LOC412573	3	3	410117/414021/412573	0
MF	GO:0016849	phosphorus-oxygen lyase activity	3/1048	15/4551	0.706817	1	551461/726069/550964	LOC551461/LOC726069/LOC550964	3	3	551461/726069/550964	0
MF	GO:1901682	sulfur compound transmembrane transporter activity	2/1048	10/4551	0.708899	1	725394/408402	LOC725394/LOC408402	2	2	725394/408402	0
MF	GO:0015399	primary active transmembrane transporter activity	4/1048	20/4551	0.71002	1	410269/725993/412217/410944	LOC410269/LOC725993/LOC412217/LOC410944	4	4	410269/725993/412217/410944	0
MF	GO:0015405	P-P-bond-hydrolysis-driven transmembrane transporter activity	4/1048	20/4551	0.71002	1	410269/725993/412217/410944	LOC410269/LOC725993/LOC412217/LOC410944	4	4	410269/725993/412217/410944	0
MF	GO:0016830	carbon-carbon lyase activity	4/1048	20/4551	0.71002	1	408432/409063/409927/412843	LOC408432/LOC409063/LOC409927/LOC412843	4	4	408432/409063/409927/412843	0
MF	GO:0042626	ATPase activity, coupled to transmembrane movement of substances	4/1048	20/4551	0.71002	1	410269/725993/412217/410944	LOC410269/LOC725993/LOC412217/LOC410944	4	4	410269/725993/412217/410944	0
MF	GO:0043492	ATPase activity, coupled to movement of substances	4/1048	20/4551	0.71002	1	410269/725993/412217/410944	LOC410269/LOC725993/LOC412217/LOC410944	4	4	410269/725993/412217/410944	0
MF	GO:0022804	active transmembrane transporter activity	9/1048	44/4551	0.714005	1	494511/406113/406071/410269/725993/412217/412285/410944/409919	Gat-1B/Eaat-2/Gat-a/LOC410269/LOC725993/LOC412217/Dat/LOC410944/LOC409919	9	9	494511/406113/406071/410269/725993/412217/412285/410944/409919	0
MF	GO:0008238	exopeptidase activity	5/1048	25/4551	0.7152	1	551524/409162/724816/552636/412727	LOC551524/LOC409162/LOC724816/LOC552636/LOC412727	5	2	552636/412727	3	551524/409162/724816
MF	GO:0016757	transferase activity, transferring glycosyl groups	13/1048	63/4551	0.721527	1	726476/727593/726419/725997/411552/411457/552328/551589/725491/727568/409203/100578875/410105	LOC726476/LOC727593/LOC726419/LOC725997/LOC411552/LOC411457/LOC552328/LOC551589/LOC725491/LOC727568/LOC409203/LOC100578875/LOC410105	13	6	726476/726419/411457/552328/100578875/410105	7	727593/725997/411552/551589/725491/727568/409203
MF	GO:0046873	metal ion transmembrane transporter activity	8/1048	40/4551	0.733873	1	552697/494511/410710/406113/406071/408680/412285/409919	LOC552697/Gat-1B/LOC410710/Eaat-2/Gat-a/LOC408680/Dat/LOC409919	8	7	494511/410710/406113/406071/408680/412285/409919	1	552697
MF	GO:0003924	GTPase activity	4/1048	21/4551	0.747541	1	411011/410923/550827/411472	LOC411011/LOC410923/LOC550827/LOC411472	4	2	410923/411472	2	411011/550827
MF	GO:0016810	hydrolase activity, acting on carbon-nitrogen (but not peptide) bonds	4/1048	21/4551	0.747541	1	412467/409487/102654653/551302	LOC412467/LOC409487/LOC102654653/LOC551302	4	4	412467/409487/102654653/551302	0
MF	GO:0003755	peptidyl-prolyl cis-trans isomerase activity	3/1048	16/4551	0.749556	1	100577578/551723/550966	LOC100577578/LOC551723/LOC550966	3	0		3	100577578/551723/550966
MF	GO:0003993	acid phosphatase activity	3/1048	16/4551	0.749556	1	725215/409244/409751	LOC725215/LOC409244/LOC409751	3	3	725215/409244/409751	0
MF	GO:0016859	cis-trans isomerase activity	3/1048	16/4551	0.749556	1	100577578/551723/550966	LOC100577578/LOC551723/LOC550966	3	0		3	100577578/551723/550966
MF	GO:0005509	calcium ion binding	17/1048	83/4551	0.750181	1	551291/552358/408967/410368/725895/409367/411157/551170/411453/551904/408600/551313/552209/408379/100577815/409318/409533	LOC551291/LOC552358/LOC408967/LOC410368/LOC725895/LOC409367/LOC411157/LOC551170/Calpb/LOC551904/LOC408600/LOC551313/LOC552209/TpnCIIIa/LOC100577815/LOC409318/LOC409533	17	12	551291/552358/408967/410368/725895/411157/551170/411453/551904/552209/409318/409533	5	409367/408600/551313/408379/100577815
MF	GO:0019842	vitamin binding	7/1048	36/4551	0.755737	1	408432/724919/409063/552738/408955/409927/727622	LOC408432/LOC724919/LOC409063/LOC552738/LOC408955/LOC409927/LOC727622	7	6	408432/724919/409063/552738/408955/409927	1	727622
MF	GO:0003678	DNA helicase activity	2/1048	11/4551	0.759235	1	412700/726816	LOC412700/LOC726816	2	2	412700/726816	0
MF	GO:0005319	lipid transporter activity	2/1048	11/4551	0.759235	1	411955/726793	LOC411955/LOC726793	2	2	411955/726793	0
MF	GO:0015103	inorganic anion transmembrane transporter activity	2/1048	11/4551	0.759235	1	409144/725394	LOC409144/LOC725394	2	2	409144/725394	0
MF	GO:0030414	peptidase inhibitor activity	2/1048	11/4551	0.759235	1	408926/726883	LOC408926/LOC726883	2	2	408926/726883	0
MF	GO:0061134	peptidase regulator activity	2/1048	11/4551	0.759235	1	408926/726883	LOC408926/LOC726883	2	2	408926/726883	0
MF	GO:0005506	iron ion binding	10/1048	51/4551	0.769464	1	408453/724946/550965/409360/552635/413590/552418/727118/726690/411057	LOC408453/LOC724946/LOC550965/LOC409360/LOC552635/LOC413590/LOC552418/LOC727118/LOC726690/Cyp314a1	10	3	413590/727118/411057	7	408453/724946/550965/409360/552635/552418/726690
MF	GO:0005216	ion channel activity	14/1048	70/4551	0.769759	1	406079/412949/552785/408343/100820634/413609/409144/726970/551046/408525/412934/408680/412740/551845	Nmdar1/LOC412949/pHCl/LOC408343/LOC100820634/Tpcn1/LOC409144/Amel_8916/LOC551046/LOC408525/LOC412934/LOC408680/LCCH3/LOC551845	14	8	406079/413609/409144/726970/551046/408525/408680/412740	6	412949/552785/408343/100820634/412934/551845
MF	GO:0015267	channel activity	14/1048	70/4551	0.769759	1	406079/412949/552785/408343/100820634/413609/409144/726970/551046/408525/412934/408680/412740/551845	Nmdar1/LOC412949/pHCl/LOC408343/LOC100820634/Tpcn1/LOC409144/Amel_8916/LOC551046/LOC408525/LOC412934/LOC408680/LCCH3/LOC551845	14	8	406079/413609/409144/726970/551046/408525/408680/412740	6	412949/552785/408343/100820634/412934/551845
MF	GO:0022803	passive transmembrane transporter activity	14/1048	70/4551	0.769759	1	406079/412949/552785/408343/100820634/413609/409144/726970/551046/408525/412934/408680/412740/551845	Nmdar1/LOC412949/pHCl/LOC408343/LOC100820634/Tpcn1/LOC409144/Amel_8916/LOC551046/LOC408525/LOC412934/LOC408680/LCCH3/LOC551845	14	8	406079/413609/409144/726970/551046/408525/408680/412740	6	412949/552785/408343/100820634/412934/551845
MF	GO:0022838	substrate-specific channel activity	14/1048	70/4551	0.769759	1	406079/412949/552785/408343/100820634/413609/409144/726970/551046/408525/412934/408680/412740/551845	Nmdar1/LOC412949/pHCl/LOC408343/LOC100820634/Tpcn1/LOC409144/Amel_8916/LOC551046/LOC408525/LOC412934/LOC408680/LCCH3/LOC551845	14	8	406079/413609/409144/726970/551046/408525/408680/412740	6	412949/552785/408343/100820634/412934/551845
MF	GO:0015078	proton transmembrane transporter activity	5/1048	27/4551	0.779483	1	551541/726222/410557/412810/726042	LOC551541/LOC726222/LOC410557/LOC412810/LOC726042	5	1	412810	4	551541/726222/410557/726042
MF	GO:0004857	enzyme inhibitor activity	3/1048	17/4551	0.787145	1	408926/726883/409090	LOC408926/LOC726883/LOC409090	3	2	408926/726883	1	409090
MF	GO:0005231	excitatory extracellular ligand-gated ion channel activity	2/1048	12/4551	0.801848	1	406079/412949	Nmdar1/LOC412949	2	1	406079	1	412949
MF	GO:0005234	extracellularly glutamate-gated ion channel activity	2/1048	12/4551	0.801848	1	406079/412949	Nmdar1/LOC412949	2	1	406079	1	412949
MF	GO:0030170	pyridoxal phosphate binding	6/1048	33/4551	0.805648	1	408432/724919/409063/408955/409927/727622	LOC408432/LOC724919/LOC409063/LOC408955/LOC409927/LOC727622	6	5	408432/724919/409063/408955/409927	1	727622
MF	GO:0070279	vitamin B6 binding	6/1048	33/4551	0.805648	1	408432/724919/409063/408955/409927/727622	LOC408432/LOC724919/LOC409063/LOC408955/LOC409927/LOC727622	6	5	408432/724919/409063/408955/409927	1	727622
MF	GO:0140097	catalytic activity, acting on DNA	6/1048	33/4551	0.805648	1	412700/552787/413489/412750/724215/726816	LOC412700/LOC552787/LOC413489/LOC412750/LOC724215/LOC726816	6	4	412700/552787/413489/726816	2	412750/724215
MF	GO:0004553	hydrolase activity, hydrolyzing O-glycosyl compounds	7/1048	38/4551	0.805759	1	552249/552382/725832/725899/107965692/409708/409709	LOC552249/LOC552382/LOC725832/LOC725899/LOC107965692/LOC409708/LOC409709	7	6	552249/552382/725899/107965692/409708/409709	1	725832
MF	GO:0022890	inorganic cation transmembrane transporter activity	13/1048	68/4551	0.819381	1	552697/494511/410710/551541/726222/406113/410557/406071/412810/408680/726042/412285/409919	LOC552697/Gat-1B/LOC410710/LOC551541/LOC726222/Eaat-2/LOC410557/Gat-a/LOC412810/LOC408680/LOC726042/Dat/LOC409919	13	8	494511/410710/406113/406071/412810/408680/412285/409919	5	552697/551541/726222/410557/726042
MF	GO:0005215	transporter activity	55/1048	264/4551	0.828144	1	552697/551687/406079/412949/494511/410710/551541/551553/107965041/552785/410916/726222/408343/100820634/406113/410803/411186/410018/413609/410557/409649/409144/406071/412810/113218569/411955/726970/551046/410269/408525/409792/724227/552640/726793/727561/412934/100577451/551643/409043/724546/725993/725394/408680/409543/408402/724079/726042/727552/412217/412740/551428/551845/412285/410944/409919	LOC552697/LOC551687/Nmdar1/LOC412949/Gat-1B/LOC410710/LOC551541/LOC551553/LOC107965041/pHCl/LOC410916/LOC726222/LOC408343/LOC100820634/Eaat-2/LOC410803/LOC411186/LOC410018/Tpcn1/LOC410557/LOC409649/LOC409144/Gat-a/LOC412810/LOC113218569/LOC411955/Amel_8916/LOC551046/LOC410269/LOC408525/LOC409792/LOC724227/LOC552640/LOC726793/LOC727561/LOC412934/LOC100577451/Tret1/LOC409043/LOC724546/LOC725993/LOC…	55	39	551687/406079/494511/410710/551553/107965041/406113/410803/411186/410018/413609/409649/409144/406071/412810/113218569/411955/726970/551046/410269/408525/409792/552640/726793/727561/409043/724546/725993/725394/408680/409543/408402/724079/412217/412740/551428/412285/410944/409919	16	552697/412949/551541/552785/410916/726222/408343/100820634/410557/724227/412934/100577451/551643/726042/727552/551845
MF	GO:0015077	monovalent inorganic cation transmembrane transporter activity	10/1048	54/4551	0.82956	1	494511/551541/726222/406113/410557/406071/412810/726042/412285/409919	Gat-1B/LOC551541/LOC726222/Eaat-2/LOC410557/Gat-a/LOC412810/LOC726042/Dat/LOC409919	10	6	494511/406113/406071/412810/412285/409919	4	551541/726222/410557/726042
MF	GO:0042302	structural constituent of cuticle	5/1048	29/4551	0.831963	1	726995/100577771/725256/412202/724694	LOC726995/LOC100577771/CPR12/CPR28/CPR22	5	2	100577771/725256	3	726995/412202/724694
MF	GO:0050660	flavin adenine dinucleotide binding	8/1048	45/4551	0.846427	1	408288/551044/406081/724933/408611/724718/410734/409102	LOC408288/LOC551044/LOC406081/LOC724933/Stip/LOC724718/LOC410734/LOC409102	8	7	408288/551044/406081/724933/408611/724718/409102	1	410734
MF	GO:0015318	inorganic molecular entity transmembrane transporter activity	28/1048	143/4551	0.864347	1	552697/406079/412949/494511/410710/551541/552785/726222/408343/100820634/406113/413609/410557/409144/406071/412810/726970/551046/408525/412934/725394/408680/726042/727552/412740/551845/412285/409919	LOC552697/Nmdar1/LOC412949/Gat-1B/LOC410710/LOC551541/pHCl/LOC726222/LOC408343/LOC100820634/Eaat-2/Tpcn1/LOC410557/LOC409144/Gat-a/LOC412810/Amel_8916/LOC551046/LOC408525/LOC412934/LOC725394/LOC408680/LOC726042/LOC727552/LCCH3/LOC551845/Dat/LOC409919	28	16	406079/494511/410710/406113/413609/409144/406071/412810/726970/551046/408525/725394/408680/412740/412285/409919	12	552697/412949/551541/552785/726222/408343/100820634/410557/412934/726042/727552/551845
MF	GO:0016798	hydrolase activity, acting on glycosyl bonds	7/1048	41/4551	0.865523	1	552249/552382/725832/725899/107965692/409708/409709	LOC552249/LOC552382/LOC725832/LOC725899/LOC107965692/LOC409708/LOC409709	7	6	552249/552382/725899/107965692/409708/409709	1	725832
MF	GO:0016491	oxidoreductase activity	66/1048	322/4551	0.883481	1	408288/413372/552130/414002/551044/408953/406081/408453/724946/551533/724494/100578218/550965/551541/725881/724933/100577053/551839/411159/408286/552105/408611/413014/409360/409292/807691/551904/413590/413746/552418/408559/724718/413478/100577149/408270/413141/410936/552493/724327/494523/727118/410734/724721/726318/443552/552758/726035/726690/551233/412372/412458/411849/726042/409102/411057/41331…	LOC408288/LOC413372/LOC552130/LOC414002/LOC551044/LOC408953/LOC406081/LOC408453/LOC724946/LOC551533/LOC724494/LOC100578218/LOC550965/LOC551541/LOC725881/LOC724933/LOC100577053/LOC551839/LOC411159/LOC408286/LOC552105/Stip/LOC413014/LOC409360/LOC409292/ND3/LOC551904/LOC413590/LOC413746/LOC552418/LOC408559/LOC724718/LOC413478/LOC100577149/CytC/LOC413141/LOC410936/LOC552493/LOC724327/Gtpx1/LOC727118/…	66	30	408288/413372/552130/551044/408953/406081/724933/100577053/408286/408611/409292/551904/413590/724718/413478/100577149/413141/410936/727118/726318/726035/412372/412458/411849/409102/411057/413310/408930/413929/725930	36	414002/408453/724946/551533/724494/100578218/550965/551541/725881/551839/411159/552105/413014/409360/807691/413746/552418/408559/408270/552493/724327/494523/410734/724721/443552/552758/726690/551233/726042/413168/552746/551975/551660/411188/409355/552712
MF	GO:0020037	heme binding	10/1048	58/4551	0.890039	1	408953/408453/724946/550965/552418/408270/727118/443552/726690/411057	LOC408953/LOC408453/LOC724946/LOC550965/LOC552418/CytC/LOC727118/Cat/LOC726690/Cyp314a1	10	3	408953/727118/411057	7	408453/724946/550965/552418/408270/443552/726690
MF	GO:0016614	oxidoreductase activity, acting on CH-OH group of donors	9/1048	53/4551	0.891323	1	551044/406081/724933/408611/409292/724718/410734/411188/552712	LOC551044/LOC406081/LOC724933/Stip/LOC409292/LOC724718/LOC410734/LOC411188/LOC552712	9	6	551044/406081/724933/408611/409292/724718	3	410734/411188/552712
MF	GO:0043565	sequence-specific DNA binding	9/1048	53/4551	0.891323	1	412916/550875/410925/726165/409227/727091/102656008/408855/102655120	LOC412916/LOC550875/LOC410925/LOC726165/Usp/LOC727091/LOC102656008/Err/LOC102655120	9	1	727091	8	412916/550875/410925/726165/409227/102656008/408855/102655120
MF	GO:0022857	transmembrane transporter activity	43/1048	218/4551	0.899528	1	552697/551687/406079/412949/494511/410710/551541/551553/552785/726222/408343/100820634/406113/410803/411186/413609/410557/409144/406071/412810/726970/551046/410269/408525/409792/724227/552640/412934/551643/725993/725394/408680/408402/724079/726042/727552/412217/412740/551428/551845/412285/410944/409919	LOC552697/LOC551687/Nmdar1/LOC412949/Gat-1B/LOC410710/LOC551541/LOC551553/pHCl/LOC726222/LOC408343/LOC100820634/Eaat-2/LOC410803/LOC411186/Tpcn1/LOC410557/LOC409144/Gat-a/LOC412810/Amel_8916/LOC551046/LOC410269/LOC408525/LOC409792/LOC724227/LOC552640/LOC412934/Tret1/LOC725993/LOC725394/LOC408680/LOC408402/SsRbeta/LOC726042/LOC727552/LOC412217/LCCH3/LOC551428/LOC551845/Dat/LOC410944/LOC409919	43	29	551687/406079/494511/410710/551553/406113/410803/411186/413609/409144/406071/412810/726970/551046/410269/408525/409792/552640/725993/725394/408680/408402/724079/412217/412740/551428/412285/410944/409919	14	552697/412949/551541/552785/726222/408343/100820634/410557/724227/412934/551643/726042/727552/551845
MF	GO:0046906	tetrapyrrole binding	10/1048	59/4551	0.902034	1	408953/408453/724946/550965/552418/408270/727118/443552/726690/411057	LOC408953/LOC408453/LOC724946/LOC550965/LOC552418/CytC/LOC727118/Cat/LOC726690/Cyp314a1	10	3	408953/727118/411057	7	408453/724946/550965/552418/408270/443552/726690
MF	GO:0000287	magnesium ion binding	2/1048	16/4551	0.912527	1	409193/552738	LOC409193/LOC552738	2	2	409193/552738	0
MF	GO:0004970	ionotropic glutamate receptor activity	2/1048	16/4551	0.912527	1	406079/412949	Nmdar1/LOC412949	2	1	406079	1	412949
MF	GO:0008066	glutamate receptor activity	2/1048	16/4551	0.912527	1	406079/412949	Nmdar1/LOC412949	2	1	406079	1	412949
MF	GO:0022824	transmitter-gated ion channel activity	2/1048	16/4551	0.912527	1	406079/412949	Nmdar1/LOC412949	2	1	406079	1	412949
MF	GO:0022835	transmitter-gated channel activity	2/1048	16/4551	0.912527	1	406079/412949	Nmdar1/LOC412949	2	1	406079	1	412949
MF	GO:0030594	neurotransmitter receptor activity	2/1048	16/4551	0.912527	1	406079/412949	Nmdar1/LOC412949	2	1	406079	1	412949
MF	GO:0008757	S-adenosylmethionine-dependent methyltransferase activity	1/1048	10/4551	0.927214	1	724685	LOC724685	1	1	724685	0
MF	GO:0016765	transferase activity, transferring alkyl or aryl (other than methyl) groups	1/1048	10/4551	0.927214	1	724564	LOC724564	1	0		1	724564
MF	GO:0080019	fatty-acyl-CoA reductase (alcohol-forming) activity	1/1048	10/4551	0.927214	1	551233	FAR1	1	0		1	551233
MF	GO:0016903	oxidoreductase activity, acting on the aldehyde or oxo group of donors	2/1048	18/4551	0.942909	1	408286/551233	LOC408286/FAR1	2	1	408286	1	551233
MF	GO:0004497	monooxygenase activity	1/1048	11/4551	0.944012	1	408930	TyHyd	1	1	408930	0
MF	GO:0016779	nucleotidyltransferase activity	8/1048	53/4551	0.944748	1	409329/552156/409460/113219414/413110/409704/412069/552607	LOC409329/LOC552156/LOC409460/LOC113219414/LOC413110/LOC409704/LOC412069/LOC552607	8	5	409329/552156/409460/409704/412069	3	113219414/413110/552607
MF	GO:0048037	cofactor binding	36/1048	194/4551	0.947855	1	408288/413372/551044/408953/408432/406081/724919/408453/724946/551533/550965/724933/552105/408611/409063/552644/413746/552418/724718/408270/413250/727118/410734/552738/443552/726035/408955/412149/102656425/726690/409927/727622/410432/410636/409102/411057	LOC408288/LOC413372/LOC551044/LOC408953/LOC408432/LOC406081/LOC724919/LOC408453/LOC724946/LOC551533/LOC550965/LOC724933/LOC552105/Stip/LOC409063/LOC552644/LOC413746/LOC552418/LOC724718/CytC/LOC413250/LOC727118/LOC410734/LOC552738/Cat/Ndufs1/LOC408955/LOC412149/LOC102656425/LOC726690/LOC409927/LOC727622/LOC410432/LOC410636/LOC409102/Cyp314a1	36	20	408288/413372/551044/408953/408432/406081/724919/724933/408611/409063/724718/727118/552738/726035/408955/412149/409927/410432/409102/411057	16	408453/724946/551533/550965/552105/552644/413746/552418/408270/413250/410734/443552/102656425/726690/727622/410636
MF	GO:0004930	G-protein coupled receptor activity	11/1048	70/4551	0.951302	1	726935/410979/100578662/406150/113218647/725008/412439/413550/409042/100578046/412591	LOC726935/LOC410979/LOC100578662/Glurb/LOC113218647/LOC725008/LOC412439/LOC413550/Crzr/LOC100578046/LOC412591	11	8	726935/410979/406150/113218647/725008/412439/413550/100578046	3	100578662/409042/412591
MF	GO:0016705	oxidoreductase activity, acting on paired donors, with incorporation or reduction of molecular oxygen	8/1048	54/4551	0.951891	1	408453/724946/550965/552418/727118/726690/411057/408930	LOC408453/LOC724946/LOC550965/LOC552418/LOC727118/LOC726690/Cyp314a1/TyHyd	8	3	727118/411057/408930	5	408453/724946/550965/552418/726690
MF	GO:0005507	copper ion binding	1/1048	12/4551	0.956936	1	414002	LOC414002	1	0		1	414002
MF	GO:0008083	growth factor activity	1/1048	12/4551	0.956936	1	551529	LOC551529	1	1	551529	0
MF	GO:0016620	oxidoreductase activity, acting on the aldehyde or oxo group of donors, NAD or NADP as acceptor	1/1048	12/4551	0.956936	1	551233	FAR1	1	0		1	551233
MF	GO:0008080	N-acetyltransferase activity	2/1048	20/4551	0.963075	1	724647/411757	LOC724647/LOC411757	2	0		2	724647/411757
MF	GO:0016407	acetyltransferase activity	2/1048	20/4551	0.963075	1	724647/411757	LOC724647/LOC411757	2	0		2	724647/411757
MF	GO:0016627	oxidoreductase activity, acting on the CH-CH group of donors	2/1048	20/4551	0.963075	1	408288/409102	LOC408288/LOC409102	2	2	408288/409102	0
MF	GO:0019001	guanyl nucleotide binding	20/1048	119/4551	0.963262	1	408556/724366/411011/552114/724762/411134/410923/724383/409966/725378/102655141/724161/102653951/411280/408971/411472/724279/551980/412843/411260	LOC408556/LOC724366/LOC411011/LOC552114/LOC724762/LOC411134/LOC410923/LOC724383/LOC409966/LOC725378/LOC102655141/LOC724161/LOC102653951/LOC411280/LOC408971/LOC411472/LOC724279/LOC551980/LOC412843/LOC411260	20	10	552114/411134/410923/724383/409966/102655141/411472/551980/412843/411260	10	408556/724366/411011/724762/725378/724161/102653951/411280/408971/724279
MF	GO:0016746	transferase activity, transferring acyl groups	10/1048	67/4551	0.963988	1	100577082/411724/409905/409270/724647/411757/552557/552566/550695/413002	LOC100577082/LOC411724/LOC409905/LOC409270/LOC724647/LOC411757/LOC552557/LOC552566/LOC550695/LOC413002	10	6	100577082/411724/409905/409270/552557/413002	4	724647/411757/552566/550695
MF	GO:0008061	chitin binding	5/1048	39/4551	0.96432	1	724199/100577725/725725/725932/100577331	LOC724199/LOC100577725/LOC725725/Cpap3-c/LOC100577331	5	3	724199/725725/100577331	2	100577725/725932
MF	GO:0016747	transferase activity, transferring acyl groups other than amino-acyl groups	5/1048	39/4551	0.96432	1	100577082/409905/724647/411757/413002	LOC100577082/LOC409905/LOC724647/LOC411757/LOC413002	5	3	100577082/409905/413002	2	724647/411757
MF	GO:0003899	DNA-directed 5'-3' RNA polymerase activity	3/1048	27/4551	0.965836	1	552156/413110/552607	LOC552156/LOC413110/LOC552607	3	1	552156	2	413110/552607
MF	GO:0034062	5'-3' RNA polymerase activity	3/1048	27/4551	0.965836	1	552156/413110/552607	LOC552156/LOC413110/LOC552607	3	1	552156	2	413110/552607
MF	GO:0097747	RNA polymerase activity	3/1048	27/4551	0.965836	1	552156/413110/552607	LOC552156/LOC413110/LOC552607	3	1	552156	2	413110/552607
MF	GO:0005261	cation channel activity	1/1048	13/4551	0.966879	1	408680	LOC408680	1	1	408680	0
MF	GO:0016410	N-acyltransferase activity	2/1048	21/4551	0.970391	1	724647/411757	LOC724647/LOC411757	2	0		2	724647/411757
MF	GO:0001883	purine nucleoside binding	19/1048	116/4551	0.970579	1	408556/724366/552114/724762/411134/410923/724383/409966/725378/102655141/724161/102653951/411280/408971/411472/724279/551980/412843/411260	LOC408556/LOC724366/LOC552114/LOC724762/LOC411134/LOC410923/LOC724383/LOC409966/LOC725378/LOC102655141/LOC724161/LOC102653951/LOC411280/LOC408971/LOC411472/LOC724279/LOC551980/LOC412843/LOC411260	19	10	552114/411134/410923/724383/409966/102655141/411472/551980/412843/411260	9	408556/724366/724762/725378/724161/102653951/411280/408971/724279
MF	GO:0005525	GTP binding	19/1048	116/4551	0.970579	1	408556/724366/552114/724762/411134/410923/724383/409966/725378/102655141/724161/102653951/411280/408971/411472/724279/551980/412843/411260	LOC408556/LOC724366/LOC552114/LOC724762/LOC411134/LOC410923/LOC724383/LOC409966/LOC725378/LOC102655141/LOC724161/LOC102653951/LOC411280/LOC408971/LOC411472/LOC724279/LOC551980/LOC412843/LOC411260	19	10	552114/411134/410923/724383/409966/102655141/411472/551980/412843/411260	9	408556/724366/724762/725378/724161/102653951/411280/408971/724279
MF	GO:0032549	ribonucleoside binding	19/1048	116/4551	0.970579	1	408556/724366/552114/724762/411134/410923/724383/409966/725378/102655141/724161/102653951/411280/408971/411472/724279/551980/412843/411260	LOC408556/LOC724366/LOC552114/LOC724762/LOC411134/LOC410923/LOC724383/LOC409966/LOC725378/LOC102655141/LOC724161/LOC102653951/LOC411280/LOC408971/LOC411472/LOC724279/LOC551980/LOC412843/LOC411260	19	10	552114/411134/410923/724383/409966/102655141/411472/551980/412843/411260	9	408556/724366/724762/725378/724161/102653951/411280/408971/724279
MF	GO:0032550	purine ribonucleoside binding	19/1048	116/4551	0.970579	1	408556/724366/552114/724762/411134/410923/724383/409966/725378/102655141/724161/102653951/411280/408971/411472/724279/551980/412843/411260	LOC408556/LOC724366/LOC552114/LOC724762/LOC411134/LOC410923/LOC724383/LOC409966/LOC725378/LOC102655141/LOC724161/LOC102653951/LOC411280/LOC408971/LOC411472/LOC724279/LOC551980/LOC412843/LOC411260	19	10	552114/411134/410923/724383/409966/102655141/411472/551980/412843/411260	9	408556/724366/724762/725378/724161/102653951/411280/408971/724279
MF	GO:0032561	guanyl ribonucleotide binding	19/1048	116/4551	0.970579	1	408556/724366/552114/724762/411134/410923/724383/409966/725378/102655141/724161/102653951/411280/408971/411472/724279/551980/412843/411260	LOC408556/LOC724366/LOC552114/LOC724762/LOC411134/LOC410923/LOC724383/LOC409966/LOC725378/LOC102655141/LOC724161/LOC102653951/LOC411280/LOC408971/LOC411472/LOC724279/LOC551980/LOC412843/LOC411260	19	10	552114/411134/410923/724383/409966/102655141/411472/551980/412843/411260	9	408556/724366/724762/725378/724161/102653951/411280/408971/724279
MF	GO:0001882	nucleoside binding	19/1048	117/4551	0.973603	1	408556/724366/552114/724762/411134/410923/724383/409966/725378/102655141/724161/102653951/411280/408971/411472/724279/551980/412843/411260	LOC408556/LOC724366/LOC552114/LOC724762/LOC411134/LOC410923/LOC724383/LOC409966/LOC725378/LOC102655141/LOC724161/LOC102653951/LOC411280/LOC408971/LOC411472/LOC724279/LOC551980/LOC412843/LOC411260	19	10	552114/411134/410923/724383/409966/102655141/411472/551980/412843/411260	9	408556/724366/724762/725378/724161/102653951/411280/408971/724279
MF	GO:0008236	serine-type peptidase activity	11/1048	75/4551	0.974419	1	412055/408618/726352/724308/552477/411358/412681/409162/726126/409459/410894	LOC412055/LOC408618/LOC726352/LOC724308/LOC552477/LOC411358/LOC412681/LOC409162/LOC726126/LOC409459/LOC410894	11	8	412055/726352/724308/552477/411358/412681/409459/410894	3	408618/409162/726126
MF	GO:0017171	serine hydrolase activity	11/1048	75/4551	0.974419	1	412055/408618/726352/724308/552477/411358/412681/409162/726126/409459/410894	LOC412055/LOC408618/LOC726352/LOC724308/LOC552477/LOC411358/LOC412681/LOC409162/LOC726126/LOC409459/LOC410894	11	8	412055/726352/724308/552477/411358/412681/409459/410894	3	408618/409162/726126
MF	GO:0016879	ligase activity, forming carbon-nitrogen bonds	1/1048	14/4551	0.974528	1	552710	LOC552710	1	1	552710	0
MF	GO:0050662	coenzyme binding	18/1048	113/4551	0.976851	1	408288/551044/408432/406081/724919/551533/724933/408611/409063/724718/410734/552738/408955/412149/409927/727622/410432/409102	LOC408288/LOC551044/LOC408432/LOC406081/LOC724919/LOC551533/LOC724933/Stip/LOC409063/LOC724718/LOC410734/LOC552738/LOC408955/LOC412149/LOC409927/LOC727622/LOC410432/LOC409102	18	15	408288/551044/408432/406081/724919/724933/408611/409063/724718/552738/408955/412149/409927/410432/409102	3	551533/410734/727622
MF	GO:0016616	oxidoreductase activity, acting on the CH-OH group of donors, NAD or NADP as acceptor	3/1048	29/4551	0.977057	1	409292/411188/552712	LOC409292/LOC411188/LOC552712	3	1	409292	2	411188/552712
MF	GO:0004298	threonine-type endopeptidase activity	1/1048	15/4551	0.980412	1	100578243	LOC100578243	1	1	100578243	0
MF	GO:0070003	threonine-type peptidase activity	1/1048	15/4551	0.980412	1	100578243	LOC100578243	1	1	100578243	0
MF	GO:0004175	endopeptidase activity	20/1048	126/4551	0.982684	1	726421/412055/724803/410380/408618/408500/726352/724901/724568/411453/410386/551663/724308/100578243/412784/411358/726126/409611/409459/410894	LOC726421/LOC412055/LOC724803/LOC410380/LOC408618/LOC408500/LOC726352/LOC724901/LOC724568/Calpb/LOC410386/LOC551663/LOC724308/LOC100578243/LOC412784/LOC411358/LOC726126/LOC409611/LOC409459/LOC410894	20	16	726421/412055/408500/726352/724901/724568/411453/410386/551663/724308/100578243/412784/411358/409611/409459/410894	4	724803/410380/408618/726126
MF	GO:0008233	peptidase activity	36/1048	208/4551	0.984	1	411981/726421/412055/724803/410380/408618/408500/726352/724901/724568/411453/551524/409389/410386/551663/724308/552477/726482/551518/100578243/412784/411358/412681/409162/726126/410769/409611/409459/411362/410894/100576647/724816/552324/552636/412727/726488	LOC411981/LOC726421/LOC412055/LOC724803/LOC410380/LOC408618/LOC408500/LOC726352/LOC724901/LOC724568/Calpb/LOC551524/LOC409389/LOC410386/LOC551663/LOC724308/LOC552477/LOC726482/LOC551518/LOC100578243/LOC412784/LOC411358/LOC412681/LOC409162/LOC726126/LOC410769/LOC409611/LOC409459/LOC411362/LOC410894/LOC100576647/LOC724816/LOC552324/LOC552636/LOC412727/LOC726488	36	27	726421/412055/408500/726352/724901/724568/411453/409389/410386/551663/724308/552477/726482/551518/100578243/412784/411358/412681/410769/409611/409459/411362/410894/100576647/552324/552636/412727	9	411981/724803/410380/408618/551524/409162/726126/724816/726488
MF	GO:0016741	transferase activity, transferring one-carbon groups	7/1048	56/4551	0.984834	1	724435/724685/726212/551992/412467/409857/412624	LOC724435/LOC724685/LOC726212/LOC551992/LOC412467/LOC409857/LOC412624	7	3	724685/412467/412624	4	724435/726212/551992/409857
MF	GO:0030545	receptor regulator activity	1/1048	16/4551	0.984937	1	551529	LOC551529	1	1	551529	0
MF	GO:0048018	receptor ligand activity	1/1048	16/4551	0.984937	1	551529	LOC551529	1	1	551529	0
MF	GO:0070011	peptidase activity, acting on L-amino acid peptides	35/1048	204/4551	0.985384	1	411981/726421/412055/724803/410380/408618/408500/726352/724901/724568/411453/551524/409389/410386/551663/724308/552477/726482/551518/100578243/412784/411358/412681/409162/726126/410769/409611/409459/411362/410894/724816/552324/552636/412727/726488	LOC411981/LOC726421/LOC412055/LOC724803/LOC410380/LOC408618/LOC408500/LOC726352/LOC724901/LOC724568/Calpb/LOC551524/LOC409389/LOC410386/LOC551663/LOC724308/LOC552477/LOC726482/LOC551518/LOC100578243/LOC412784/LOC411358/LOC412681/LOC409162/LOC726126/LOC410769/LOC409611/LOC409459/LOC411362/LOC410894/LOC724816/LOC552324/LOC552636/LOC412727/LOC726488	35	26	726421/412055/408500/726352/724901/724568/411453/409389/410386/551663/724308/552477/726482/551518/100578243/412784/411358/412681/410769/409611/409459/411362/410894/552324/552636/412727	9	411981/724803/410380/408618/551524/409162/726126/724816/726488
MF	GO:0008168	methyltransferase activity	6/1048	51/4551	0.987105	1	724435/724685/726212/551992/409857/412624	LOC724435/LOC724685/LOC726212/LOC551992/LOC409857/LOC412624	6	2	724685/412624	4	724435/726212/551992/409857
MF	GO:0004252	serine-type endopeptidase activity	8/1048	66/4551	0.992139	1	412055/408618/726352/724308/411358/726126/409459/410894	LOC412055/LOC408618/LOC726352/LOC724308/LOC411358/LOC726126/LOC409459/LOC410894	8	6	412055/726352/724308/411358/409459/410894	2	408618/726126
MF	GO:0005102	signaling receptor binding	2/1048	30/4551	0.996201	1	409238/551529	LOC409238/LOC551529	2	2	409238/551529	0
MF	GO:0016874	ligase activity	6/1048	64/4551	0.998765	1	726483/410958/550745/552286/410872/552710	LOC726483/LOC410958/LOC550745/LOC552286/LOC410872/LOC552710	6	5	726483/410958/550745/552286/552710	1	410872
MF	GO:0140101	catalytic activity, acting on a tRNA	4/1048	52/4551	0.999151	1	726483/726369/412127/409102	LOC726483/LOC726369/LOC412127/LOC409102	4	2	726483/409102	2	726369/412127
MF	GO:0140098	catalytic activity, acting on RNA	10/1048	95/4551	0.99952	1	408501/726483/726369/552156/412100/413110/410968/412127/409102/552607	LOC408501/LOC726483/LOC726369/LOC552156/LOC412100/LOC413110/LOC410968/LOC412127/LOC409102/LOC552607	10	5	408501/726483/552156/410968/409102	5	726369/412100/413110/412127/552607
MF	GO:0005549	odorant binding	12/1048	119/4551	0.999933	1	552478/551935/406102/677673/677665/406101/677677/551719/677671/100576839/724911/677664	Obp17/Obp21/Obp1/Obp14/Obp19/Obp4/Obp18/Obp16/Obp3/LOC100576839/LOC724911/Obp15	12	0		12	552478/551935/406102/677673/677665/406101/677677/551719/677671/100576839/724911/677664
MF	GO:0004812	aminoacyl-tRNA ligase activity	1/1048	37/4551	0.99994	1	726483	LOC726483	1	1	726483	0
MF	GO:0016875	ligase activity, forming carbon-oxygen bonds	1/1048	37/4551	0.99994	1	726483	LOC726483	1	1	726483	0
MF	GO:0004871	signal transducer activity	23/1048	212/4551	0.999999	1	725485/726935/406079/412949/726548/411011/724973/410979/724497/100578662/406150/113218647/725008/412439/413676/100576839/408442/413550/408680/409042/100578046/724911/412591	LOC725485/LOC726935/Nmdar1/LOC412949/LOC726548/LOC411011/LOC724973/LOC410979/LOC724497/LOC100578662/Glurb/LOC113218647/LOC725008/LOC412439/LOC413676/LOC100576839/LOC408442/LOC413550/LOC408680/Crzr/LOC100578046/LOC724911/LOC412591	23	16	725485/726935/406079/726548/724973/410979/724497/406150/113218647/725008/412439/413676/408442/413550/408680/100578046	7	412949/411011/100578662/100576839/409042/724911/412591
MF	GO:0004888	transmembrane signaling receptor activity	18/1048	200/4551	1	1	726935/406079/412949/410979/724497/100578662/406150/113218647/725008/412439/413676/100576839/408442/413550/409042/100578046/724911/412591	LOC726935/Nmdar1/LOC412949/LOC410979/LOC724497/LOC100578662/Glurb/LOC113218647/LOC725008/LOC412439/LOC413676/LOC100576839/LOC408442/LOC413550/Crzr/LOC100578046/LOC724911/LOC412591	18	12	726935/406079/410979/724497/406150/113218647/725008/412439/413676/408442/413550/100578046	6	412949/100578662/100576839/409042/724911/412591
MF	GO:0038023	signaling receptor activity	18/1048	200/4551	1	1	726935/406079/412949/410979/724497/100578662/406150/113218647/725008/412439/413676/100576839/408442/413550/409042/100578046/724911/412591	LOC726935/Nmdar1/LOC412949/LOC410979/LOC724497/LOC100578662/Glurb/LOC113218647/LOC725008/LOC412439/LOC413676/LOC100576839/LOC408442/LOC413550/Crzr/LOC100578046/LOC724911/LOC412591	18	12	726935/406079/410979/724497/406150/113218647/725008/412439/413676/408442/413550/100578046	6	412949/100578662/100576839/409042/724911/412591
MF	GO:0060089	molecular transducer activity	18/1048	200/4551	1	1	726935/406079/412949/410979/724497/100578662/406150/113218647/725008/412439/413676/100576839/408442/413550/409042/100578046/724911/412591	LOC726935/Nmdar1/LOC412949/LOC410979/LOC724497/LOC100578662/Glurb/LOC113218647/LOC725008/LOC412439/LOC413676/LOC100576839/LOC408442/LOC413550/Crzr/LOC100578046/LOC724911/LOC412591	18	12	726935/406079/410979/724497/406150/113218647/725008/412439/413676/408442/413550/100578046	6	412949/100578662/100576839/409042/724911/412591
MF	GO:0004984	olfactory receptor activity	2/1048	101/4551	1	1	100576839/724911	LOC100576839/LOC724911	2	0		2	100576839/724911

## Sheet: OA.vs.control_KEGGenrich
Table S7 The KEGG enrichent analysis of DEGs in two treatment groups
KEGGID	Description	GeneRatio	BgRatio	pvalue	padj	geneID	geneName	keggID	Count	Up	Up_Gene_id	Down	Down_Gene_id
ame03010	Ribosome	67/585	117/2374	1.03e-14	1.05e-12	724631/551644/726439/725432/551479/552494/411515/551870/724966/725383/725884/409599/726270/726789/724531/413875/552272/550715/100576457/551125/406099/726295/409552/726779/552632/727128/100578551/725168/408515/552266/724369/724868/406120/724629/552517/411380/409290/724191/413470/725943/552106/552628/552318/551330/724162/409129/724142/552564/552774/725201/726056/552097/726013/552726/102654426/55141…	LOC724631/LOC551644/LOC726439/LOC725432/LOC551479/LOC552494/LOC411515/LOC551870/Rpl39/LOC725383/LOC725884/LOC409599/LOC726270/LOC726789/LOC724531/LOC413875/LOC552272/LOC550715/LOC100576457/LOC551125/RpL32/LOC726295/LOC409552/LOC726779/LOC552632/LOC727128/LOC100578551/Rps14/LOC408515/LOC552266/LOC724369/LOC724868/RpLP1/LOC724629/LOC552517/LOC411380/LOC409290/RpL35/LOC413470/LOC725943/LOC552106/LOC…	ame:724631/ame:551644/ame:726439/ame:725432/ame:551479/ame:552494/ame:411515/ame:551870/ame:724966/ame:725383/ame:725884/ame:409599/ame:726270/ame:726789/ame:724531/ame:413875/ame:552272/ame:550715/ame:100576457/ame:551125/ame:406099/ame:726295/ame:409552/ame:726779/ame:552632/ame:727128/ame:100578551/ame:725168/ame:408515/ame:552266/ame:724369/ame:724868/ame:406120/ame:724629/ame:552517/ame:4113…	67	0		67	724631/551644/726439/725432/551479/552494/411515/551870/724966/725383/725884/409599/726270/726789/724531/413875/552272/550715/100576457/551125/406099/726295/409552/726779/552632/727128/100578551/725168/408515/552266/724369/724868/406120/724629/552517/411380/409290/724191/413470/725943/552106/552628/552318/551330/724162/409129/724142/552564/552774/725201/726056/552097/726013/552726/102654426/55141…
ame00190	Oxidative phosphorylation	33/585	89/2374	0.00527814	0.269185	551861/409586/100359410/100359409/726120/551042/100302106/727483/726316/551541/552809/725881/726222/725797/102653862/100578782/727026/413014/409930/410557/725315/726777/727049/726035/408477/409946/726042/726747/727061/724264/551093/551660/726297	LOC551861/LOC409586/Cox6c/Cox6b1/LOC726120/LOC551042/LOC100302106/LOC727483/LOC726316/LOC551541/LOC552809/LOC725881/LOC726222/LOC725797/LOC102653862/LOC100578782/LOC727026/LOC413014/LOC409930/LOC410557/LOC725315/Uqcr11/LOC727049/Ndufs1/LOC408477/LOC409946/LOC726042/LOC726747/Ndufs5/LOC724264/LOC551093/LOC551660/LOC726297	ame:551861/ame:409586/ame:100359410/ame:100359409/ame:726120/ame:551042/ame:100302106/ame:727483/ame:726316/ame:551541/ame:552809/ame:725881/ame:726222/ame:725797/ame:102653862/ame:100578782/ame:727026/ame:413014/ame:409930/ame:410557/ame:725315/ame:726777/ame:727049/ame:726035/ame:408477/ame:409946/ame:726042/ame:726747/ame:727061/ame:724264/ame:551093/ame:551660/ame:726297	33	3	726035/409946/551093	30	551861/409586/100359410/100359409/726120/551042/100302106/727483/726316/551541/552809/725881/726222/725797/102653862/100578782/727026/413014/409930/410557/725315/726777/727049/408477/726042/726747/727061/724264/551660/726297
ame03008	Ribosome biogenesis in eukaryotes	25/585	67/2374	0.0131719	0.447843	413935/413805/100578005/552112/724267/551992/724638/413686/550969/408840/413649/725378/408573/724161/411233/409993/413650/551655/409857/410968/727320/409408/410319/552781/414048	LOC413935/LOC413805/LOC100578005/LOC552112/LOC724267/LOC551992/LOC724638/LOC413686/LOC550969/LOC408840/LOC413649/LOC725378/LOC408573/LOC724161/LOC411233/LOC409993/LOC413650/LOC551655/LOC409857/LOC410968/LOC727320/LOC409408/LOC410319/LOC552781/LOC414048	ame:413935/ame:413805/ame:100578005/ame:552112/ame:724267/ame:551992/ame:724638/ame:413686/ame:550969/ame:408840/ame:413649/ame:725378/ame:408573/ame:724161/ame:411233/ame:409993/ame:413650/ame:551655/ame:409857/ame:410968/ame:727320/ame:409408/ame:410319/ame:552781/ame:414048	25	7	408840/409993/413650/410968/727320/409408/410319	18	413935/413805/100578005/552112/724267/551992/724638/413686/550969/413649/725378/408573/724161/411233/551655/409857/552781/414048
ame04140	Autophagy - animal	28/585	80/2374	0.0227114	0.57914	409791/409456/725263/409667/409393/726497/408501/726562/409941/724223/408577/413663/412115/411859/412278/552571/551500/410257/410031/725770/411270/410732/725184/551980/551036/552197/409523/413153	LOC409791/LOC409456/LOC725263/LOC409667/LOC409393/LOC726497/LOC408501/LOC726562/LOC409941/LOC724223/LOC408577/LOC413663/LOC412115/Pten/LOC412278/LOC552571/LOC551500/LOC410257/LOC410031/LOC725770/LOC411270/LOC410732/LOC725184/LOC551980/LOC551036/LOC552197/LOC409523/LOC413153	ame:409791/ame:409456/ame:725263/ame:409667/ame:409393/ame:726497/ame:408501/ame:726562/ame:409941/ame:724223/ame:408577/ame:413663/ame:412115/ame:411859/ame:412278/ame:552571/ame:551500/ame:410257/ame:410031/ame:725770/ame:411270/ame:410732/ame:725184/ame:551980/ame:551036/ame:552197/ame:409523/ame:413153	28	19	409393/726497/408501/726562/409941/724223/413663/412115/411859/412278/552571/551500/410257/410031/725770/411270/551980/552197/413153	9	409791/409456/725263/409667/408577/410732/725184/551036/409523
ame04624	Toll and Imd signaling pathway	15/585	38/2374	0.0297889	0.607694	551970/411712/406086/409051/726947/100578156/725832/409226/409386/726760/726289/551517/412703/724930/413389	LOC551970/LOC411712/Dl/LOC409051/LOC726947/LOC100578156/LOC725832/LOC409226/LOC409386/LOC726760/LOC726289/LOC551517/LOC412703/LOC724930/LOC413389	ame:551970/ame:411712/ame:406086/ame:409051/ame:726947/ame:100578156/ame:725832/ame:409226/ame:409386/ame:726760/ame:726289/ame:551517/ame:412703/ame:724930/ame:413389	15	6	551970/406086/726947/409226/551517/413389	9	411712/409051/100578156/725832/409386/726760/726289/412703/724930
ame04120	Ubiquitin mediated proteolysis	28/585	84/2374	0.0428651	0.728707	412330/409382/409522/411961/552700/411536/413096/725467/410958/409099/724690/411723/410290/724799/410872/411679/409140/412593/413376/411077/409386/409810/411750/552186/551517/413822/412360/550966	LOC412330/LOC409382/LOC409522/LOC411961/LOC552700/LOC411536/LOC413096/LOC725467/LOC410958/LOC409099/LOC724690/LOC411723/LOC410290/LOC724799/LOC410872/LOC411679/LOC409140/LOC412593/LOC413376/LOC411077/LOC409386/LOC409810/LOC411750/LOC552186/LOC551517/LOC413822/LOC412360/LOC550966	ame:412330/ame:409382/ame:409522/ame:411961/ame:552700/ame:411536/ame:413096/ame:725467/ame:410958/ame:409099/ame:724690/ame:411723/ame:410290/ame:724799/ame:410872/ame:411679/ame:409140/ame:412593/ame:413376/ame:411077/ame:409386/ame:409810/ame:411750/ame:552186/ame:551517/ame:413822/ame:412360/ame:550966	28	19	409382/409522/411961/552700/411536/413096/725467/410958/409099/724690/411723/410290/724799/411679/412593/413376/409810/411750/551517	9	412330/410872/409140/411077/409386/552186/413822/412360/550966
ame04136	Autophagy - other	9/585	22/2374	0.0680116	0.985571	409393/726497/726562/412115/552571/410257/725770/725184/552197	LOC409393/LOC726497/LOC726562/LOC412115/LOC552571/LOC410257/LOC725770/LOC725184/LOC552197	ame:409393/ame:726497/ame:726562/ame:412115/ame:552571/ame:410257/ame:725770/ame:725184/ame:552197	9	8	409393/726497/726562/412115/552571/410257/725770/552197	1	725184
ame04150	mTOR signaling pathway	24/585	74/2374	0.0772997	0.985571	413223/409393/724223/410345/100576879/408577/411859/552718/412278/552571/551901/408976/551500/551021/413957/413365/410732/726771/409702/726760/551980/551093/409523/725647	LOC413223/LOC409393/LOC724223/LOC410345/LOC100576879/LOC408577/Pten/LOC552718/LOC412278/LOC552571/LOC551901/LOC408976/LOC551500/LOC551021/LOC413957/LOC413365/LOC410732/LOC726771/LOC409702/LOC726760/LOC551980/LOC551093/LOC409523/LOC725647	ame:413223/ame:409393/ame:724223/ame:410345/ame:100576879/ame:408577/ame:411859/ame:552718/ame:412278/ame:552571/ame:551901/ame:408976/ame:551500/ame:551021/ame:413957/ame:413365/ame:410732/ame:726771/ame:409702/ame:726760/ame:551980/ame:551093/ame:409523/ame:725647	24	16	413223/409393/724223/410345/100576879/411859/552718/412278/552571/551500/551021/413957/726771/409702/551980/551093	8	408577/551901/408976/413365/410732/726760/409523/725647
ame04068	FoxO signaling pathway	16/585	47/2374	0.093035	0.999989	550930/409667/410956/550739/408577/411859/552718/551500/410732/443552/727091/726760/725184/412843/413183/409523	LOC550930/LOC409667/LOC410956/LOC550739/LOC408577/Pten/LOC552718/LOC551500/LOC410732/Cat/LOC727091/LOC726760/LOC725184/LOC412843/LOC413183/LOC409523	ame:550930/ame:409667/ame:410956/ame:550739/ame:408577/ame:411859/ame:552718/ame:551500/ame:410732/ame:443552/ame:727091/ame:726760/ame:725184/ame:412843/ame:413183/ame:409523	16	6	550739/411859/552718/551500/727091/412843	10	550930/409667/410956/408577/410732/443552/726760/725184/413183/409523
ame00061	Fatty acid biosynthesis	5/585	11/2374	0.108453	0.999989	411959/552286/552493/409515/412815	LOC411959/LOC552286/LOC552493/LOC409515/LOC412815	ame:411959/ame:552286/ame:552493/ame:409515/ame:412815	5	1	552286	4	411959/552493/409515/412815
ame03015	mRNA surveillance pathway	19/585	59/2374	0.114514	0.999989	551123/409804/409839/410103/409961/727185/107964436/551997/409322/100578879/551707/551269/413877/413650/409704/411778/552752/100576967/725555	LOC551123/LOC409804/LOC409839/LOC410103/LOC409961/LOC727185/LOC107964436/LOC551997/LOC409322/LOC100578879/LOC551707/LOC551269/LOC413877/LOC413650/LOC409704/LOC411778/LOC552752/LOC100576967/LOC725555	ame:551123/ame:409804/ame:409839/ame:410103/ame:409961/ame:727185/ame:550924/ame:551997/ame:409322/ame:100578879/ame:551707/ame:551269/ame:413877/ame:413650/ame:409704/ame:411778/ame:552752/ame:100576967/ame:725555	19	9	727185/551997/409322/100578879/551269/413650/409704/552752/725555	10	551123/409804/409839/410103/409961/107964436/551707/413877/411778/100576967
ame00052	Galactose metabolism	7/585	18/2374	0.130048	0.999989	551005/408818/113219414/552086/411897/411257/412069	LOC551005/LOC408818/LOC113219414/LOC552086/LOC411897/Hbg2/LOC412069	ame:551005/ame:408818/ame:724540/ame:552086/ame:411897/ame:411257/ame:412069	7	5	551005/408818/552086/411257/412069	2	113219414/411897
ame00500	Starch and sucrose metabolism	7/585	18/2374	0.130048	0.999989	551005/408867/408818/552328/411897/411257/412069	LOC551005/LOC408867/LOC408818/LOC552328/LOC411897/Hbg2/LOC412069	ame:551005/ame:408867/ame:408818/ame:552328/ame:411897/ame:411257/ame:412069	7	5	551005/408818/552328/411257/412069	2	408867/411897
ame04320	Dorso-ventral axis formation	8/585	23/2374	0.183974	0.999989	409780/412916/412427/727246/552718/724704/551589/409523	LOC409780/LOC412916/aub/LOC727246/LOC552718/LOC724704/LOC551589/LOC409523	ame:409780/ame:412916/ame:412427/ame:727246/ame:552718/ame:724704/ame:551589/ame:409523	8	3	412427/727246/552718	5	409780/412916/724704/551589/409523
ame00562	Inositol phosphate metabolism	14/585	45/2374	0.197487	0.999989	410061/410183/551182/412731/413663/411859/410980/551500/725770/727030/726481/409943/726463/411705	LOC410061/LOC410183/LOC551182/LOC412731/LOC413663/Pten/LOC410980/LOC551500/LOC725770/LOC727030/LOC726481/Ip3k/LOC726463/LOC411705	ame:410061/ame:410183/ame:551182/ame:412731/ame:413663/ame:411859/ame:410980/ame:551500/ame:725770/ame:727030/ame:726481/ame:409943/ame:726463/ame:411705	14	13	410061/410183/551182/412731/413663/411859/410980/551500/725770/727030/726481/409943/411705	1	726463
ame04070	Phosphatidylinositol signaling system	15/585	49/2374	0.205586	0.999989	410061/413071/410183/551182/412731/408577/413663/411859/551500/725770/727030/726481/409943/726463/411705	LOC410061/LOC413071/LOC410183/LOC551182/LOC412731/LOC408577/LOC413663/Pten/LOC551500/LOC725770/LOC727030/LOC726481/Ip3k/LOC726463/LOC411705	ame:410061/ame:413071/ame:410183/ame:551182/ame:412731/ame:408577/ame:413663/ame:411859/ame:551500/ame:725770/ame:727030/ame:726481/ame:409943/ame:726463/ame:411705	15	12	410061/410183/551182/412731/413663/411859/551500/725770/727030/726481/409943/411705	3	413071/408577/726463
ame04213	Longevity regulating pathway - multiple species	12/585	39/2374	0.234827	0.999989	409791/410857/551461/412197/409393/408577/409418/725039/551500/443552/727091/724367	LOC409791/LOC410857/LOC551461/LOC412197/LOC409393/LOC408577/Hsc70-4/LOC725039/LOC551500/Cat/LOC727091/LOC724367	ame:409791/ame:410857/ame:551461/ame:412197/ame:409393/ame:408577/ame:409418/ame:725039/ame:551500/ame:443552/ame:727091/ame:724367	12	4	551461/409393/551500/727091	8	409791/410857/412197/408577/409418/725039/443552/724367
ame02010	ABC transporters	5/585	14/2374	0.247543	0.999989	551167/410269/726941/725993/412217	LOC551167/LOC410269/LOC726941/LOC725993/LOC412217	ame:551167/ame:410269/ame:726941/ame:725993/ame:412217	5	5	551167/410269/726941/725993/412217	0
ame00220	Arginine biosynthesis	4/585	11/2374	0.276577	0.999989	409253/727622/408969/552556	LOC409253/LOC727622/LOC408969/LOC552556	ame:409253/ame:727622/ame:408969/ame:552556	4	3	409253/408969/552556	1	727622
ame04341	Hedgehog signaling pathway - fly	7/585	22/2374	0.286116	0.999989	409791/410632/552700/726525/408976/411904/551517	LOC409791/LOC410632/LOC552700/LOC726525/LOC408976/LOC411904/LOC551517	ame:409791/ame:410632/ame:552700/ame:726525/ame:408976/ame:411904/ame:551517	7	5	410632/552700/726525/411904/551517	2	409791/408976
ame04144	Endocytosis	29/585	106/2374	0.287436	0.999989	550930/410632/413464/551140/413208/410923/409418/410883/725678/724383/411891/411723/727312/412662/411769/413680/551408/409230/724795/727354/411362/412381/409274/726643/408901/724279/724977/410607/411857	LOC550930/LOC410632/LOC413464/LOC551140/LOC413208/LOC410923/Hsc70-4/LOC410883/LOC725678/LOC724383/LOC411891/LOC411723/LOC727312/LOC412662/LOC411769/LOC413680/LOC551408/LOC409230/LOC724795/LOC727354/LOC411362/LOC412381/LOC409274/LOC726643/LOC408901/LOC724279/LOC724977/LOC410607/LOC411857	ame:550930/ame:410632/ame:413464/ame:551140/ame:413208/ame:410923/ame:409418/ame:410883/ame:725678/ame:724383/ame:411891/ame:411723/ame:727312/ame:412662/ame:411769/ame:413680/ame:551408/ame:409230/ame:724795/ame:727354/ame:411362/ame:412381/ame:409274/ame:726643/ame:408901/ame:411134/ame:724977/ame:410607/ame:411857	29	17	410632/413208/410923/724383/411891/411723/727312/412662/411769/413680/551408/409230/724795/411362/409274/726643/408901	12	550930/413464/551140/409418/410883/725678/727354/412381/724279/724977/410607/411857
ame04933	AGE-RAGE signaling pathway in diabetic complications	8/585	26/2374	0.298806	0.999989	550930/408577/408552/551500/411270/724279/726289/409523	LOC550930/LOC408577/LOC408552/LOC551500/LOC411270/LOC724279/LOC726289/LOC409523	ame:550930/ame:408577/ame:408552/ame:551500/ame:411270/ame:411134/ame:726289/ame:409523	8	3	408552/551500/411270	5	550930/408577/724279/726289/409523
ame04137	Mitophagy - animal	10/585	34/2374	0.317283	0.999989	409667/413464/727327/551255/412115/551655/411362/727091/725184/726289	LOC409667/LOC413464/Tom7/LOC551255/LOC412115/LOC551655/LOC411362/LOC727091/LOC725184/LOC726289	ame:409667/ame:413464/ame:727327/ame:551255/ame:412115/ame:551655/ame:411362/ame:727091/ame:725184/ame:726289	10	3	412115/411362/727091	7	409667/413464/727327/551255/551655/725184/726289
ame03040	Spliceosome	27/585	101/2374	0.346167	0.999989	551331/725115/409007/725352/724533/552559/725947/725641/551620/725142/409418/551225/725416/725880/726778/726336/551832/552827/413877/409883/551200/409356/724320/550801/411778/100576620/550940	LOC551331/LOC725115/LOC409007/LOC725352/LOC724533/LOC552559/LOC725947/LOC725641/LOC551620/LOC725142/Hsc70-4/LOC551225/LOC725416/LOC725880/LOC726778/LOC726336/LOC551832/LOC552827/LOC413877/LOC409883/LOC551200/Smb/LOC724320/LOC550801/LOC411778/LOC100576620/LOC550940	ame:551331/ame:725115/ame:409007/ame:725352/ame:724533/ame:552559/ame:725947/ame:725641/ame:551620/ame:725142/ame:409418/ame:551225/ame:725416/ame:725880/ame:726778/ame:726336/ame:551832/ame:552827/ame:413877/ame:409883/ame:551200/ame:409356/ame:724320/ame:550801/ame:411778/ame:100576620/ame:550940	27	9	551331/725115/551620/551225/726778/409883/550801/100576620/550940	18	409007/725352/724533/552559/725947/725641/725142/409418/725416/725880/726336/551832/552827/413877/551200/409356/724320/411778
ame04392	Hippo signaling pathway - multiple species	5/585	16/2374	0.356715	0.999989	408292/408431/408616/411678/413440	LOC408292/LOC408431/LOC408616/LOC411678/LOC413440	ame:408292/ame:408431/ame:408616/ame:411678/ame:413440	5	4	408431/408616/411678/413440	1	408292
ame04214	Apoptosis - fly	13/585	47/2374	0.367445	0.999989	408521/406084/726947/408270/411678/409227/411472/551969/726620/726289/724930/409523/413389	Mblk-1/Ecr/LOC726947/CytC/LOC411678/Usp/LOC411472/LOC551969/LOC726620/LOC726289/LOC724930/LOC409523/LOC413389	ame:408521/ame:406084/ame:726947/ame:408270/ame:411678/ame:409227/ame:411472/ame:551969/ame:726620/ame:726289/ame:724930/ame:409523/ame:413389	13	5	726947/411678/411472/551969/413389	8	408521/406084/408270/409227/726620/726289/724930/409523
ame00561	Glycerolipid metabolism	9/585	32/2374	0.387693	0.999989	413071/411724/409261/409905/408559/409270/409199/552566/727173	LOC413071/LOC411724/LOC409261/LOC409905/LOC408559/LOC409270/LOC409199/LOC552566/LOC727173	ame:413071/ame:411724/ame:409261/ame:409905/ame:408559/ame:409270/ame:409199/ame:552566/ame:727173	9	6	411724/409261/409905/409270/409199/727173	3	413071/408559/552566
ame00520	Amino sugar and nucleotide sugar metabolism	11/585	40/2374	0.395	0.999989	551005/409329/408818/406107/113219414/410936/411897/725646/411757/412069/551447	LOC551005/LOC409329/LOC408818/Gfat2/LOC113219414/LOC410936/LOC411897/LOC725646/LOC411757/LOC412069/LOC551447	ame:551005/ame:409329/ame:408818/ame:406107/ame:724540/ame:410936/ame:411897/ame:725646/ame:411757/ame:412069/ame:551447	11	7	551005/409329/408818/406107/410936/412069/551447	4	113219414/411897/725646/411757
ame04391	Hippo signaling pathway - fly	12/585	44/2374	0.397747	0.999989	100576392/408292/408431/408951/412617/408616/413669/552079/411678/413440/409301/724977	LOC100576392/LOC408292/LOC408431/LOC408951/LOC412617/LOC408616/LOC413669/LOC552079/LOC411678/LOC413440/LOC409301/LOC724977	ame:100576392/ame:408292/ame:408431/ame:408951/ame:412617/ame:408616/ame:413669/ame:552079/ame:411678/ame:413440/ame:409301/ame:724977	12	7	408431/412617/408616/413669/411678/413440/409301	5	100576392/408292/408951/552079/724977
ame03018	RNA degradation	15/585	56/2374	0.403723	0.999989	100578925/113219318/725352/724505/725947/409200/725641/725142/726279/725049/408840/409993/552072/411492/726804	LOC100578925/LOC113219318/LOC725352/LOC724505/LOC725947/LOC409200/LOC725641/LOC725142/LOC726279/LOC725049/LOC408840/LOC409993/LOC552072/LOC411492/LOC726804	ame:100578925/ame:413532/ame:725352/ame:724505/ame:725947/ame:409200/ame:725641/ame:725142/ame:726279/ame:725049/ame:408840/ame:409993/ame:552072/ame:411492/ame:726804	15	6	724505/409200/408840/409993/411492/726804	9	100578925/113219318/725352/725947/725641/725142/726279/725049/552072
ame03460	Fanconi anemia pathway	8/585	30/2374	0.467577	0.999989	727180/726757/409389/725687/552787/552851/551316/725934	LOC727180/LOC726757/LOC409389/LOC725687/LOC552787/LOC552851/LOC551316/LOC725934	ame:727180/ame:726757/ame:409389/ame:725687/ame:552787/ame:552851/ame:551316/ame:725934	8	5	727180/409389/725687/552787/725934	3	726757/552851/551316
ame00600	Sphingolipid metabolism	6/585	22/2374	0.467643	0.999989	408315/411349/411552/408766/409708/409709	LOC408315/LOC411349/LOC411552/LOC408766/LOC409708/LOC409709	ame:408315/ame:411349/ame:411552/ame:408766/ame:409708/ame:409709	6	3	408315/409708/409709	3	411349/411552/408766
ame03020	RNA polymerase	7/585	27/2374	0.512278	0.999989	725633/552156/100578235/551607/102655679/413110/552607	LOC725633/LOC552156/LOC100578235/LOC551607/LOC102655679/LOC413110/LOC552607	ame:725633/ame:552156/ame:100578235/ame:551607/ame:102655679/ame:413110/ame:552607	7	1	552156	6	725633/100578235/551607/102655679/413110/552607
ame04013	MAPK signaling pathway - fly	18/585	72/2374	0.517951	0.999989	551970/412916/550685/413464/410811/406154/726947/552718/100577174/408894/100578885/408442/726842/726289/411566/409498/409523/413389	LOC551970/LOC412916/LOC550685/LOC413464/LOC410811/PRF/LOC726947/LOC552718/LOC100577174/LOC408894/LOC100578885/LOC408442/LOC726842/LOC726289/LOC411566/LOC409498/LOC409523/LOC413389	ame:551970/ame:412916/ame:550685/ame:413464/ame:410811/ame:406154/ame:726947/ame:552718/ame:100577174/ame:408894/ame:100578885/ame:408442/ame:726842/ame:726289/ame:411566/ame:409498/ame:409523/ame:413389	18	12	551970/550685/410811/726947/552718/100577174/408894/100578885/408442/411566/409498/413389	6	412916/413464/406154/726842/726289/409523
ame00790	Folate biosynthesis	5/585	19/2374	0.520397	0.999989	551687/410530/411607/410393/408930	LOC551687/LOC410530/LOC411607/LOC410393/TyHyd	ame:551687/ame:410530/ame:411607/ame:410393/ame:408930	5	4	551687/410530/410393/408930	1	411607
ame00590	Arachidonic acid metabolism	4/585	15/2374	0.526098	0.999989	410096/410570/552470/494523	LOC410096/LOC410570/LOC552470/Gtpx1	ame:410096/ame:410570/ame:552470/ame:494523	4	2	410096/410570	2	552470/494523
ame01210	2-Oxocarboxylic acid metabolism	4/585	15/2374	0.526098	0.999989	409292/409485/727622/408969	LOC409292/LOC409485/LOC727622/LOC408969	ame:409292/ame:409485/ame:727622/ame:408969	4	3	409292/409485/408969	1	727622
ame00053	Ascorbate and aldarate metabolism	3/585	11/2374	0.533964	0.999989	413627/408559/409203	LOC413627/LOC408559/LOC409203	ame:413627/ame:408559/ame:409203	3	1	413627	2	408559/409203
ame00981	Insect hormone biosynthesis	3/585	11/2374	0.533964	0.999989	408559/727118/411057	LOC408559/LOC727118/Cyp314a1	ame:408559/ame:727118/ame:411057	3	2	727118/411057	1	408559
ame00310	Lysine degradation	8/585	32/2374	0.54966	0.999989	408716/552130/100578909/727238/411466/408559/411985/100578450	LOC408716/LOC552130/LOC100578909/LOC727238/LOC411466/LOC408559/LOC411985/LOC100578450	ame:408716/ame:552130/ame:100578909/ame:727238/ame:411466/ame:408559/ame:411985/ame:100578450	8	5	552130/100578909/727238/411466/411985	3	408716/408559/100578450
ame03440	Homologous recombination	7/585	28/2374	0.555465	0.999989	552741/726757/725687/552787/552851/551398/725934	LOC552741/LOC726757/LOC725687/LOC552787/LOC552851/LOC551398/LOC725934	ame:552741/ame:726757/ame:725687/ame:552787/ame:552851/ame:551398/ame:725934	7	4	725687/552787/551398/725934	3	552741/726757/552851
ame00510	N-Glycan biosynthesis	8/585	33/2374	0.58872	0.999989	726476/552382/727186/412045/727568/100578875/551972/410105	LOC726476/LOC552382/LOC727186/LOC412045/LOC727568/LOC100578875/LOC551972/LOC410105	ame:726476/ame:552382/ame:727186/ame:412045/ame:727568/ame:100578875/ame:551972/ame:410105	8	6	726476/552382/412045/100578875/551972/410105	2	727186/727568
ame00250	Alanine, aspartate and glutamate metabolism	6/585	26/2374	0.648436	0.999989	409253/413372/408432/406107/408955/727622	LOC409253/LOC413372/LOC408432/Gfat2/LOC408955/LOC727622	ame:409253/ame:413372/ame:408432/ame:406107/ame:408955/ame:727622	6	5	409253/413372/408432/406107/408955	1	727622
ame00511	Other glycan degradation	3/585	13/2374	0.657105	0.999989	409708/409709/113218737	LOC409708/LOC409709/LOC113218737	ame:409708/ame:409709/ame:552249	3	2	409708/409709	1	113218737
ame04350	TGF-beta signaling pathway	7/585	32/2374	0.707928	0.999989	550930/100576392/724378/408442/410776/409301/409523	LOC550930/LOC100576392/LOC724378/LOC408442/LOC410776/LOC409301/LOC409523	ame:550930/ame:100576392/ame:724378/ame:408442/ame:410776/ame:409301/ame:409523	7	2	408442/409301	5	550930/100576392/724378/410776/409523
ame00040	Pentose and glucuronate interconversions	3/585	14/2374	0.709179	0.999989	409203/412069/409884	LOC409203/LOC412069/LOC409884	ame:409203/ame:412069/ame:409884	3	2	412069/409884	1	409203
ame00513	Various types of N-glycan biosynthesis	6/585	28/2374	0.723303	0.999989	726476/552382/412045/727568/551972/410105	LOC726476/LOC552382/LOC412045/LOC727568/LOC551972/LOC410105	ame:726476/ame:552382/ame:412045/ame:727568/ame:551972/ame:410105	6	5	726476/552382/412045/551972/410105	1	727568
ame03420	Nucleotide excision repair	8/585	37/2374	0.726099	0.999989	726757/412700/726923/725835/551316/412593/551398/725934	LOC726757/LOC412700/LOC726923/LOC725835/LOC551316/LOC412593/LOC551398/LOC725934	ame:726757/ame:412700/ame:726923/ame:725835/ame:551316/ame:412593/ame:551398/ame:725934	8	4	412700/412593/551398/725934	4	726757/726923/725835/551316
ame04080	Neuroactive ligand-receptor interaction	8/585	37/2374	0.726099	0.999989	406079/410435/410979/726970/413550/409042/412740/412591	Nmdar1/5-HT1/LOC410979/Amel_8916/LOC413550/Crzr/LCCH3/LOC412591	ame:406079/ame:410435/ame:410979/ame:726970/ame:413550/ame:409042/ame:412740/ame:412591	8	5	406079/410979/726970/413550/412740	3	410435/409042/412591
ame03022	Basal transcription factors	7/585	33/2374	0.740022	0.999989	727574/412700/410004/724355/550665/408923/412268	LOC727574/LOC412700/LOC410004/LOC724355/LOC550665/LOC408923/LOC412268	ame:727574/ame:412700/ame:410004/ame:724355/ame:550665/ame:408923/ame:412268	7	2	412700/412268	5	727574/410004/724355/550665/408923
ame04310	Wnt signaling pathway	14/585	64/2374	0.743451	0.999989	409791/100576392/412708/410956/724378/100578506/408976/551021/408894/551313/551655/726289/413183/551517	LOC409791/LOC100576392/LOC412708/LOC410956/LOC724378/ROCK2/LOC408976/LOC551021/LOC408894/LOC551313/LOC551655/LOC726289/LOC413183/LOC551517	ame:409791/ame:100576392/ame:412708/ame:410956/ame:724378/ame:100578506/ame:408976/ame:551021/ame:408894/ame:551313/ame:551655/ame:726289/ame:413183/ame:551517	14	4	100578506/551021/408894/551517	10	409791/100576392/412708/410956/724378/408976/551313/551655/726289/413183
ame00910	Nitrogen metabolism	2/585	10/2374	0.748406	0.999989	409253/413372	LOC409253/LOC413372	ame:409253/ame:413372	2	2	409253/413372	0
ame00051	Fructose and mannose metabolism	4/585	20/2374	0.764911	0.999989	551005/409329/408818/551447	LOC551005/LOC409329/LOC408818/LOC551447	ame:551005/ame:409329/ame:408818/ame:551447	4	4	551005/409329/408818/551447	0
ame03060	Protein export	4/585	20/2374	0.764911	0.999989	552114/410916/102656491/725571	LOC552114/LOC410916/LOC102656491/LOC725571	ame:552114/ame:410916/ame:102656491/ame:725571	4	2	552114/725571	2	410916/102656491
ame04130	SNARE interactions in vesicular transport	4/585	20/2374	0.764911	0.999989	552153/552117/102656652/552098	LOC552153/LOC552117/LOC102656652/LOC552098	ame:552153/ame:552117/ame:102656652/ame:552098	4	2	552117/552098	2	552153/102656652
ame00670	One carbon pool by folate	2/585	11/2374	0.79606	0.999989	412467/100577699	LOC412467/LOC100577699	ame:412467/ame:100577699	2	1	412467	1	100577699
ame03030	DNA replication	7/585	35/2374	0.796575	0.999989	726757/726923/551903/725835/551398/726711/725934	LOC726757/LOC726923/LOC551903/LOC725835/LOC551398/LOC726711/LOC725934	ame:726757/ame:726923/ame:551903/ame:725835/ame:551398/ame:726711/ame:725934	7	3	551903/551398/725934	4	726757/726923/725835/726711
ame00760	Nicotinate and nicotinamide metabolism	3/585	17/2374	0.828975	0.999989	409487/100187709/408299	LOC409487/Nrk1/LOC408299	ame:409487/ame:100187709/ame:408299	3	2	409487/408299	1	100187709
ame00900	Terpenoid backbone biosynthesis	4/585	22/2374	0.829416	0.999989	725363/551189/725018/724564	LOC725363/LOC551189/LOC725018/LOC724564	ame:725363/ame:551189/ame:725018/ame:724564	4	0		4	725363/551189/725018/724564
ame03410	Base excision repair	4/585	22/2374	0.829416	0.999989	726923/100577027/725835/551398	LOC726923/LOC100577027/LOC725835/LOC551398	ame:726923/ame:100577027/ame:725835/ame:551398	4	1	551398	3	726923/100577027/725835
ame04330	Notch signaling pathway	4/585	22/2374	0.829416	0.999989	727399/724875/551225/408894	LOC727399/LOC724875/LOC551225/LOC408894	ame:727399/ame:724875/ame:551225/ame:408894	4	2	551225/408894	2	727399/724875
ame00480	Glutathione metabolism	6/585	32/2374	0.837747	0.999989	408369/410096/552314/494523/725665/552712	LOC408369/LOC410096/LOC552314/Gtpx1/LOC725665/LOC552712	ame:408369/ame:410096/ame:552314/ame:494523/ame:725665/ame:552712	6	3	408369/410096/725665	3	552314/494523/552712
ame00620	Pyruvate metabolism	6/585	32/2374	0.837747	0.999989	552286/408559/412876/724321/412843/411188	LOC552286/LOC408559/LOC412876/LOC724321/LOC412843/LOC411188	ame:552286/ame:408559/ame:412876/ame:724321/ame:412843/ame:411188	6	4	552286/412876/724321/412843	2	408559/411188
ame03013	RNA transport	25/585	118/2374	0.842217	0.999989	408556/409839/408335/100578660/410103/726272/409308/725039/551901/100578879/724532/551707/412721/411918/410864/413877/413365/413650/414004/411326/411778/100576967/412169/410447/411154	LOC408556/LOC409839/LOC408335/LOC100578660/LOC410103/LOC726272/LOC409308/LOC725039/LOC551901/LOC100578879/LOC724532/LOC551707/LOC412721/LOC411918/LOC410864/LOC413877/LOC413365/LOC413650/LOC414004/LOC411326/LOC411778/LOC100576967/LOC412169/LOC410447/LOC411154	ame:408556/ame:409839/ame:408335/ame:100578660/ame:410103/ame:726272/ame:409308/ame:725039/ame:551901/ame:100578879/ame:724532/ame:551707/ame:412721/ame:411918/ame:410864/ame:413877/ame:413365/ame:413650/ame:414004/ame:411326/ame:411778/ame:100576967/ame:412169/ame:410447/ame:411154	25	10	408335/726272/100578879/412721/411918/413650/414004/411326/412169/411154	15	408556/409839/100578660/410103/409308/725039/551901/724532/551707/410864/413877/413365/411778/100576967/410447
ame04215	Apoptosis - multiple species	3/585	18/2374	0.858202	0.999989	408270/551969/724930	CytC/LOC551969/LOC724930	ame:408270/ame:551969/ame:724930	3	1	551969	2	408270/724930
ame00982	Drug metabolism - cytochrome P450	2/585	13/2374	0.86799	0.999989	552314/409203	LOC552314/LOC409203	ame:552314/ame:409203	2	0		2	552314/409203
ame04141	Protein processing in endoplasmic reticulum	23/585	112/2374	0.875308	0.999989	409414/410857/409439/409968/412197/411410/408501/410916/409418/410340/410054/409032/411006/550798/551353/725571/412045/411700/727568/724367/102655388/408853/413389	LOC409414/LOC410857/LOC409439/LOC409968/LOC412197/LOC411410/LOC408501/LOC410916/Hsc70-4/LOC410340/LOC410054/LOC409032/LOC411006/LOC550798/LOC551353/LOC725571/LOC412045/LOC411700/LOC727568/LOC724367/LOC102655388/LOC408853/LOC413389	ame:409414/ame:410857/ame:409439/ame:409968/ame:412197/ame:411410/ame:408501/ame:410916/ame:409418/ame:410340/ame:410054/ame:409032/ame:411006/ame:550798/ame:551353/ame:725571/ame:412045/ame:411700/ame:727568/ame:724367/ame:102655388/ame:408853/ame:413389	23	13	409439/409968/411410/408501/410340/410054/409032/411006/550798/551353/725571/412045/413389	10	409414/410857/412197/410916/409418/411700/727568/724367/102655388/408853
ame00630	Glyoxylate and dicarboxylate metabolism	4/585	24/2374	0.878491	0.999989	100577053/409485/443552/102654610	LOC100577053/LOC409485/Cat/LOC102654610	ame:100577053/ame:409485/ame:443552/ame:102654610	4	2	100577053/409485	2	443552/102654610
ame01212	Fatty acid metabolism	7/585	39/2374	0.881007	0.999989	411959/412166/552286/552493/409515/550695/412815	LOC411959/LOC412166/LOC552286/LOC552493/LOC409515/LOC550695/LOC412815	ame:411959/ame:412166/ame:552286/ame:552493/ame:409515/ame:550695/ame:412815	7	1	552286	6	411959/412166/552493/409515/550695/412815
ame00410	beta-Alanine metabolism	3/585	19/2374	0.88296	0.999989	408432/408559/408955	LOC408432/LOC408559/LOC408955	ame:408432/ame:408559/ame:408955	3	2	408432/408955	1	408559
ame03430	Mismatch repair	3/585	19/2374	0.88296	0.999989	726757/551398/725934	LOC726757/LOC551398/LOC725934	ame:726757/ame:551398/ame:725934	3	2	551398/725934	1	726757
ame00350	Tyrosine metabolism	2/585	14/2374	0.894458	0.999989	727622/408930	LOC727622/TyHyd	ame:727622/ame:408930	2	1	408930	1	727622
ame00650	Butanoate metabolism	2/585	14/2374	0.894458	0.999989	408432/408955	LOC408432/LOC408955	ame:408432/ame:408955	2	2	408432/408955	0
ame00020	Citrate cycle (TCA cycle)	6/585	35/2374	0.895725	0.999989	408286/409292/409485/412876/724321/412843	LOC408286/LOC409292/LOC409485/LOC412876/LOC724321/LOC412843	ame:408286/ame:409292/ame:409485/ame:412876/ame:724321/ame:412843	6	6	408286/409292/409485/412876/724321/412843	0
ame00230	Purine metabolism	13/585	69/2374	0.90219	0.999989	551461/412467/724933/100577138/409460/726069/408699/410630/408299/411897/102656439/409861/412573	LOC551461/LOC412467/LOC724933/LOC100577138/LOC409460/LOC726069/LOC408699/LOC410630/LOC408299/LOC411897/LOC102656439/LOC409861/LOC412573	ame:551461/ame:412467/ame:724718/ame:100577138/ame:409460/ame:726069/ame:408699/ame:410630/ame:408299/ame:411897/ame:102656439/ame:409861/ame:412573	13	10	551461/412467/724933/100577138/409460/726069/410630/408299/102656439/412573	3	408699/411897/409861
ame00030	Pentose phosphate pathway	3/585	20/2374	0.903792	0.999989	413627/411897/552712	LOC413627/LOC411897/LOC552712	ame:413627/ame:411897/ame:552712	3	1	413627	2	411897/552712
ame00010	Glycolysis / Gluconeogenesis	7/585	41/2374	0.910847	0.999989	551005/408818/552086/408559/411897/412843/411188	LOC551005/LOC408818/LOC552086/LOC408559/LOC411897/LOC412843/LOC411188	ame:551005/ame:408818/ame:552086/ame:408559/ame:411897/ame:412843/ame:411188	7	4	551005/408818/552086/412843	3	408559/411897/411188
ame00564	Glycerophospholipid metabolism	10/585	56/2374	0.915495	0.999989	410117/411525/413071/724510/411724/410570/413305/551904/409270/552566	LOC410117/LOC411525/LOC413071/LOC724510/LOC411724/LOC410570/LOC413305/LOC551904/LOC409270/LOC552566	ame:410117/ame:411525/ame:413071/ame:724510/ame:411724/ame:410570/ame:413305/ame:551904/ame:409270/ame:552566	10	8	410117/411525/724510/411724/410570/413305/551904/409270	2	413071/552566
ame00980	Metabolism of xenobiotics by cytochrome P450	2/585	15/2374	0.915921	0.999989	552314/409203	LOC552314/LOC409203	ame:552314/ame:409203	2	0		2	552314/409203
ame00280	Valine, leucine and isoleucine degradation	5/585	32/2374	0.925437	0.999989	408288/413233/408559/408955/552557	LOC408288/LOC413233/LOC408559/LOC408955/LOC552557	ame:408288/ame:413233/ame:408559/ame:408955/ame:552557	5	4	408288/413233/408955/552557	1	408559
ame04142	Lysosome	11/585	62/2374	0.927561	0.999989	724386/551922/726187/725899/409708/409709/413489/409946/113218737/408391/726167	LOC724386/LOC551922/LOC726187/LOC725899/LOC409708/LOC409709/LOC413489/LOC409946/LOC113218737/LOC408391/LOC726167	ame:724386/ame:551922/ame:726187/ame:725899/ame:409708/ame:409709/ame:413489/ame:409946/ame:552249/ame:408391/ame:726167	11	9	724386/726187/725899/409708/409709/413489/409946/408391/726167	2	551922/113218737
ame00260	Glycine, serine and threonine metabolism	4/585	27/2374	0.929094	0.999989	551044/406081/100577053/410432	LOC551044/LOC406081/LOC100577053/LOC410432	ame:551044/ame:406081/ame:100577053/ame:410432	4	4	551044/406081/100577053/410432	0
ame00640	Propanoate metabolism	4/585	27/2374	0.929094	0.999989	552286/408955/552557/411188	LOC552286/LOC408955/LOC552557/LOC411188	ame:552286/ame:408955/ame:552557/ame:411188	4	3	552286/408955/552557	1	411188
ame00983	Drug metabolism - other enzymes	4/585	27/2374	0.929094	0.999989	724933/552314/409203/409861	LOC724933/LOC552314/LOC409203/LOC409861	ame:724718/ame:552314/ame:409203/ame:409861	4	1	724933	3	552314/409203/409861
ame00514	Other types of O-glycan biosynthesis	1/585	10/2374	0.941306	0.999989	551425	LOC551425	ame:551425	1	1	551425	0
ame00830	Retinol metabolism	1/585	10/2374	0.941306	0.999989	409203	LOC409203	ame:409203	1	0		1	409203
ame00270	Cysteine and methionine metabolism	6/585	39/2374	0.944843	0.999989	551839/408368/552740/727622/725816/411188	LOC551839/LOC408368/LOC552740/LOC727622/LOC725816/LOC411188	ame:551839/ame:408368/ame:552740/ame:727622/ame:725816/ame:411188	6	2	408368/725816	4	551839/552740/727622/411188
ame00330	Arginine and proline metabolism	3/585	23/2374	0.947709	0.999989	408559/727622/552556	LOC408559/LOC727622/LOC552556	ame:408559/ame:727622/ame:552556	3	1	552556	2	408559/727622
ame00071	Fatty acid degradation	3/585	24/2374	0.957597	0.999989	408559/409515/550695	LOC408559/LOC409515/LOC550695	ame:408559/ame:409515/ame:550695	3	0		3	408559/409515/550695
ame04512	ECM-receptor interaction	2/585	18/2374	0.958252	0.999989	408552/406097	LOC408552/LOC406097	ame:408552/ame:406097	2	2	408552/406097	0
ame00563	Glycosylphosphatidylinositol (GPI)-anchor biosynthesis	2/585	20/2374	0.974145	0.999989	725149/413664	LOC725149/LOC413664	ame:725149/ame:413664	2	2	725149/413664	0
ame01230	Biosynthesis of amino acids	7/585	49/2374	0.974975	0.999989	413372/409292/409485/412876/727622/408969/552556	LOC413372/LOC409292/LOC409485/LOC412876/LOC727622/LOC408969/LOC552556	ame:413372/ame:409292/ame:409485/ame:412876/ame:727622/ame:408969/ame:552556	7	6	413372/409292/409485/412876/408969/552556	1	727622
ame04146	Peroxisome	8/585	56/2374	0.981077	0.999989	724933/551241/552738/443552/409515/551233/102655950/725018	LOC724933/LOC551241/LOC552738/Cat/LOC409515/FAR1/LOC102655950/LOC725018	ame:724718/ame:551241/ame:552738/ame:443552/ame:409515/ame:551233/ame:102655950/ame:725018	8	3	724933/551241/552738	5	443552/409515/551233/102655950/725018
ame01040	Biosynthesis of unsaturated fatty acids	1/585	14/2374	0.981192	0.999989	412166	LOC412166	ame:412166	1	0		1	412166
ame00380	Tryptophan metabolism	2/585	22/2374	0.984117	0.999989	408559/443552	LOC408559/Cat	ame:408559/ame:443552	2	0		2	408559/443552
ame00860	Porphyrin and chlorophyll metabolism	2/585	22/2374	0.984117	0.999989	552635/409203	LOC552635/LOC409203	ame:552635/ame:409203	2	0		2	552635/409203
ame04145	Phagosome	7/585	55/2374	0.991278	0.999989	410183/550827/725770/725571/406097/409946/551093	LOC410183/LOC550827/LOC725770/LOC725571/LOC406097/LOC409946/LOC551093	ame:410183/ame:550827/ame:725770/ame:725571/ame:406097/ame:409946/ame:551093	7	6	410183/725770/725571/406097/409946/551093	1	550827
ame00565	Ether lipid metabolism	1/585	17/2374	0.992001	0.999989	410570	LOC410570	ame:410570	1	1	410570	0
ame03050	Proteasome	4/585	38/2374	0.992156	0.999989	552741/408413/551411/409699	LOC552741/LOC408413/LOC551411/LOC409699	ame:552741/ame:408413/ame:551411/ame:409699	4	0		4	552741/408413/551411/409699
ame01200	Carbon metabolism	13/585	89/2374	0.993492	0.999989	413627/409253/551005/100577053/408286/408818/409292/409485/412876/443552/727622/724321/552712	LOC413627/LOC409253/LOC551005/LOC100577053/LOC408286/LOC408818/LOC409292/LOC409485/LOC412876/Cat/LOC727622/LOC724321/LOC552712	ame:413627/ame:409253/ame:551005/ame:100577053/ame:408286/ame:408818/ame:409292/ame:409485/ame:412876/ame:443552/ame:727622/ame:724321/ame:552712	13	10	413627/409253/551005/100577053/408286/408818/409292/409485/412876/724321	3	443552/727622/552712
ame00240	Pyrimidine metabolism	2/585	28/2374	0.996456	0.999989	408299/409861	LOC408299/LOC409861	ame:408299/ame:409861	2	1	408299	1	409861
ame00970	Aminoacyl-tRNA biosynthesis	1/585	40/2374	0.999989	0.999989	726483	LOC726483	ame:726483	1	1	726483	0
